# Supplementary material for: Widespread Translational Control of Fibrosis in the Human Heart by RNA-Binding Proteins
Source: Circulation. 2019 Jul 9;140(11):937–51. doi: 10.1161/CIRCULATIONAHA.119.039596 (PMC6749977; doi:10.1161/CIRCULATIONAHA.119.039596)
Supplement: Supplementary file 2 [file cir-140-937-s002.xls]

## Sheet: README
Log-fold changes and statistics for all protein-coding genes (Ensembl and Refseq)
You can search using Ensembl ID for most genes; eg: ENSG00000064703; For genes that are not present in Ensembl, we use Refseq coordinates and these are in the table using gene names, eg: LOC102725121
Ribo-seq	Log2 fold changes at each time point for each gene using Ribo-seq counts
RNA-seq	Log2 fold changes at each time point for each gene using RNA-seq counts
deltaTE	Log2 deltaTE at each time point for each gene
45m_Ribo-seq	DESeq2 result for 45m Ribo-seq counts
2h_Ribo-seq	DESeq2 result for 2h Ribo-seq counts
6h_Ribo-seq	DESeq2 result for 6h Ribo-seq counts
24h_Ribo-seq	DESeq2 result for 24h Ribo-seq counts
45m_RNA-seq	DESeq2 result for 45m RNA-seq counts
2h_RNA-seq	DESeq2 result for 2h RNA-seq counts
6h_RNA-seq	DESeq2 result for 6h RNA-seq counts
24h_RNA-seq	DESeq2 result for 24h RNA-seq counts
45m_deltaTE	DESeq2 result for 45m deltaTE
2h_deltaTE	DESeq2 result for 2h deltaTE
6h_deltaTE	DESeq2 result for 6h deltaTE
24h_deltaTE	DESeq2 result for 24h deltaTE

## Sheet: Ribo-seq
	H00M45	H02M00	H06M00	H24M00
LOC102725121	NA	NA	NA	NA
LOC105378947	NA	NA	NA	NA
LOC107984841	NA	NA	NA	NA
LOC107985728	-0.0123453	-0.0136361	0.000981276	-0.00432562
LOC107985729	NA	NA	NA	NA
LOC105378949	-0.00551019	-0.0420719	-0.011298	0.0270774
LOC100506504	NA	NA	NA	NA
LOC105378592	-0.0157875	-0.00835328	-0.0168192	-0.0235865
LOC107985734	NA	NA	NA	NA
C1orf195	NA	NA	NA	NA
ANO7P1	NA	NA	NA	NA
MST1L	NA	NA	NA	NA
LOC107985103	-0.0265692	-0.0141122	0.0173784	-0.00931878
LOC105378950	NA	NA	NA	NA
TMEM269	NA	NA	NA	NA
LOC107983962	-0.0265162	-0.0348926	-0.0273606	-0.0326675
LOC101927844	NA	NA	NA	NA
LOC105378862	-0.0868816	-0.087146	0.0357614	-0.0517114
LOC101928436	0.112209	0.20355	0.000421111	0.00383511
LOC107985184	0.00182569	0.00762029	0.000981276	-0.00432562
LINC01750	-0.218639	-0.0456811	-0.173048	-0.299106
C1orf137	-0.00525979	0.00762029	0.000981276	-0.00432562
NBPF7	NA	NA	NA	NA
LOC100996720	-0.0123453	-0.0136361	0.00806675	-0.0114111
LOC105369199	-0.0194307	-0.0207216	-0.0131897	-0.0184966
LOC100996721	NA	NA	NA	NA
LOC100996318	NA	NA	NA	NA
LOC107985199	NA	NA	NA	NA
LOC107983967	NA	NA	NA	NA
LOC107985108	0.00182569	-0.00655067	0.000981276	0.00275986
LOC105369140	NA	NA	NA	NA
LOC388692	NA	NA	NA	NA
LOC100996713	NA	NA	NA	NA
LOC107985109	NA	NA	NA	NA
LOC107985527	NA	NA	NA	NA
LOC105371215	NA	NA	NA	NA
LOC107985111	NA	NA	NA	NA
LOC107985528	NA	NA	NA	NA
LOC100996741	NA	NA	NA	NA
LOC105371303	NA	NA	NA	NA
LOC101060254	0.0273905	0.0032244	0.0029364	-0.0101578
LOC100996517	NA	NA	NA	NA
LOC100996716	NA	NA	NA	NA
LOC653513	0.0738129	0.348156	-0.135282	-0.0447487
LOC107983947	0.013068	0.0131329	0.00187659	0.0427009
LOC100131107	NA	NA	NA	NA
LOC105371448	NA	NA	NA	NA
LOC101928120	0.135627	0.067062	-0.0218054	0.100344
POP3	NA	NA	NA	NA
LOC105371598	NA	NA	NA	NA
LOC107985246	0.013686	0.0675715	-0.0339771	-0.135001
LOC100505650	NA	NA	NA	NA
LOC105372883	0.00891117	-0.00655067	0.000981276	0.00275986
MIR205HG	NA	NA	NA	NA
LOC107985330	NA	NA	NA	NA
LOC105379282	NA	NA	NA	NA
LOC105373289	-0.00525979	0.00762029	0.000981276	0.00275986
LOC107985355	NA	NA	NA	NA
LOC101060022	NA	NA	NA	NA
LOC100506571	NA	NA	NA	NA
LOC101927401	NA	NA	NA	NA
BTNL10	NA	NA	NA	NA
LOC105373132	0.0175129	0.0583293	0.0368785	0.0712426
LOC107983951	NA	NA	NA	NA
C1orf229	0.00158816	0.0136712	0.000982706	0.00988719
LOC107985115	0.256359	0.223896	0.367884	0.192124
OR2W5	NA	NA	NA	NA
LOC107987363	NA	NA	NA	NA
LOC107987364	NA	NA	NA	NA
LOC101927262	NA	NA	NA	NA
LOC100996637	NA	NA	NA	NA
LOC105373392	NA	NA	NA	NA
LOC107985837	NA	NA	NA	NA
LOC102723730	NA	NA	NA	NA
LOC105373395	NA	NA	NA	NA
LOC101926982	NA	NA	NA	NA
C2orf48	NA	NA	NA	NA
LOC107985856	-0.00525979	-0.00655067	0.00806675	-0.00432562
LOC107985792	NA	NA	NA	NA
LOC105374378	0.00963114	-0.0147358	0.00106041	-0.0123313
LOC107985876	NA	NA	NA	NA
LOC102724965	0.00182569	-0.00655067	0.000981276	-0.00432562
LOC107985795	-0.00525979	-0.00655067	0.000981276	0.00275986
LOC107984043	-0.00525979	0.000534808	0.0151522	-0.00432562
LOC107985770	0.283333	0.129142	0.427701	0.786801
LOC107985896	NA	NA	NA	NA
LOC105374811	0.0313655	0.00304228	0.047707	0.0801025
LOC102724642	-0.00525979	-0.00655067	0.0151522	-0.00432562
LOC730268	0.0699377	0.0960204	0.172389	0.0874933
LOC107985911	-0.0504413	-0.109435	0.166884	-0.135558
LOC101060017	-0.00525979	0.000534808	0.000981276	-0.00432562
LOC101930047	NA	NA	NA	NA
LOC107985799	NA	NA	NA	NA
LOC107985914	NA	NA	NA	NA
LOC107984110	0.0201613	-0.0764338	-0.0600281	-0.0517249
LOC402096	-0.00525979	0.000534808	0.000981276	-0.00432562
LOC107985931	NA	NA	NA	NA
LOC107985773	NA	NA	NA	NA
LOC105373985	NA	NA	NA	NA
LOC105375809	NA	NA	NA	NA
LOC107985939	0.018239	0.0275039	0.0288659	-0.0075192
LOC105373989	-0.197089	-0.0337555	-0.624829	-1.00709
LOC107985803	0.00182569	0.000534808	0.00806675	-0.00432562
LOC107985778	NA	NA	NA	NA
C2orf27A	0.0417134	0.105388	0.00443985	0.0329151
C2orf27B	NA	NA	NA	NA
ZNF806	-0.00525979	0.000534808	0.000981276	0.00984533
LOC107985946	-0.00525979	0.000534808	0.000981276	0.00275986
LOC100144595	NA	NA	NA	NA
LOC107985956	NA	NA	NA	NA
LOC105373750	-0.00525979	-0.00655067	0.0151522	-0.00432562
LOC107985805	NA	NA	NA	NA
LOC105373759	-0.0194307	-0.0207216	-0.0131897	-0.0184966
LOC105373780	-0.00965458	-0.000805654	0.00197792	0.00611832
LOC729254	NA	NA	NA	NA
LOC107985971	-0.368772	-0.10696	-0.205792	-0.0269688
LOC100130451	NA	NA	NA	NA
LOC105373926	-0.0172655	0.344794	0.286032	-0.138526
LOC105373944	-0.0933744	0.0210807	0.0960843	0.261941
LOC100287387	0.0411733	-0.0672033	0.0756672	-0.068207
LOC401040	NA	NA	NA	NA
LOC101927509	0.0539577	0.0743623	0.371218	0.302706
LOC107986004	NA	NA	NA	NA
CHL1-AS2	NA	NA	NA	NA
LOC107986062	NA	NA	NA	NA
LOC401052	0.0159966	0.000534808	0.000981276	-0.00432562
FANCD2P2	NA	NA	NA	NA
LOC105377641	NA	NA	NA	NA
LOC339862	NA	NA	NA	NA
LOC105377021	NA	NA	NA	NA
LOC105377022	-0.00546003	0.000555169	-0.0063366	-0.0118455
LOC101928592	-0.00525979	0.000534808	0.00806675	-0.00432562
PRSS43	NA	NA	NA	NA
LOC107986084	-0.241646	-0.205708	-0.220024	-0.213387
LOC107986035	0.177696	0.119024	0.0330069	-0.0326905
LOC105377135	-0.0689478	-0.0905965	-0.0539006	-0.0688998
LOC105377650	-0.00525979	-0.00655067	0.000981276	0.00275986
LOC101930420	NA	NA	NA	NA
LOC107986037	NA	NA	NA	NA
LOC105374013	0.00312863	0.000916484	0.0259659	0.00472948
LOC107986113	NA	NA	NA	NA
LOC105374312	-0.0123453	-0.00655067	-0.0061042	-0.0114111
LOC105374089	NA	NA	NA	NA
LOC105374103	NA	NA	NA	NA
TMEM183B	0.003654	0.00267032	-0.0186837	0.0250978
FAM188B2	NA	NA	NA	NA
C3orf79	NA	NA	NA	NA
LOC105374314	NA	NA	NA	NA
LINC02054	-0.00728645	0.0104505	0.011175	0.0136389
LOC102724877	NA	NA	NA	NA
LOC105374299	NA	NA	NA	NA
LOC105374301	NA	NA	NA	NA
LOC107986175	-0.00525979	0.000534808	0.000981276	0.00275986
FAM157A	-0.0123453	-0.0136361	-0.0061042	-0.00432562
LOC101059949	NA	NA	NA	NA
LOC107986244	NA	NA	NA	NA
LOC107986211	NA	NA	NA	NA
LOC101928548	-0.00525979	-0.00655067	0.00806675	-0.00432562
LOC107986255	NA	NA	NA	NA
LOC389199	0.00891117	-0.00655067	0.000981276	0.00275986
FAM86KP	-0.0123453	0.000534808	-0.0061042	-0.0114111
LOC100133128	NA	NA	NA	NA
LOC107986213	NA	NA	NA	NA
LOC101928879	0.00182569	-0.00655067	0.000981276	0.00984533
LOC100506514	-0.0806264	-0.0405773	-0.0833283	-0.0594493
LOC107986215	0.00186331	-0.00655067	0.0151522	0.00984533
LOC105377310	NA	NA	NA	NA
LOC107986216	NA	NA	NA	NA
ZCCHC23	NA	NA	NA	NA
LOC107986192	-0.0864047	-0.109882	-0.0296774	-0.207126
LOC105377622	NA	NA	NA	NA
ANP32C	0.00169446	-0.029648	0.0733564	0.0460411
LOC285500	-0.093939	-0.134228	-0.0608379	-0.137461
LOC107986217	NA	NA	NA	NA
LOC101929895	NA	NA	NA	NA
LOC105369214	NA	NA	NA	NA
LOC105378979	-0.00525979	-0.00655067	0.000981276	0.00275986
LOC107986351	NA	NA	NA	NA
LOC107986354	NA	NA	NA	NA
LOC101929599	NA	NA	NA	NA
LOC107986352	NA	NA	NA	NA
LOC107986353	NA	NA	NA	NA
LOC105379045	NA	NA	NA	NA
MTRNR2L2	-0.00525979	-0.00655067	0.0151522	0.00984533
LOC102724720	-0.0132678	-0.0146148	-0.0141363	-0.01223
LOC101929747	-0.176308	-0.393746	-0.196153	-0.381427
LOC100652833	NA	NA	NA	NA
LOC100505841	-0.00525979	-0.00655067	-0.0061042	-0.0114111
LOC105379198	-0.00856046	0.0223427	0.0372652	-0.00724874
LOC107984115	-0.0823589	-0.0643128	-0.0357325	-0.0466336
LOC105379177	NA	NA	NA	NA
LOC101060024	-0.00525979	0.000534808	0.000981276	0.00275986
C5orf66	-0.00525979	-0.00655067	0.0222377	-0.00432562
FBXL21	0.0236007	0.0167489	0.0254535	0.1094
LOC105378230	NA	NA	NA	NA
LOC101928093	NA	NA	NA	NA
LOC105377746	NA	NA	NA	NA
LOC105377752	NA	NA	NA	NA
LOC102724657	-0.00525979	-0.00655067	0.0151522	-0.00432562
LOC107984119	0.0552163	0.00709479	0.171083	-0.0957545
LOC101927353	NA	NA	NA	NA
LOC107986554	NA	NA	NA	NA
LOC107983965	NA	NA	NA	NA
LOC100130357	0.0098111	0.0219861	0.000992561	0.00233889
LOC105375106	0.166555	0.13817	0.137755	0.0781073
LOC105375107	NA	NA	NA	NA
LOC107986531	0.00182569	-0.00655067	0.000981276	-0.00432562
LOC107986596	NA	NA	NA	NA
CNPY3-GNMT	-0.102	-0.124675	0.0144792	-0.171006
MTRNR2L9	0.0245115	0.011009	0.0121437	-0.00651182
LOC441155	NA	NA	NA	NA
LOC107986615	0.140861	-0.0697543	0.0723145	0.251795
LOC107986532	-0.0123453	-0.0136361	-0.0061042	-0.0114111
LOC102724665	NA	NA	NA	NA
LOC107986533	NA	NA	NA	NA
LOC102724422	-0.103657	0.065304	0.0391582	-0.0981028
LOC105377934	-0.0265162	-0.0278071	-0.0202752	-0.0255821
LOC100996634	-0.0194307	-0.0207216	-0.0131897	-0.0184966
LOC105378159	0.0237713	-0.0548157	0.0323676	0.0604271
C6orf99	0.0272892	-0.0241331	-0.138223	-0.931694
LOC105378105	NA	NA	NA	NA
HGC6.3	NA	NA	NA	NA
LOC105378148	NA	NA	NA	NA
LOC105378161	NA	NA	NA	NA
LOC101929692	NA	NA	NA	NA
LOC102723872	NA	NA	NA	NA
LOC105375112	NA	NA	NA	NA
LOC105375116	NA	NA	NA	NA
LOC107986752	NA	NA	NA	NA
WI2-2373I1.2	NA	NA	NA	NA
LOC107986754	NA	NA	NA	NA
LOC107986755	NA	NA	NA	NA
LOC105375303	NA	NA	NA	NA
LOC105375131	NA	NA	NA	NA
LOC107986724	NA	NA	NA	NA
LOC107986762	NA	NA	NA	NA
LOC107986777	NA	NA	NA	NA
LOC107983953	-0.0190662	-0.0210599	-0.0203703	-0.0285664
C7orf71	NA	NA	NA	NA
LOC107986726	NA	NA	NA	NA
LOC101928208	0.0252077	-0.0203406	-0.00941724	-0.00661332
LOC101928268	NA	NA	NA	NA
FLJ20712	NA	NA	NA	NA
TARP	NA	NA	NA	NA
LOC105375254	0.019054	0.000970098	0.000981276	0.0088296
LOC107986791	0.0654066	-0.311609	0.0784581	0.234597
C7orf65	0.00182569	-0.00655067	0.000981276	-0.00432562
C7orf69	0.0513773	-0.334119	-1.24666	-1.28636
LOC107986794	NA	NA	NA	NA
LOC107986797	NA	NA	NA	NA
LOC101060341	NA	NA	NA	NA
LOC107986800	NA	NA	NA	NA
LOC100287294	NA	NA	NA	NA
LOC100996414	NA	NA	NA	NA
LOC100996365	NA	NA	NA	NA
LOC107986804	NA	NA	NA	NA
LOC107986803	NA	NA	NA	NA
LOC107986805	NA	NA	NA	NA
LOC441239	-0.0470337	0.063334	-0.0622337	-0.0789329
ERV3-1-ZNF117	0.034722	0.0915953	0.0652422	0.0604735
LOC107986705	NA	NA	NA	NA
LOC101929322	-0.00525979	-0.00655067	0.000981276	0.0169308
SPDYE11	NA	NA	NA	NA
LOC107986810	NA	NA	NA	NA
LOC107986711	0.00182569	-0.00655067	0.000981276	-0.00432562
SPDYE17	NA	NA	NA	NA
SPDYE18	NA	NA	NA	NA
LOC102723899	-0.365882	-0.251296	-0.141434	-0.0155997
LOC105375396	0.00182569	-0.00655067	0.000981276	-0.00432562
C7orf76	NA	NA	NA	NA
LOC107986827	0.00544585	0.0158607	-0.0141978	-0.0106349
ZASP	0.00182569	-0.00655067	0.000981276	-0.00432562
LOC100289561	-0.0354565	-0.0129625	0.104089	0.0922332
LOC107983993	-0.181592	0.0401221	0.0769984	-0.0687231
LOC102724229	NA	NA	NA	NA
C7orf66	NA	NA	NA	NA
LOC100130880	NA	NA	NA	NA
LOC100507507	-0.131497	-0.0466069	-0.204255	0.189364
LOC101928422	NA	NA	NA	NA
LOC107986860	NA	NA	NA	NA
LOC107984014	NA	NA	NA	NA
LOC389602	NA	NA	NA	NA
LOC105379752	NA	NA	NA	NA
LOC101927506	NA	NA	NA	NA
LOC105377774	NA	NA	NA	NA
LOC105377777	NA	NA	NA	NA
LOC105377792	NA	NA	NA	NA
LOC107986908	NA	NA	NA	NA
LOC101928095	0.00182569	-0.00655067	0.0222377	-0.00432562
LOC107986910	NA	NA	NA	NA
LOC101929400	NA	NA	NA	NA
LOC107986876	-0.0123453	-0.0136361	0.000981276	-0.0114111
LOC107984124	0.00182569	0.00762029	0.00806675	-0.00432562
LOC105379356	0.00891117	-0.00655067	0.000981276	0.00984533
POTEA	NA	NA	NA	NA
LOC105375816	NA	NA	NA	NA
LOC105375817	NA	NA	NA	NA
LOC107986877	NA	NA	NA	NA
LOC100129098	-0.00525979	-0.0136361	-0.0061042	-0.0114111
LOC107984125	-0.00525979	-0.00655067	0.00806675	0.00275986
LOC105375938	NA	NA	NA	NA
LOC105375907	-0.0123453	-0.0136361	-0.0061042	-0.0114111
LOC101929601	NA	NA	NA	NA
LOC101929627	NA	NA	NA	NA
LOC100288562	NA	NA	NA	NA
LOC107986879	NA	NA	NA	NA
C8orf87	-0.00525979	-0.00655067	0.000981276	0.00275986
LOC101927245	0.00479802	0.0257782	0.0579761	-0.0164432
LOC107986873	-0.00525979	0.000534808	0.00806675	-0.00432562
LOC100132813	NA	NA	NA	NA
LOC107986982	NA	NA	NA	NA
LOC105375787	NA	NA	NA	NA
LOC107984097	0.00182569	-0.00655067	0.000981276	-0.00432562
LOC642574	NA	NA	NA	NA
SMPD5	NA	NA	NA	NA
LOC107986987	NA	NA	NA	NA
LOC107983994	NA	NA	NA	NA
LOC107987042	-0.0108511	0.00215265	0.0711562	0.0369903
LOC107987044	NA	NA	NA	NA
LOC107987017	NA	NA	NA	NA
LOC105375975	NA	NA	NA	NA
LOC107987048	0.00182569	0.000534808	0.00806675	-0.00432562
LOC100506422	NA	NA	NA	NA
AQP7P5	NA	NA	NA	NA
LOC101929959	-0.0247647	0.0584709	0.110293	0.00904619
LOC102724904	NA	NA	NA	NA
LOC107984126	NA	NA	NA	NA
LOC101930090	NA	NA	NA	NA
LOC107987001	0.010859	0.000650347	0.00119327	0.0119723
LOC100132874	NA	NA	NA	NA
LOC107987020	0.0867353	-0.0117931	0.0408321	0.121869
LOC107987004	NA	NA	NA	NA
LOC100996643	-0.0123453	-0.0136361	-0.0061042	-0.0114111
LOC107987067	NA	NA	NA	NA
LOC105379443	NA	NA	NA	NA
LOC107987070	NA	NA	NA	NA
LOC644249	NA	NA	NA	NA
LOC105376335	-0.0123453	-0.0136361	0.00806675	-0.0114111
C9orf170	0.0601985	0.0762354	0.0494076	0.235155
SPATA31C1	NA	NA	NA	NA
LOC105369216	NA	NA	NA	NA
SPATA31C2	NA	NA	NA	NA
LOC107987092	NA	NA	NA	NA
LOC102724237	NA	NA	NA	NA
LOC107987096	NA	NA	NA	NA
LOC107987098	NA	NA	NA	NA
LOC107987099	NA	NA	NA	NA
LOC728026	NA	NA	NA	NA
LOC107987034	NA	NA	NA	NA
LOC105376204	-0.00525979	-0.00655067	0.00806675	-0.00432562
LOC107987013	-0.00525979	-0.0207216	-0.0131897	-0.0184966
LOC107987035	-0.00525979	0.000534808	0.000981276	-0.00432562
LOC107987125	NA	NA	NA	NA
C9orf106	NA	NA	NA	NA
LOC100996574	NA	NA	NA	NA
LOC101928193	NA	NA	NA	NA
C9orf62	NA	NA	NA	NA
LOC107987142	-0.00809679	0.000823271	-0.00939666	-0.00665876
LOC101928722	-0.00525979	0.000534808	0.000981276	-0.00432562
C9orf163	NA	NA	NA	NA
PRR31	NA	NA	NA	NA
C9orf139	-0.0123453	-0.0136361	-0.0061042	-0.0114111
LOC101930307	NA	NA	NA	NA
FAM157B	NA	NA	NA	NA
LOC107987372	NA	NA	NA	NA
LOC102724813	NA	NA	NA	NA
LOC105376339	-0.00525979	-0.00655067	0.0151522	-0.00432562
LOC105376341	NA	NA	NA	NA
LOC107983989	NA	NA	NA	NA
LOC101927824	0.0144747	0.014368	0.000981276	-0.00429588
LOC105376353	-0.0123453	-0.0136361	-0.0061042	-0.0114111
LOC107984203	NA	NA	NA	NA
LOC107984208	0.00182569	-0.00655067	0.000981276	-0.00432562
DCLRE1CP1	-0.0452642	-0.0470032	-0.0273123	-0.0440058
C10orf111	-0.00525979	-0.00655067	0.000981276	0.00984533
LOC100505502	NA	NA	NA	NA
LOC105376488	0.0138401	0.012888	0.0140648	0.0049783
LOC107984189	NA	NA	NA	NA
C10orf25	-0.0965927	0.0925469	0.321698	0.218718
FAM25E	NA	NA	NA	NA
LOC105378577	NA	NA	NA	NA
LOC107984026	NA	NA	NA	NA
LOC107984236	0.011069	0.000659922	0.00121084	0.0121486
AGAP11	-0.00525979	-0.00655067	0.000981276	0.00275986
C10orf131	-0.0497003	-0.0354283	-0.0159429	0.00799084
LOC644215	0.11998	0.449834	0.19756	0.268264
LOC107984264	NA	NA	NA	NA
LOC107984265	NA	NA	NA	NA
LOC105378479	NA	NA	NA	NA
LOC729800	NA	NA	NA	NA
LOC107984159	NA	NA	NA	NA
C10orf91	0.00182569	-0.00655067	0.000981276	-0.00432562
LOC107984282	NA	NA	NA	NA
LOC101059906	NA	NA	NA	NA
LOC101927503	-0.00525979	-0.00655067	0.00806675	-0.00432562
MUC2	-0.0123453	-0.00655067	-0.0061042	-0.0114111
LOC101927562	NA	NA	NA	NA
HOTS	NA	NA	NA	NA
LOC107987158	NA	NA	NA	NA
LOC105376525	NA	NA	NA	NA
LOC105376526	NA	NA	NA	NA
LOC107984314	0.0395356	-0.065559	0.0939951	0.174108
LOC102724957	NA	NA	NA	NA
DCDC5	-0.0489028	-0.0525816	0.0242642	0.0488756
LOC107984351	NA	NA	NA	NA
LOC101060179	0.00182569	0.00762029	0.000981276	-0.00432562
LOC105376666	NA	NA	NA	NA
LOC107987155	NA	NA	NA	NA
LOC101927789	0.730813	0.289921	-0.0482974	0.0130653
LOC107984341	-0.00525979	-0.00655067	0.000981276	0.00275986
LOC102724265	NA	NA	NA	NA
LOC107984355	NA	NA	NA	NA
LOC100287896	-0.0591742	-0.189855	-0.404321	0.250626
LOC107987163	-0.00525979	0.000534808	0.000981276	-0.00432562
FOLH1B	-0.00525979	0.000534808	0.000981276	-0.00432562
LOC105369176	NA	NA	NA	NA
LOC105378955	NA	NA	NA	NA
COLCA1	NA	NA	NA	NA
LOC107984399	NA	NA	NA	NA
LOC105369535	NA	NA	NA	NA
OR8G2	NA	NA	NA	NA
LOC403312	-0.06236	0.00258552	-0.0937638	-0.0260297
LOC338667	NA	NA	NA	NA
LOC105369591	-0.0123453	-0.0136361	0.000981276	-0.0114111
C11orf44	NA	NA	NA	NA
LOC107984507	0.0019818	0.000580538	0.00875651	0.00299584
LOC728715	NA	NA	NA	NA
LOC105376678	NA	NA	NA	NA
LOC105369728	NA	NA	NA	NA
PRH1-TAS2R14	0.144449	0.12626	-0.0440267	0.0281991
LOC100506248	0.110688	0.11317	0.286694	0.171599
LOC105369669	0.00272877	0.0104068	0.00189021	-0.0216201
C12orf77	NA	NA	NA	NA
LOC645177	-0.00525979	0.000534808	0.0151522	-0.00432562
MUC19	0.00851798	-0.00655067	-0.0061042	-0.0114111
C12orf80	-0.00525979	0.0217912	0.000981276	-0.00432562
LOC107984512	NA	NA	NA	NA
LOC107987175	-0.0869946	0.0715934	0.165785	-0.180204
LOC105369972	-0.0194307	-0.0207216	-0.0131897	-0.0184966
LOC107984534	-0.00525979	0.00762029	0.000981276	-0.00432562
LOC105369869	NA	NA	NA	NA
LOC105369914	NA	NA	NA	NA
LOC105370045	-0.12437	0.268617	0.32473	0.0325017
LOC105370059	NA	NA	NA	NA
LOC107984465	NA	NA	NA	NA
LOC107984449	0.00182569	0.000534808	0.000981276	-0.00432562
LOC101929984	-0.0123453	-0.0136361	-0.0061042	-0.0114111
LOC100996701	NA	NA	NA	NA
LOC105370092	NA	NA	NA	NA
MUC8	NA	NA	NA	NA
LOC100996573	NA	NA	NA	NA
LOC101928764	0.364743	0.121521	0.268795	0.286655
LOC105370295	NA	NA	NA	NA
LOC101927375	NA	NA	NA	NA
SETDB2-PHF11	0.142402	0.048279	-0.135695	-0.248211
LOC107984562	-0.00331602	0.102466	-0.0234751	-0.251359
LOC101927016	NA	NA	NA	NA
LOC100129307	NA	NA	NA	NA
LOC107987188	NA	NA	NA	NA
COL4A2-AS2	NA	NA	NA	NA
LOC105376684	-0.0157306	-0.0327124	0.00261649	0.0589414
LOC105370362	NA	NA	NA	NA
LOC107983958	NA	NA	NA	NA
LOC105378193	NA	NA	NA	NA
ATP11AUN	NA	NA	NA	NA
LOC107984590	NA	NA	NA	NA
LOC102724474	-0.0855481	-0.191381	-0.15369	-0.0622671
LOC105370378	NA	NA	NA	NA
LOC101928841	-0.0123453	-0.0136361	-0.0061042	-0.00432562
LOC105377805	NA	NA	NA	NA
LINC00452	-0.105013	-0.00780043	-0.0922247	-0.193965
LOC101929355	NA	NA	NA	NA
LOC107987205	NA	NA	NA	NA
LOC105370399	NA	NA	NA	NA
LOC105370705	NA	NA	NA	NA
DHRS4L1	-0.00805198	-0.0100281	0.0231959	0.0259186
LOC105378189	NA	NA	NA	NA
LOC105370706	NA	NA	NA	NA
LOC107984638	0.0488113	0.132756	0.286884	0.124175
LOC105370579	-0.00523884	0.00762029	0.0151522	0.00275986
LOC105370641	NA	NA	NA	NA
LOC102724682	NA	NA	NA	NA
LOC105370687	0.0323914	0.126371	0.107385	0.202884
LOC107984648	-0.00525979	-0.00655067	0.000981276	0.00275986
LOC105370691	NA	NA	NA	NA
LOC105370708	-0.00525979	-0.00655067	0.00806675	-0.00432562
LOC107987211	NA	NA	NA	NA
LOC105379272	NA	NA	NA	NA
LOC105379528	NA	NA	NA	NA
IGHV3-9	NA	NA	NA	NA
LOC102723407	NA	NA	NA	NA
LOC100996379	NA	NA	NA	NA
LOC105369274	NA	NA	NA	NA
LOC102724971	NA	NA	NA	NA
LOC107983983	NA	NA	NA	NA
LOC102723534	NA	NA	NA	NA
LOC102723623	NA	NA	NA	NA
LOC105370733	NA	NA	NA	NA
LOC645202	NA	NA	NA	NA
LOC100132202	NA	NA	NA	NA
HERC2P11	NA	NA	NA	NA
LOC107984752	0.255748	-0.0277725	0.124669	-0.0757241
LOC101060569	NA	NA	NA	NA
LOC100996413	NA	NA	NA	NA
LOC101927579	-0.0123453	0.000534808	0.000981276	-0.0114111
LOC107984025	NA	NA	NA	NA
LOC101930434	NA	NA	NA	NA
LOC283710	NA	NA	NA	NA
LOC105370940	NA	NA	NA	NA
LOC101060588	NA	NA	NA	NA
LOC100653133	NA	NA	NA	NA
C15orf56	-0.0123453	-0.0136361	-0.0061042	-0.0114111
LOC105376714	NA	NA	NA	NA
LOC107983981	NA	NA	NA	NA
LOC107984745	-0.0457518	0.0186008	0.00371027	-0.0299532
LOC101928635	-0.0123453	0.00762029	-0.0061042	-0.0114111
LOC105370849	NA	NA	NA	NA
LOC107984728	NA	NA	NA	NA
LOC732265	0.00891117	-0.00655067	0.000981276	-0.00432562
LOC102723750	-0.00525979	0.000534808	0.00806675	-0.00432562
LOC105376731	NA	NA	NA	NA
LOC107984799	-0.0915845	-0.134038	-0.152011	-0.2602
LOC440292	-0.002943	0.0164671	0.0039359	0.00399387
LOC105376722	NA	NA	NA	NA
LOC102724135	NA	NA	NA	NA
GOLGA6L3	NA	NA	NA	NA
LOC105371031	0.00891117	-0.00655067	0.000981276	-0.00432562
C15orf32	NA	NA	NA	NA
LOC105370980	NA	NA	NA	NA
LOC105369201	-0.00525979	-0.00655067	0.00806675	-0.00432562
LOC107984751	-0.00525979	-0.00655067	0.000981276	0.00275986
LOC100128108	0.00449391	0.0909289	-0.0153098	-0.0280968
LOC107987377	NA	NA	NA	NA
LOC107987233	0.0112537	-0.0172208	-0.00770888	-0.00546275
LOC107984876	NA	NA	NA	NA
LOC105371047	NA	NA	NA	NA
PRSS41	-0.00525979	-0.00655067	0.00806675	-0.00432562
LOC105371063	NA	NA	NA	NA
LOC107984859	NA	NA	NA	NA
LOC105371095	NA	NA	NA	NA
LOC100652777	NA	NA	NA	NA
LOC105376747	NA	NA	NA	NA
LOC105376752	NA	NA	NA	NA
LOC107984851	NA	NA	NA	NA
LOC107984832	0.00182569	0.0147058	0.000981276	-0.00432562
LOC107984833	NA	NA	NA	NA
LOC107987231	-0.224752	0.10654	0.289038	0.315625
LOC107983970	NA	NA	NA	NA
LOC730183	0.00247122	0.000723906	0.010919	0.00373569
LOC102725101	NA	NA	NA	NA
LOC100507221	NA	NA	NA	NA
LOC105371191	NA	NA	NA	NA
LOC102724062	NA	NA	NA	NA
LOC107984808	NA	NA	NA	NA
LOC105369266	NA	NA	NA	NA
LOC105379473	NA	NA	NA	NA
LOC105379474	NA	NA	NA	NA
LOC390714	NA	NA	NA	NA
LOC102724485	NA	NA	NA	NA
LOC107987236	NA	NA	NA	NA
LOC107987235	NA	NA	NA	NA
LOC107984902	NA	NA	NA	NA
LOC102724928	NA	NA	NA	NA
LOC105371253	NA	NA	NA	NA
C16orf97	-0.0123453	-0.00655067	-0.0061042	-0.0114111
LOC643802	0.00258119	-0.0222025	0.0252157	-0.0189561
CRNDE	-0.0793486	-0.339366	-0.334117	0.100195
LOC388282	NA	NA	NA	NA
LOC107984820	NA	NA	NA	NA
LOC105369155	-0.0521083	0.217974	0.314831	0.105202
LOC107984813	0.00182569	0.0217912	0.000981276	-0.00432562
LOC107984138	-0.0336017	-0.0348926	-0.0202752	-0.0326675
LOC102723796	0.0159966	-0.00655067	0.00806675	-0.00432562
LOC107984814	0.117238	-0.0288317	0.0657016	0.0695858
C16orf47	-0.00525979	0.000534808	0.000981276	-0.00432562
LOC105371371	0.00182569	-0.00655067	0.0151522	0.00275986
LOC105376777	0.0125025	0.000388373	0.00132527	0.0223667
LOC107987237	NA	NA	NA	NA
LOC105369246	NA	NA	NA	NA
LOC107984862	NA	NA	NA	NA
LOC107987238	NA	NA	NA	NA
LOC105371409	NA	NA	NA	NA
LOC100129697	NA	NA	NA	NA
LOC100287036	NA	NA	NA	NA
LOC107984817	NA	NA	NA	NA
LOC105371419	NA	NA	NA	NA
LOC102723655	NA	NA	NA	NA
LOC102723930	NA	NA	NA	NA
LOC105379545	NA	NA	NA	NA
LOC107987382	NA	NA	NA	NA
LOC105379533	NA	NA	NA	NA
LOC102723713	NA	NA	NA	NA
LOC107987384	NA	NA	NA	NA
LOC102724014	NA	NA	NA	NA
LOC102724052	NA	NA	NA	NA
LOC105379547	NA	NA	NA	NA
LOC107987386	NA	NA	NA	NA
LOC107984987	NA	NA	NA	NA
LOC105371591	-0.0123453	-0.0136361	-0.0061042	-0.0114111
CCDC92B	NA	NA	NA	NA
LOC107984973	-0.0104693	0.0437188	0.00246781	-0.025792
LOC728392	-0.24773	0.204156	0.512651	0.330438
FAM106CP	NA	NA	NA	NA
TBC1D27	NA	NA	NA	NA
LOC101929141	NA	NA	NA	NA
LOC102724624	-0.00525979	-0.00655067	0.000981276	0.00984533
LOC79999	NA	NA	NA	NA
LOC388436	NA	NA	NA	NA
FAM106B	NA	NA	NA	NA
LOC100996792	0.27501	0.303819	-0.00694774	0.0130343
LOC105371930	NA	NA	NA	NA
LOC107984974	-0.0525481	0.426008	-0.114154	-0.0449968
LOC105371727	-0.0123453	-0.0136361	-0.0061042	-0.0114111
LOC107985082	NA	NA	NA	NA
LOC107987247	NA	NA	NA	NA
C17orf102	NA	NA	NA	NA
LOC105371932	-0.0506866	0.0492651	0.0367746	0.176547
LOC105371933	-0.00525979	0.000534808	0.00806675	0.00275986
TBC1D3J	NA	NA	NA	NA
LOC101929950	0.0021363	0.00891675	0.00114822	0.0032294
LOC105371763	-0.0651059	0.062239	0.0504103	-0.0278627
LOC101929578	NA	NA	NA	NA
LOC107987243	NA	NA	NA	NA
LOC107987254	NA	NA	NA	NA
LOC107987253	NA	NA	NA	NA
FLJ45513	0.00182569	-0.00655067	0.000981276	-0.00432562
C17orf112	NA	NA	NA	NA
LOC105371844	NA	NA	NA	NA
C17orf82	0.00891117	-0.00655067	0.00806675	0.00275986
LOC107987248	NA	NA	NA	NA
LOC100134391	NA	NA	NA	NA
C17orf77	NA	NA	NA	NA
LOC105371910	NA	NA	NA	NA
LOC107985021	NA	NA	NA	NA
LOC105371921	0.00182569	-0.0136361	-0.0061042	-0.00432562
LOC107985022	NA	NA	NA	NA
LOC100130370	0.00891117	-0.00655067	0.000981276	-0.00432562
LOC105376791	NA	NA	NA	NA
LOC105371944	NA	NA	NA	NA
TYMSOS	0.077155	-0.145177	-0.0971033	0.333293
LOC105372022	-0.0187915	0.0235461	-0.00951714	-0.00661543
C18orf12	NA	NA	NA	NA
LOC105372109	NA	NA	NA	NA
LOC100505549	-0.0981922	-0.107301	-0.0630489	0.0288314
LOC101927322	-0.03403	-0.191678	0.0162413	0.059223
GTSCR1	NA	NA	NA	NA
LOC105372204	NA	NA	NA	NA
C18orf65	-0.238301	-0.251892	-0.105854	-0.30988
LOC100996274	NA	NA	NA	NA
LOC107985149	NA	NA	NA	NA
LOC105376875	NA	NA	NA	NA
LOC101929060	NA	NA	NA	NA
LOC102725180	0.00182569	-0.00655067	0.00806675	-0.00432562
LOC101929097	-0.00525979	-0.00655067	0.000981276	0.00275986
DPP9-AS1	NA	NA	NA	NA
LOC107985320	NA	NA	NA	NA
LOC390877	NA	NA	NA	NA
LOC729458	NA	NA	NA	NA
LOC107985283	NA	NA	NA	NA
LOC107983991	-0.00525979	-0.00655067	0.00806675	-0.00432562
LOC105372269	NA	NA	NA	NA
LOC100505555	-0.0221277	-0.0557554	-0.0483764	-0.0142529
LOC107984139	0.00891117	-0.00655067	0.0151522	-0.00432562
LINC01835	NA	NA	NA	NA
LOC105372315	NA	NA	NA	NA
LOC105372319	NA	NA	NA	NA
LOC105376917	-0.0123453	-0.0136361	-0.0061042	-0.0114111
LOC105376906	NA	NA	NA	NA
THEG5	NA	NA	NA	NA
LOC101927572	NA	NA	NA	NA
LOC728485	-0.00773917	0.209376	0.411021	0.447054
LOC105372412	0.00182569	0.000534808	0.000981276	-0.00432562
LOC107987269	-0.250985	-0.0903893	-0.0952893	-0.24872
LOC100287477	-0.0481421	-0.0527697	-0.0514032	-0.0280631
LOC100129083	NA	NA	NA	NA
LOC107983997	0.0398074	0.355867	0.117263	0.331302
LOC107985332	NA	NA	NA	NA
LOC107983998	-0.267424	-0.146557	-0.00141648	-0.199227
LOC105372474	NA	NA	NA	NA
LOC105372478	NA	NA	NA	NA
LOC101929937	-0.0163466	0.0537474	0.00283936	0.00646629
LOC107984104	NA	NA	NA	NA
LOC388780	0.00182569	-0.00655067	0.0151522	0.00275986
LOC107985384	NA	NA	NA	NA
C20orf78	NA	NA	NA	NA
LOC107987276	NA	NA	NA	NA
LOC105372585	-0.00948542	0.0137423	0.0145475	0.0177549
LOC107985433	NA	NA	NA	NA
LOC107985416	-0.0123453	0.000534808	-0.0061042	-0.00432562
C20orf203	NA	NA	NA	NA
LOC105372714	NA	NA	NA	NA
LOC107985381	0.00891117	-0.00655067	0.000981276	-0.00432562
LOC100128988	NA	NA	NA	NA
LOC107985388	-0.0383841	0.00300046	-0.0191987	-0.0356309
LINC01272	-0.00525979	-0.0136361	-0.0061042	-0.00432562
LOC107985410	NA	NA	NA	NA
C20orf197	NA	NA	NA	NA
LOC105372704	NA	NA	NA	NA
LOC105369209	NA	NA	NA	NA
MIR1-1HG	NA	NA	NA	NA
LOC107987285	NA	NA	NA	NA
LOC107985428	NA	NA	NA	NA
DPH3P1	0.056459	0.0135729	0.00338992	0.0591739
LOC107985425	NA	NA	NA	NA
LOC102724219	0.0662991	-0.184129	-0.0709052	0.154237
CH507-42P11.6	NA	NA	NA	NA
LOC107987288	NA	NA	NA	NA
LOC107987289	NA	NA	NA	NA
LOC102724843	NA	NA	NA	NA
LOC107987290	NA	NA	NA	NA
LOC102724951	NA	NA	NA	NA
LOC102723360	-0.0123453	-0.00655067	-0.0061042	-0.0114111
LOC107985477	NA	NA	NA	NA
LOC105372731	0.004114	0.0160827	-0.00999317	-0.00638139
LOC101927345	NA	NA	NA	NA
BAGE2	NA	NA	NA	NA
LOC107987291	0.226338	-0.0223185	-0.460068	-0.405131
LOC150051	-0.00525979	0.000534808	0.000981276	-0.00432562
LOC105372798	NA	NA	NA	NA
WRB-SH3BGR	0.203276	0.137785	0.138536	0.927281
PLAC4	NA	NA	NA	NA
LOC101928212	NA	NA	NA	NA
ERVH48-1	-0.00525979	-0.00655067	0.00806675	-0.00432562
LOC105372836	-0.0194307	-0.0207216	-0.0131897	-0.0184966
LOC107985476	-0.0265162	-0.0278071	-0.0202752	-0.0255821
LOC101929839	NA	NA	NA	NA
LOC101929372	NA	NA	NA	NA
LOC100996401	NA	NA	NA	NA
LOC107985532	0.0274906	0.12199	0.00329982	0.038317
IGLV5-45	NA	NA	NA	NA
IGLV7-43	NA	NA	NA	NA
LOC107985555	NA	NA	NA	NA
LOC100652871	NA	NA	NA	NA
LOC107985559	-0.0102324	-0.0501027	-0.0368183	-0.0462433
LOC100652901	NA	NA	NA	NA
LOC284898	NA	NA	NA	NA
LOC105372977	NA	NA	NA	NA
LOC107985544	NA	NA	NA	NA
LOC102724378	-0.0694938	-0.0474013	-0.0355628	-0.0801888
LOC100996598	NA	NA	NA	NA
LOC102723722	NA	NA	NA	NA
LOC105373057	NA	NA	NA	NA
LOC107985535	NA	NA	NA	NA
LOC105373091	-0.00525979	0.00762029	0.000981276	-0.00432562
LOC107985556	NA	NA	NA	NA
LOC107987388	NA	NA	NA	NA
LOC102724197	NA	NA	NA	NA
LOC107987389	NA	NA	NA	NA
LOC105369189	NA	NA	NA	NA
LOC102724751	NA	NA	NA	NA
LOC107987394	NA	NA	NA	NA
LOC105373102	-0.0122904	0.0147058	-0.0061042	-0.0114111
LOC107985649	-0.0145866	-0.0320741	-0.0154171	-0.0278961
LOC105373133	NA	NA	NA	NA
LOC107985657	NA	NA	NA	NA
SUPT20HL2	-0.0346672	0.00759026	-0.0273539	-0.0337344
SUPT20HL1	0.150585	-0.0448269	-0.0273924	-0.0783666
LOC105373154	NA	NA	NA	NA
FTH1P18	NA	NA	NA	NA
LOC107985687	NA	NA	NA	NA
LOC107985678	-0.00525979	0.000534808	0.000981276	0.00984533
NBDY	-0.0145227	0.29323	0.161373	0.265573
LOC105373242	NA	NA	NA	NA
LOC105373244	NA	NA	NA	NA
FLJ44635	0.12293	0.133278	0.00459872	0.0427374
FAM236B	NA	NA	NA	NA
FAM236A	NA	NA	NA	NA
LOC105373297	NA	NA	NA	NA
TCP11X1	NA	NA	NA	NA
ARMCX5-GPRASP2	-0.289773	-0.0741122	0.0315173	-0.0435451
LOC105373310	0.0358381	-0.0218674	0.00166761	-0.0186907
LOC105373311	0.14942	0.154831	0.326879	0.0996221
LOC101928589	-0.00525979	-0.00655067	0.00806675	-0.00432562
LOC105373314	NA	NA	NA	NA
LOC100126447	NA	NA	NA	NA
LOC101928242	-0.00525979	0.00762029	0.000981276	-0.00432562
LOC107985692	0.0357143	0.0775752	0.236952	0.0376058
LOC389895	-0.00525979	0.000534808	0.00806675	0.00275986
LOC645188	NA	NA	NA	NA
MAGEA10-MAGEA5	NA	NA	NA	NA
MAGEA5	NA	NA	NA	NA
LOC107983954	0.00182569	-0.00655067	0.000981276	-0.00432562
LOC105373381	NA	NA	NA	NA
LOC107987332	NA	NA	NA	NA
LOC107987345	-0.0121457	-0.013668	0.000994714	0.015941
LOC107987336	NA	NA	NA	NA
LOC100996911	NA	NA	NA	NA
LOC101929235	NA	NA	NA	NA
LOC107987351	NA	NA	NA	NA
LOC102723382	NA	NA	NA	NA
LOC642249	NA	NA	NA	NA
LOC105379554	NA	NA	NA	NA
LOC107987397	NA	NA	NA	NA
LOC105379561	NA	NA	NA	NA
LOC107987400	NA	NA	NA	NA
LOC102723822	NA	NA	NA	NA
LOC105379417	NA	NA	NA	NA
PRAMEF22	NA	NA	NA	NA
LOC107987484	NA	NA	NA	NA
LOC107987485	NA	NA	NA	NA
LOC107987486	NA	NA	NA	NA
LOC107987487	NA	NA	NA	NA
LOC107987488	NA	NA	NA	NA
LOC107987489	NA	NA	NA	NA
LOC107987490	NA	NA	NA	NA
LOC107987491	NA	NA	NA	NA
LOC105370748	NA	NA	NA	NA
LOC107987471	NA	NA	NA	NA
LOC107987469	NA	NA	NA	NA
KIR2DL5B	NA	NA	NA	NA
KIR3DS1	NA	NA	NA	NA
KIR2DL5A	NA	NA	NA	NA
KIR2DS1	NA	NA	NA	NA
KIR2DL2	NA	NA	NA	NA
KIR2DS3	NA	NA	NA	NA
LOC107987477	NA	NA	NA	NA
LOC107987479	NA	NA	NA	NA
LOC107984153	NA	NA	NA	NA
LOC107987478	NA	NA	NA	NA
LOC107984152	NA	NA	NA	NA
LOC107987464	NA	NA	NA	NA
LOC105379575	NA	NA	NA	NA
LOC101929773	NA	NA	NA	NA
LOC102724995	NA	NA	NA	NA
LOC102724994	NA	NA	NA	NA
LOC100653061	NA	NA	NA	NA
GTF2H2C_2	NA	NA	NA	NA
HLA-DRB3	NA	NA	NA	NA
LOC107987409	NA	NA	NA	NA
LOC107987410	NA	NA	NA	NA
LOC105379589	NA	NA	NA	NA
OR8U8	NA	NA	NA	NA
OR8U9	NA	NA	NA	NA
OR9G9	NA	NA	NA	NA
TAS2R45	NA	NA	NA	NA
GOLGA6L19	NA	NA	NA	NA
LOC102724985	NA	NA	NA	NA
LOC102724984	NA	NA	NA	NA
LOC102724993	NA	NA	NA	NA
LOC107984155	NA	NA	NA	NA
LOC107987423	NA	NA	NA	NA
LOC100996750	NA	NA	NA	NA
LOC100653049	NA	NA	NA	NA
LOC100996709	NA	NA	NA	NA
LOC100996747	NA	NA	NA	NA
LOC107984156	NA	NA	NA	NA
LOC107987425	NA	NA	NA	NA
LILRA3	NA	NA	NA	NA
LOC102724999	NA	NA	NA	NA
IGLV5-39	NA	NA	NA	NA
LOC102725003	NA	NA	NA	NA
LOC105379603	NA	NA	NA	NA
LOC391322	NA	NA	NA	NA
GSTT1	NA	NA	NA	NA
APOBEC3A_B	NA	NA	NA	NA
LOC102725009	NA	NA	NA	NA
LOC107987433	NA	NA	NA	NA
LOC107987428	NA	NA	NA	NA
CCL3L1	NA	NA	NA	NA
CCL4L1	NA	NA	NA	NA
LOC102725034	NA	NA	NA	NA
LOC107987441	NA	NA	NA	NA
KIR2DS2	NA	NA	NA	NA
HLA-DRB4	NA	NA	NA	NA
LOC107987446	NA	NA	NA	NA
LOC105379650	NA	NA	NA	NA
LOC107987451	NA	NA	NA	NA
LOC107987456	NA	NA	NA	NA
LOC107987457	NA	NA	NA	NA
C4B_2	NA	NA	NA	NA
LOC102725035	NA	NA	NA	NA
LOC107987462	NA	NA	NA	NA
KIR2DS5	NA	NA	NA	NA
LOC102725023	NA	NA	NA	NA
LOC105379645	NA	NA	NA	NA
ND1	NA	NA	NA	NA
ND2	NA	NA	NA	NA
COX1	NA	NA	NA	NA
COX2	NA	NA	NA	NA
ATP8	NA	NA	NA	NA
ATP6	NA	NA	NA	NA
COX3	NA	NA	NA	NA
ND3	NA	NA	NA	NA
ND4L	NA	NA	NA	NA
ND4	NA	NA	NA	NA
ND5	NA	NA	NA	NA
ND6	NA	NA	NA	NA
CYTB	NA	NA	NA	NA
ENSG00000186092	NA	NA	NA	NA
ENSG00000279928	NA	NA	NA	NA
ENSG00000279457	-0.0811363	-0.106165	-0.0158338	-0.0845496
ENSG00000278566	NA	NA	NA	NA
ENSG00000273547	NA	NA	NA	NA
ENSG00000187634	-0.108309	0.457675	0.566717	0.550909
ENSG00000188976	-0.245077	-0.0079513	0.0295521	-0.304164
ENSG00000187961	0.0846988	0.281725	0.316259	0.042115
ENSG00000187583	-0.213644	-0.0040425	0.305379	-0.150881
ENSG00000187642	-0.00525979	0.00762029	0.000981276	0.0169308
ENSG00000188290	-0.250283	-0.339318	-0.180186	-0.329271
ENSG00000187608	-0.240704	0.00560479	0.0286085	-0.346425
ENSG00000188157	-0.365379	-0.0678538	-0.00599257	-0.704491
ENSG00000237330	NA	NA	NA	NA
ENSG00000131591	-0.0937827	0.0893856	0.036698	0.124123
ENSG00000162571	NA	NA	NA	NA
ENSG00000186891	0.00368618	0.013038	0.00177883	0.0307543
ENSG00000186827	-0.0123453	-0.0136361	-0.0061042	-0.0114111
ENSG00000078808	-0.214234	-0.184635	-0.142261	-0.230052
ENSG00000176022	-0.39482	-0.108046	0.0445232	-0.223412
ENSG00000184163	0.0994425	-0.0243218	0.0404896	-0.0149303
ENSG00000160087	-0.173784	-0.143279	-0.0306601	0.184969
ENSG00000162572	0.00940005	0.000911666	0.000880747	0.0318716
ENSG00000131584	0.0310754	0.00805496	-0.00795648	-0.0449713
ENSG00000169972	-0.456628	-0.0453847	0.0897726	-0.291347
ENSG00000127054	-0.290828	-0.0808759	0.020124	-0.280555
ENSG00000224051	-0.140787	-0.243243	-0.22122	-0.176976
ENSG00000169962	0.00182569	-0.00655067	-0.0061042	-0.0114111
ENSG00000107404	0.0384054	0.0905544	-0.0628369	-0.175094
ENSG00000162576	-0.349883	-0.15562	-0.196163	-0.443943
ENSG00000175756	-0.17909	-0.0890015	-0.0304564	-0.194896
ENSG00000221978	-0.113323	0.104011	0.141769	-0.197966
ENSG00000242485	0.104114	0.115637	0.151834	0.159212
ENSG00000235098	NA	NA	NA	NA
ENSG00000205116	NA	NA	NA	NA
ENSG00000179403	-0.401305	0.162059	0.166698	0.39335
ENSG00000215915	-0.00631687	0.000995927	0.00132807	0.052329
ENSG00000160072	0.178448	-0.00259371	0.245338	0.280434
ENSG00000197785	-0.331567	0.00786354	0.106665	0.151844
ENSG00000205090	-0.246846	-0.165625	-0.16655	-0.178239
ENSG00000160075	0.047554	-0.106197	-0.146261	0.14435
ENSG00000279244	NA	NA	NA	NA
ENSG00000228594	0.0622917	0.333134	0.101282	-0.107852
ENSG00000197530	-0.323331	-0.136906	-0.123513	-0.148972
ENSG00000189409	-0.0526678	-0.016987	0.00843953	0.0089347
ENSG00000248333	0.142826	0.0887375	0.126075	0.135531
ENSG00000189339	-0.377582	-0.12078	-0.447475	-0.477812
ENSG00000008128	0.033633	0.00489151	0.192116	0.0620966
ENSG00000215790	-0.0688262	-0.0344602	0.0909792	-0.119861
ENSG00000008130	-0.211496	-0.225316	-0.0708529	-0.193958
ENSG00000078369	-0.151797	-0.130425	-0.028027	-0.15376
ENSG00000169885	NA	NA	NA	NA
ENSG00000178821	-0.0153684	0.0771781	-0.000606339	-0.00119166
ENSG00000142609	NA	NA	NA	NA
ENSG00000187730	0.00182569	0.000534808	0.000981276	-0.00432562
ENSG00000067606	0.106725	-0.0181466	-0.202282	-0.143675
ENSG00000162585	-0.269005	-0.162199	0.0140311	-0.257881
ENSG00000157933	-0.282416	0.484556	0.396118	-0.259554
ENSG00000116151	-0.12157	-0.282991	-0.179341	-0.132116
ENSG00000157916	-0.0839144	-0.0092255	-0.0625908	0.0992341
ENSG00000157911	-0.194791	0.081317	0.165825	-0.396165
ENSG00000149527	-0.270156	-0.189248	-0.11822	-0.553544
ENSG00000157881	-0.198191	-0.0478507	-0.122771	-0.168481
ENSG00000197921	0.00891117	-0.00655067	0.000981276	-0.00432562
ENSG00000157873	-0.0105958	0.200272	0.0474651	-0.396573
ENSG00000157870	-0.156541	-0.286177	-0.209173	-0.318305
ENSG00000142606	0.0112694	-0.0105514	0.0249419	-0.00616831
ENSG00000215912	NA	NA	NA	NA
ENSG00000169717	-0.00525979	0.000534808	0.00806675	-0.00432562
ENSG00000142611	0.224216	0.0420406	0.132621	0.0749988
ENSG00000130762	-0.0194341	-0.0207216	-0.0202752	-0.0255821
ENSG00000162591	-0.432792	-0.138709	0.0977217	-0.248982
ENSG00000158109	-0.0846923	0.0371076	-0.0119856	0.106523
ENSG00000116213	-0.185384	-0.265347	-0.0110994	0.12404
ENSG00000078900	NA	NA	NA	NA
ENSG00000162592	NA	NA	NA	NA
ENSG00000235169	-0.275527	0.201181	-0.0144159	-0.32141
ENSG00000130764	-0.167733	-0.0144026	-0.0947747	-0.206885
ENSG00000116198	0.12317	-0.0526154	-0.0981697	-0.087424
ENSG00000169598	-0.273393	-0.313727	-0.130465	0.0232013
ENSG00000198912	0.0895465	0.132529	0.205753	0.439793
ENSG00000196581	-0.00525979	-0.00655067	0.000981276	0.00275986
ENSG00000131697	-0.313868	-0.219897	0.0653274	-0.105638
ENSG00000069424	-0.0390108	0.0433984	0.148742	-0.220752
ENSG00000116254	0.158082	-0.0115888	0.789727	0.252054
ENSG00000116251	0.250491	0.246634	0.0297009	0.264943
ENSG00000158286	-0.344226	-0.383516	-0.115876	0.0207222
ENSG00000116237	-0.340972	-0.312528	-0.16746	-0.0125139
ENSG00000173673	NA	NA	NA	NA
ENSG00000158292	0.0420962	0.0403204	0.00178791	-0.125869
ENSG00000097021	-0.145663	0.117628	0.131607	-0.245838
ENSG00000069812	-0.154944	0.11498	-0.289911	-0.811089
ENSG00000187017	-0.214689	-0.0449201	-0.0338499	-0.167577
ENSG00000215788	-0.00941805	0.0142833	0.0325501	0.0580818
ENSG00000171680	-0.181371	0.0930383	0.940005	0.645473
ENSG00000162408	0.0315474	0.109265	0.205062	0.294171
ENSG00000173662	-0.0194307	-0.0136361	-0.0131897	-0.0184966
ENSG00000204859	-0.0415552	-0.308935	0.154015	0.190653
ENSG00000162413	-0.266919	-0.146583	0.0605233	-0.0216312
ENSG00000116273	-0.178434	-0.164208	0.0202266	0.00537715
ENSG00000041988	-0.061008	-0.0199374	0.0865739	0.0774427
ENSG00000007923	0.105924	0.0327842	0.0107221	0.056752
ENSG00000171735	0.234895	0.0457422	-0.0656383	-0.0469762
ENSG00000049245	0.0201354	-0.00177998	0.103516	0.0104834
ENSG00000049246	0.109266	0.0520003	-0.184738	-0.219288
ENSG00000049247	-0.0949405	-0.121011	-0.086774	-0.195413
ENSG00000049249	-0.106111	-0.0776454	-0.0207972	0.905881
ENSG00000116288	0.130565	0.0698761	-0.00561585	0.0848775
ENSG00000116285	0.204375	-0.988236	-1.74303	-0.598394
ENSG00000162426	-0.00170579	0.0877282	-0.229826	-0.518155
ENSG00000142599	-0.142129	-0.0947878	0.106032	0.0398385
ENSG00000074800	-0.0274439	0.0165697	-0.0493931	-0.0308652
ENSG00000131686	NA	NA	NA	NA
ENSG00000197241	NA	NA	NA	NA
ENSG00000142583	-0.551478	-0.217751	0.134366	0.458042
ENSG00000180758	-0.192642	0.0653927	-0.0817222	-0.435714
ENSG00000049239	-0.180144	-0.148547	0.0604311	-0.371646
ENSG00000171621	-0.109273	0.660279	-0.153208	0.213883
ENSG00000171612	-0.122092	-0.0713198	-0.0722701	0.0359008
ENSG00000188807	-0.164955	-0.219251	0.0200547	-0.365145
ENSG00000171608	-0.142034	0.0608724	-0.0698494	-0.51743
ENSG00000171603	-0.242565	-0.116535	-0.0882126	-0.246829
ENSG00000280113	NA	NA	NA	NA
ENSG00000178585	-0.0235788	-0.00787197	0.105511	-0.0924247
ENSG00000162441	0.265294	0.186515	-0.0990556	-0.0586523
ENSG00000173614	0.253186	0.0116758	0.061493	0.38179
ENSG00000162444	-0.0172399	0.263772	-0.0280287	-0.328616
ENSG00000130939	0.0459188	0.0848637	0.0832809	-0.0464657
ENSG00000054523	0.100735	0.0171082	-0.246633	-0.0311248
ENSG00000142657	-0.0192859	0.0792271	0.0993835	-0.253148
ENSG00000251503	0.159454	0.358171	0.41811	0.370155
ENSG00000175279	0.158843	0.357223	0.37062	0.367653
ENSG00000241563	-0.00525979	-0.00655067	0.0151522	-0.00432562
ENSG00000160049	-0.0856074	-0.099453	0.0536442	-0.113171
ENSG00000142655	-0.108391	0.0319648	0.029282	-0.169351
ENSG00000130940	-0.0656103	-0.025104	-0.0957843	-0.403441
ENSG00000175262	-0.00525979	0.000534808	0.000981276	-0.00432562
ENSG00000120948	-0.00406882	0.0430038	-0.16942	0.216317
ENSG00000277726	0.00282801	0.0446786	-0.158157	0.218289
ENSG00000009724	0.00182569	0.000534808	0.000981276	0.00275986
ENSG00000116649	-0.0533437	-0.0756631	0.15475	0.325613
ENSG00000171824	0.0483725	0.0216109	0.237485	0.096564
ENSG00000198793	-0.0616704	-0.00790243	-0.0210206	-0.0253749
ENSG00000171819	-0.130478	0.393219	0.352274	0.151376
ENSG00000120942	-0.214063	-0.128686	0.0139456	-0.144906
ENSG00000204624	0.0973642	-0.0750473	0.0135522	-0.0156163
ENSG00000116661	-0.215682	-0.079507	-0.00332719	-0.249426
ENSG00000132879	-0.0749628	-0.0254009	-0.217088	-0.51896
ENSG00000116663	-0.0849973	0.22992	0.0961139	-0.508343
ENSG00000116670	-0.109412	-0.128773	-0.230758	-0.308451
ENSG00000162490	-0.0196467	0.176185	0.0391793	0.191239
ENSG00000177674	-0.322304	-0.100292	-0.00419176	-0.118496
ENSG00000215910	-0.0267419	-0.020898	-0.0204477	-0.0257998
ENSG00000177000	-0.145986	-0.394613	-0.107832	-0.213561
ENSG00000011021	-0.121604	-0.267383	-0.250445	-0.49494
ENSG00000175206	-0.00525979	-0.00655067	0.000981276	0.00275986
ENSG00000120937	-0.266987	-0.131978	-0.509829	-0.213204
ENSG00000116685	-0.349185	-0.148799	0.0673635	-0.229155
ENSG00000083444	-0.322777	-0.103982	-0.00923163	-0.0629026
ENSG00000116688	-0.0333181	-0.0194456	-0.016531	-0.144758
ENSG00000116691	-0.17907	-0.268149	-0.0837209	-0.501667
ENSG00000120949	-0.0267386	-0.127425	-0.456004	-0.763832
ENSG00000028137	-0.115732	0.00824027	-0.0888244	-0.111926
ENSG00000048707	0.0386717	-0.118812	-0.149888	-0.114213
ENSG00000162496	-0.153106	0.0949016	-0.279719	-0.127258
ENSG00000204518	0.00182569	0.000534808	0.000981276	-0.00432562
ENSG00000188984	0.00182569	-0.00655067	0.000981276	-0.00432562
ENSG00000157330	NA	NA	NA	NA
ENSG00000116726	NA	NA	NA	NA
ENSG00000116721	NA	NA	NA	NA
ENSG00000239810	NA	NA	NA	NA
ENSG00000179172	0.00182569	-0.00655067	0.000981276	-0.00432562
ENSG00000120952	NA	NA	NA	NA
ENSG00000243073	NA	NA	NA	NA
ENSG00000187545	NA	NA	NA	NA
ENSG00000204510	-0.0123453	-0.0136361	-0.0061042	-0.0114111
ENSG00000232423	NA	NA	NA	NA
ENSG00000274764	NA	NA	NA	NA
ENSG00000229571	NA	NA	NA	NA
ENSG00000277058	NA	NA	NA	NA
ENSG00000275774	-0.0397521	-0.0134968	-0.0276587	0.00650595
ENSG00000280267	NA	NA	NA	NA
ENSG00000179412	NA	NA	NA	NA
ENSG00000204505	NA	NA	NA	NA
ENSG00000279804	NA	NA	NA	NA
ENSG00000270601	NA	NA	NA	NA
ENSG00000182330	NA	NA	NA	NA
ENSG00000204501	NA	NA	NA	NA
ENSG00000204481	NA	NA	NA	NA
ENSG00000204480	NA	NA	NA	NA
ENSG00000204479	NA	NA	NA	NA
ENSG00000204478	NA	NA	NA	NA
ENSG00000162494	NA	NA	NA	NA
ENSG00000162493	-0.0701394	0.180314	0.513513	0.654841
ENSG00000116731	0.0168454	-0.0579972	-0.123114	0.0720935
ENSG00000189337	-0.322659	-0.307382	-0.0483804	-0.476893
ENSG00000171729	-0.185392	0.0375972	0.55269	0.878732
ENSG00000142621	0.123279	0.174181	0.110748	0.0695849
ENSG00000142634	0.035964	0.184567	0.178676	-0.336923
ENSG00000162438	-0.0123453	-0.00655067	-0.0061042	-0.0114111
ENSG00000142615	0.00182569	-0.00655067	0.000981276	-0.00432562
ENSG00000215704	-0.00525979	0.00762029	0.000981276	-0.00432562
ENSG00000132906	-0.108869	-0.226197	-0.286835	-0.151445
ENSG00000116138	0.0471278	-0.160734	-0.064513	0.123622
ENSG00000116771	-0.259472	0.116513	0.60374	0.423573
ENSG00000197312	-0.307766	-0.174574	-0.0244688	-0.247968
ENSG00000215695	0.0209753	0.151615	0.250365	0.12755
ENSG00000116786	0.0419579	0.0545446	-0.0228178	-0.409967
ENSG00000162461	0.00418485	-0.0130571	0.0163377	-0.0231111
ENSG00000162460	NA	NA	NA	NA
ENSG00000162458	-0.249685	-0.0665462	0.318998	0.135301
ENSG00000233954	-0.0665548	-0.157079	-0.147751	-0.0584467
ENSG00000065526	-0.0390314	0.222378	-0.151558	0.0929314
ENSG00000116809	-0.3911	-0.0473851	0.019593	-0.16778
ENSG00000183888	NA	NA	NA	NA
ENSG00000173641	-0.173443	0.109821	0.0977252	-0.664635
ENSG00000186510	0.00182569	-0.00655067	0.000981276	-0.00432562
ENSG00000184908	-0.0123453	-0.00655067	-0.0061042	-0.0114111
ENSG00000185519	-0.00949065	0.0142133	-0.0116028	-0.00830126
ENSG00000142627	-0.19377	0.0110668	0.0267804	-0.215702
ENSG00000142632	0.0608393	0.172031	0.366695	0.569669
ENSG00000132881	-0.265191	-0.192485	-0.245263	-0.389914
ENSG00000037637	-0.00316875	-0.189545	-0.267432	0.220361
ENSG00000055070	0.295812	0.437483	0.226451	-0.00737138
ENSG00000187144	-0.00525979	0.000534808	0.000981276	-0.00432562
ENSG00000157191	-0.0868928	0.0236292	-0.0275833	-0.0348515
ENSG00000268991	NA	NA	NA	NA
ENSG00000219481	0.047827	0.01722	0.0742954	0.0619699
ENSG00000237847	NA	NA	NA	NA
ENSG00000279132	NA	NA	NA	NA
ENSG00000058453	-0.339377	-0.0848052	0.083134	-0.134056
ENSG00000117122	-0.197818	0.0551811	0.181405	0.391082
ENSG00000159363	-0.153441	0.06342	-0.0178448	-0.129871
ENSG00000117118	0.054612	0.0783445	0.133667	0.219759
ENSG00000117115	-0.210024	-0.131147	-0.0749798	-0.189416
ENSG00000142623	-0.193031	-0.0868584	-0.376908	-0.0743206
ENSG00000142619	0.0351381	-0.00934799	0.0226845	-0.0063829
ENSG00000159339	NA	NA	NA	NA
ENSG00000280226	NA	NA	NA	NA
ENSG00000276747	NA	NA	NA	NA
ENSG00000179051	-0.286485	0.140169	0.264658	0.336274
ENSG00000074964	-0.0369427	0.254514	0.0535975	-0.428988
ENSG00000117148	-0.00525979	-0.00655067	0.000981276	0.00275986
ENSG00000117154	NA	NA	NA	NA
ENSG00000179023	0.00473686	-0.0170025	0.0420638	-0.0447902
ENSG00000009709	-0.00525979	-0.00655067	0.000981276	0.00275986
ENSG00000179002	-0.0123453	-0.0136361	-0.0061042	-0.0114111
ENSG00000255275	0.363757	1.05763	0.872842	0.23677
ENSG00000159423	-0.20665	-0.132572	0.1646	-0.244598
ENSG00000169991	0.268096	0.973117	0.751617	0.159941
ENSG00000127481	-0.269297	-0.246589	-0.270764	-0.173833
ENSG00000127463	-0.227	-0.218182	-0.178452	-0.279999
ENSG00000053372	0.123433	0.103022	0.0623775	-0.0595461
ENSG00000211454	NA	NA	NA	NA
ENSG00000162482	-0.0572399	-0.0023069	-0.0402744	0.00678423
ENSG00000053371	-0.114264	0.0816797	0.0826609	-0.201401
ENSG00000040487	-0.244981	-0.273929	-0.216661	-0.368162
ENSG00000077549	-0.0599028	-0.0262864	-0.0408763	0.101271
ENSG00000173436	0.291433	0.15941	0.0108123	0.20959
ENSG00000270136	0.123838	0.104186	0.103464	0.229906
ENSG00000158747	-0.162461	-0.0356931	0.151756	0.196059
ENSG00000158748	-0.0123453	-0.00655067	-0.0061042	-0.0114111
ENSG00000162542	-0.264565	-0.178202	0.311851	-0.436054
ENSG00000178828	NA	NA	NA	NA
ENSG00000169914	0.00107738	-0.334825	-0.140814	0.0300351
ENSG00000188784	NA	NA	NA	NA
ENSG00000188257	0.0588958	0.0455166	-0.0810004	-0.0187188
ENSG00000127472	0.300803	0.15846	0.171874	-0.1306
ENSG00000117215	NA	NA	NA	NA
ENSG00000158786	NA	NA	NA	NA
ENSG00000187980	NA	NA	NA	NA
ENSG00000162543	-0.0382667	-0.00206634	0.198936	-0.152564
ENSG00000158816	NA	NA	NA	NA
ENSG00000162545	0.329631	0.407404	-0.177858	-0.709842
ENSG00000090432	-0.0938535	-0.137626	0.022584	-0.0219352
ENSG00000183114	-0.0215125	0.0138276	0.132913	0.0410068
ENSG00000158825	0.0162417	0.173687	0.191511	0.127814
ENSG00000158828	-0.294405	-0.00263133	0.000368699	-0.227141
ENSG00000244038	-0.129917	0.0667319	-0.049364	-0.089302
ENSG00000117245	0.119131	0.169133	-0.184638	-0.734525
ENSG00000189410	-0.109978	-0.301183	-0.633983	-1.52963
ENSG00000127483	0.123869	0.071767	0.084048	0.00311225
ENSG00000075151	-0.185572	-0.203362	-0.245979	-0.223756
ENSG00000117298	-0.29099	-0.0651131	0.0095302	-0.0181384
ENSG00000142794	-0.0562952	-0.179776	-0.139854	-0.245632
ENSG00000162551	0.179193	-0.0184929	0.220717	-0.294074
ENSG00000076864	0.131265	0.188901	0.113061	0.166132
ENSG00000090686	0.0984058	-0.0554419	-0.144635	0.0812192
ENSG00000187942	-0.0123453	-0.0136361	-0.0061042	-0.0114111
ENSG00000142798	-0.37211	-0.214918	0.0230504	-0.52344
ENSG00000219073	NA	NA	NA	NA
ENSG00000142789	NA	NA	NA	NA
ENSG00000070831	-0.0721083	0.0990597	-0.0731304	-0.0223987
ENSG00000162552	0.0924761	0.790102	1.18485	0.417798
ENSG00000184677	-0.0560287	0.0241507	0.235874	0.0279883
ENSG00000070886	-0.0539768	-0.0449351	-0.0202251	-0.0425029
ENSG00000173372	-0.00525979	-0.00655067	0.000981276	0.00275986
ENSG00000159189	-0.0123453	-0.0136361	-0.0061042	-0.0114111
ENSG00000173369	NA	NA	NA	NA
ENSG00000133216	-0.276634	0.165619	0.858867	0.840344
ENSG00000215906	NA	NA	NA	NA
ENSG00000227868	-0.0123453	-0.0136361	-0.0061042	-0.0114111
ENSG00000004487	0.0498418	0.00821348	0.0463091	0.0342833
ENSG00000169641	0.0958474	0.355888	0.404085	0.0372654
ENSG00000179546	-0.0483437	0.26005	0.421194	-0.0180435
ENSG00000125944	0.215055	0.215339	0.280234	-0.144039
ENSG00000125945	-0.00110311	-0.243776	-0.0443592	-0.128758
ENSG00000204219	-0.0771179	0.164817	0.193215	0.460794
ENSG00000088280	-0.194893	-0.00829444	-0.241104	-0.764882
ENSG00000007968	-0.00525979	-0.00655067	0.00806675	-0.00432562
ENSG00000117318	0.218644	0.35421	-1.23513	-0.322663
ENSG00000197880	NA	NA	NA	NA
ENSG00000142676	0.169698	0.15407	-0.0731926	-0.0980074
ENSG00000011007	-0.0166648	0.00720713	0.0571214	0.124067
ENSG00000057757	0.0795433	0.0135057	0.0269725	0.147926
ENSG00000011009	-0.230808	0.133041	0.0490042	0.0551479
ENSG00000117308	0.0438036	0.0240401	0.353863	0.161625
ENSG00000117305	-0.0304596	0.0408524	0.0469172	0.0820306
ENSG00000179163	-0.121226	-0.0190607	-0.0636563	-0.227334
ENSG00000188822	-0.00525979	0.000534808	0.000981276	-0.00432562
ENSG00000189266	0.411743	-0.168617	0.194494	0.0238123
ENSG00000188529	0.0614457	-0.0772627	-0.184515	0.0924824
ENSG00000142661	-0.0423097	-0.0266349	0.220691	0.0988182
ENSG00000142677	-0.0123453	-0.0136361	-0.0061042	-0.0114111
ENSG00000185436	-0.0123453	0.000534808	-0.0061042	-0.00432562
ENSG00000158055	-0.00525979	0.00762029	0.00806675	0.00275986
ENSG00000001460	-0.0343643	-0.0648451	-0.385068	0.0121346
ENSG00000001461	-0.160816	-0.31457	-0.390909	-0.680271
ENSG00000117602	0.219479	-0.0417268	-0.075095	0.0325746
ENSG00000184454	NA	NA	NA	NA
ENSG00000133226	0.0635698	0.181464	0.123352	0.016899
ENSG00000169504	0.0810601	-0.012638	-0.126411	-0.0761522
ENSG00000020633	0.00182569	-0.00655067	0.000981276	-0.00432562
ENSG00000117614	0.263618	0.15268	-0.0014153	0.250132
ENSG00000117616	0.0339934	-0.583263	-0.481554	0.184883
ENSG00000187010	-0.0361083	-0.0407972	-0.0563548	-0.0527485
ENSG00000183726	0.309222	0.0638312	-0.0290995	0.201986
ENSG00000188672	0.0195286	0.0533547	-0.00561349	0.131564
ENSG00000204178	0.0479554	-0.155494	-0.185056	0.438365
ENSG00000157978	-0.12678	-0.0647687	-0.105395	-0.0377025
ENSG00000117643	-0.219228	-0.214308	-0.458167	-0.808105
ENSG00000162430	-0.324384	0.0151437	-0.00209574	-0.356555
ENSG00000255054	0.258879	0.391641	0.219929	-0.0944762
ENSG00000117640	-0.0199769	-0.160839	-0.215995	-0.0734211
ENSG00000127423	0.22201	0.380528	0.465844	0.131205
ENSG00000182749	-0.209425	-0.0673799	-0.00104987	-0.22696
ENSG00000117632	0.219486	0.15444	-0.0612045	-0.286546
ENSG00000158006	-0.0344301	-0.192618	-0.0782687	0.20465
ENSG00000158008	0.0717634	0.142752	0.142044	-0.289032
ENSG00000158014	0.0216096	-0.00855462	-0.00805366	-0.0149755
ENSG00000158022	-0.253549	-0.0977121	-0.204225	-0.353857
ENSG00000175087	-0.224095	-0.302383	-0.344344	-0.0342999
ENSG00000197245	NA	NA	NA	NA
ENSG00000282872	NA	NA	NA	NA
ENSG00000236782	NA	NA	NA	NA
ENSG00000142684	0.0673639	0.249317	0.344285	0.0256859
ENSG00000142675	-0.00525979	-0.0136361	-0.0061042	0.00275986
ENSG00000188782	0.0159966	-0.00655067	0.000981276	-0.00432562
ENSG00000130695	-0.0247899	-0.328233	0.135724	-0.000378304
ENSG00000142669	-0.0546378	0.00249582	-0.00982456	-0.269824
ENSG00000158062	-0.048297	0.0243807	-0.024063	0.166154
ENSG00000169442	-0.00525979	0.00762029	0.000981276	-0.00432562
ENSG00000176092	-0.315371	-0.220926	-0.426752	-1.04614
ENSG00000176083	-0.00525979	0.000534808	0.000981276	-0.00432562
ENSG00000131914	-0.103911	0.505963	0.417985	-0.155816
ENSG00000117682	0.0509288	0.138674	0.482299	0.135931
ENSG00000198830	0.380185	-0.0157649	0.238385	0.411382
ENSG00000117676	-0.0888048	-0.0227293	-0.0409548	-0.458944
ENSG00000117713	-0.12916	-0.159425	-0.184001	-0.2058
ENSG00000060642	-0.141455	-0.343435	-0.531181	-0.561939
ENSG00000204160	-0.0837329	0.0058252	-0.0908087	0.238143
ENSG00000175793	0.125918	0.361425	0.61381	0.471289
ENSG00000142751	-0.152283	-0.124608	-0.042456	-0.0762167
ENSG00000198746	-0.345653	-0.0445	-0.0161324	0.00545525
ENSG00000090273	-0.0559234	0.113673	0.115773	0.0817996
ENSG00000131910	-0.0247789	0.00107344	0.00196958	-0.00868221
ENSG00000175707	-0.00525979	-0.00655067	0.0151522	-0.00432562
ENSG00000253368	-0.337147	0.00929237	0.113236	-0.409386
ENSG00000158246	0.0821263	0.776429	1.63399	0.898662
ENSG00000280403	NA	NA	NA	NA
ENSG00000090020	-0.134496	0.130736	0.198348	0.0124378
ENSG00000142784	0.0291514	0.0898285	0.00931023	-0.204408
ENSG00000186501	-0.0771139	0.116441	0.172757	-0.136715
ENSG00000142765	-0.0194307	-0.0207216	-0.0061042	-0.0114111
ENSG00000142733	-0.322901	-0.211317	0.0332417	-0.138591
ENSG00000142748	NA	NA	NA	NA
ENSG00000174950	NA	NA	NA	NA
ENSG00000181773	-0.25809	-0.149421	0.0574632	-0.300442
ENSG00000158195	0.127327	0.0235003	-0.079522	-0.0970513
ENSG00000126705	-0.286146	0.699717	-0.0256566	-0.12913
ENSG00000000938	-0.0264273	-0.0207216	-0.0202752	-0.0184966
ENSG00000126709	0.137474	0.298277	0.194521	-0.0850994
ENSG00000009780	-0.197594	-0.139483	-0.0881327	-0.13371
ENSG00000117758	0.164239	-0.0245852	-0.0896838	-0.0569693
ENSG00000117751	-0.0107592	0.0581379	0.145975	0.122329
ENSG00000278868	NA	NA	NA	NA
ENSG00000130775	-0.40906	-0.345459	0.116727	-0.394483
ENSG00000117748	0.0731293	0.064206	0.23804	0.396694
ENSG00000130768	0.0628631	-0.0957392	0.288929	0.641974
ENSG00000158156	-0.153134	0.230044	0.129118	-0.0421639
ENSG00000158161	0.109503	0.0607381	0.21762	0.0122585
ENSG00000169403	-0.0119854	0.000899331	0.000981276	0.0026226
ENSG00000126698	0.108786	0.146629	0.0976631	0.188765
ENSG00000130770	0.144952	0.156627	-0.0178771	0.315879
ENSG00000130766	-0.335829	-1.16169	-0.211088	0.284634
ENSG00000130772	-0.0970738	-0.0185621	0.139033	-0.00404678
ENSG00000204138	0.123453	0.266655	0.372108	0.276785
ENSG00000180198	-0.100807	-0.154116	-0.187403	-0.0999538
ENSG00000180098	0.0783407	0.0841961	0.137887	0.08463
ENSG00000120656	0.151129	-0.0716359	0.0925275	0.42963
ENSG00000188060	0.00933488	-0.00686214	0.00102793	0.0103135
ENSG00000162419	-0.00175526	-0.0510735	0.0455725	0.0701516
ENSG00000198492	0.00706388	-0.0586546	0.0377151	-0.0616335
ENSG00000116329	NA	NA	NA	NA
ENSG00000159023	-0.0935839	0.031937	0.28532	0.280811
ENSG00000253304	0.0338072	0.0512896	0.151227	-0.0568112
ENSG00000116350	-0.0537832	-0.0517478	-0.0356705	0.00736887
ENSG00000116353	-0.057703	0.0846683	0.143243	0.098996
ENSG00000060656	-0.145101	0.359143	0.345356	-0.201607
ENSG00000162510	-0.0688288	-0.0385644	-0.015449	-0.0359042
ENSG00000162511	-0.052294	0.0293681	0.133955	-0.0679396
ENSG00000162512	-0.353829	0.041045	-0.0264966	0.160704
ENSG00000134644	-0.0821444	-0.155944	-0.216313	-0.10828
ENSG00000084628	-0.00635883	0.0177786	0.00975233	0.00333653
ENSG00000060688	-0.0337148	-0.0118711	-0.0948522	0.00747315
ENSG00000121766	0.293735	0.0604854	-0.239696	0.336391
ENSG00000121769	0.404988	0.0399229	-0.037047	-1.28008
ENSG00000168528	-0.178607	-0.0589814	0.0215815	-0.357086
ENSG00000142910	-0.251916	-0.00973355	0.115161	-0.0515608
ENSG00000121764	0.00498467	-0.0390488	-0.0085414	0.0907377
ENSG00000162517	-0.0579244	0.182346	0.210269	-0.0576147
ENSG00000084636	-0.415942	-0.184284	0.348613	0.207188
ENSG00000121753	-0.120634	-0.058	0.00118737	-0.479121
ENSG00000134668	-0.12192	0.0717912	0.0401852	0.00178217
ENSG00000184007	0.139897	-0.263871	-0.530982	-0.230591
ENSG00000121774	-0.120912	0.00467889	0.207531	-0.165115
ENSG00000121775	-0.30261	-0.232198	0.11058	0.0441528
ENSG00000025800	0.0218064	0.0570728	0.0927873	-0.0604263
ENSG00000084652	-0.0676081	-0.0362681	0.0502644	0.192215
ENSG00000160050	-0.202622	-0.0976272	-0.357176	-0.115995
ENSG00000160051	-0.0370327	0.102969	0.273528	0.0204792
ENSG00000222046	NA	NA	NA	NA
ENSG00000160055	-0.0324528	-0.180395	-0.0397249	-0.0172979
ENSG00000084623	0.0687665	0.129079	0.0638101	0.111757
ENSG00000183615	-0.187725	-0.167728	-0.106651	-0.257457
ENSG00000182866	-0.00525979	-0.00655067	0.000981276	0.00275986
ENSG00000116478	-0.0731219	-0.117875	-0.148172	-0.148497
ENSG00000175130	-0.111398	0.334671	0.416589	0.441766
ENSG00000162526	NA	NA	NA	NA
ENSG00000225828	-0.0918071	-0.112216	0.00403985	0.0558418
ENSG00000160058	-0.0706753	0.103866	-0.0419865	-0.0363199
ENSG00000254553	0.0223898	0.154409	0.0374473	-0.0387426
ENSG00000273274	0.105066	0.186975	0.0671388	-0.0434984
ENSG00000160062	0.1694	0.215432	0.116853	0.441136
ENSG00000176261	0.42801	0.278198	0.0624592	0.322821
ENSG00000162521	-0.131833	-0.0533069	0.0202587	0.0573036
ENSG00000162520	-0.155264	-0.128568	-0.106931	-0.213012
ENSG00000162522	-0.151223	0.153057	-0.324922	-0.424124
ENSG00000134684	-0.0760619	-0.0623495	-0.251657	0.0770986
ENSG00000116497	0.0122988	-0.232436	-0.00824253	0.399355
ENSG00000160097	-0.158113	-0.157835	-0.089178	-0.116064
ENSG00000121905	-0.00525979	0.000534808	0.000981276	-0.00432562
ENSG00000121900	-0.0844201	0.156022	-0.0582712	-0.152718
ENSG00000116514	0.00365458	0.659307	0.364091	0.103283
ENSG00000004455	0.022198	0.200434	0.148155	0.109605
ENSG00000142920	-0.15098	0.16476	0.444195	0.73939
ENSG00000116525	-0.145676	0.283814	0.492338	-0.0600325
ENSG00000160094	-0.127128	0.93582	1.49044	0.944001
ENSG00000184389	0.00182569	-0.00655067	0.000981276	-0.00432562
ENSG00000134686	-0.134546	-0.227656	-0.234784	0.0330294
ENSG00000121903	0.165822	0.203802	0.546698	0.315324
ENSG00000121904	-0.215461	-0.0939313	0.116665	0.00460796
ENSG00000176256	NA	NA	NA	NA
ENSG00000142698	0.0043877	0.0217813	0.00311489	-0.0354805
ENSG00000163866	0.117632	0.220122	0.189624	0.278995
ENSG00000189280	0.121827	0.0975993	0.000237949	0.213414
ENSG00000189433	NA	NA	NA	NA
ENSG00000188910	-0.0149775	0.0178691	-0.00741728	-0.0138657
ENSG00000187513	0.0906027	0.269952	-0.00812729	-0.18389
ENSG00000116544	0.0868441	0.164759	0.627	0.0841132
ENSG00000271741	0.223287	0.0969321	0.352662	0.330815
ENSG00000243749	-0.0849036	-0.140828	0.124686	0.371222
ENSG00000163867	0.225452	0.0923982	0.3201	0.265065
ENSG00000197056	0.198789	-0.138528	0.166587	0.111241
ENSG00000116560	0.187108	0.00262626	-0.112459	-0.0237302
ENSG00000146463	-0.0942895	-0.250779	-0.375305	-0.301589
ENSG00000142687	0.041705	-0.00124053	-0.152082	-0.304599
ENSG00000020129	-0.247497	-0.157109	-0.244682	-0.509489
ENSG00000116819	0.00182569	0.0216671	0.000981276	-0.00432562
ENSG00000126067	0.120733	0.0935706	0.0556009	-0.0110132
ENSG00000142686	-0.40758	-0.173509	-0.025482	-0.22328
ENSG00000092853	0.133147	0.112228	0.277106	-0.267633
ENSG00000134698	0.120224	0.14462	0.0701	0.052645
ENSG00000092847	0.0333009	0.131836	0.0134672	-0.199057
ENSG00000126070	-0.0159589	-0.0529517	-0.0548216	0.300466
ENSG00000092850	NA	NA	NA	NA
ENSG00000116863	-0.28338	0.0082727	0.145208	0.0846093
ENSG00000171812	-0.287578	0.143228	0.635667	0.698046
ENSG00000054116	0.126942	0.137657	0.160551	0.200806
ENSG00000116871	-0.0866693	0.131829	0.242432	0.124979
ENSG00000054118	0.0295571	0.0711277	0.0350385	0.106337
ENSG00000214193	0.166807	0.221692	0.15512	0.425982
ENSG00000142694	-0.00767683	0.0642754	0.0717208	-0.623963
ENSG00000196182	0.0656129	-0.182808	-0.159631	-0.104824
ENSG00000181817	0.100904	-0.0456867	-0.153864	-0.128895
ENSG00000116885	-0.0342173	0.140956	0.217479	0.27935
ENSG00000116898	0.046744	-0.0985933	-0.159522	-0.0105309
ENSG00000119535	-0.358162	-0.29861	-0.316706	-0.183435
ENSG00000163873	NA	NA	NA	NA
ENSG00000163874	0.995477	-0.130737	-0.0216252	0.0373095
ENSG00000163875	0.101509	0.0710091	-0.065886	0.0648569
ENSG00000163877	0.152577	0.0635782	0.254813	0.00317968
ENSG00000163879	0.324244	0.0298696	0.122749	-0.0655551
ENSG00000134697	0.14308	0.1283	0.251261	0.115919
ENSG00000169218	0.125024	0.267192	0.349069	-0.35307
ENSG00000116922	-0.0750736	-0.0956163	0.0402719	0.184712
ENSG00000134690	-0.0135802	0.232745	0.508338	0.142323
ENSG00000183317	-0.00633247	-0.0206147	0.000981276	-0.0183893
ENSG00000185090	-0.115292	0.232501	0.031571	0.0441553
ENSG00000196449	0.0835666	-0.053889	0.293444	0.234228
ENSG00000197982	-0.0507907	0.0699109	0.299203	0.214441
ENSG00000188786	0.0139672	-0.236742	-0.0700087	0.24305
ENSG00000204084	-0.163005	-0.0445952	0.139902	0.182756
ENSG00000183431	-0.0064755	0.0198119	0.0603312	-6.06685e-05
ENSG00000183386	0.0115069	0.600204	0.754875	0.628472
ENSG00000183520	0.193783	0.115559	0.0690017	0.296125
ENSG00000185668	0.00182569	-0.00655067	0.000981276	0.00275986
ENSG00000116954	-0.0375627	-0.23455	-0.285285	0.134831
ENSG00000214114	0.0913605	0.113693	0.250055	0.586112
ENSG00000274944	0.0896354	0.103976	0.233531	0.574777
ENSG00000131233	NA	NA	NA	NA
ENSG00000158315	0.286184	0.0727709	0.384208	0.451104
ENSG00000174574	-0.0828951	-0.194709	-0.0521555	0.139269
ENSG00000168653	0.22174	0.211526	0.0547832	0.180352
ENSG00000127603	0.15496	0.0870543	-0.00791828	-0.319909
ENSG00000183682	-0.00525979	0.00762029	0.000981276	-0.00432562
ENSG00000090621	0.197096	0.0635874	0.252467	-0.199702
ENSG00000163909	-0.0173668	0.0139287	0.01858	-0.0172866
ENSG00000116981	0.00182569	0.00762029	0.000981276	-0.00432562
ENSG00000116983	NA	NA	NA	NA
ENSG00000084072	0.00400346	-0.000331758	-0.0406654	0.105484
ENSG00000116985	-0.0317503	-0.0229675	-0.0221561	0.0172065
ENSG00000198754	0.00182569	-0.00655067	0.000981276	-0.00432562
ENSG00000043514	0.000454803	0.0584396	0.0583981	0.189995
ENSG00000116990	-0.211186	-0.0805222	-0.0263527	-0.0239915
ENSG00000168389	0.00936529	-0.0591017	0.00723683	-0.769133
ENSG00000131236	0.11281	0.10267	0.108747	0.151464
ENSG00000131238	-0.0127908	0.0342692	-0.0279105	-0.114893
ENSG00000117000	0.0149438	-0.424618	-0.135714	0.148386
ENSG00000188800	NA	NA	NA	NA
ENSG00000084073	0.0964082	0.0241347	-0.131614	0.129682
ENSG00000049089	-0.106606	-0.0539724	-0.0744864	0.00237243
ENSG00000084070	0.103472	-0.0144551	0.0749123	-0.031607
ENSG00000187801	0.0373489	0.0866299	0.392243	0.656314
ENSG00000187815	0.518948	0.227724	0.265179	0.133507
ENSG00000164002	0.0487343	0.233398	0.386456	0.452492
ENSG00000117010	0.281407	0.238111	0.507049	0.55392
ENSG00000117016	0.105503	0.101155	0.196661	0.165076
ENSG00000066136	-0.0619453	-0.0289836	-0.0078513	0.12142
ENSG00000117013	-0.00525979	-0.00655067	0.0151522	-0.00432562
ENSG00000179862	-0.232009	0.142644	0.084238	-0.352072
ENSG00000171793	0.0726332	0.345269	1.12285	1.0942
ENSG00000171790	NA	NA	NA	NA
ENSG00000010803	0.147191	-0.0223584	-0.147455	-0.362222
ENSG00000204060	-0.504061	0.478239	-0.323162	-0.346517
ENSG00000127129	-0.0308816	-0.0979765	-0.417673	-0.454291
ENSG00000127124	0.283272	0.147889	-0.185344	-0.313121
ENSG00000044012	NA	NA	NA	NA
ENSG00000197273	NA	NA	NA	NA
ENSG00000198815	0.015253	-0.0159077	0.138302	0.120204
ENSG00000177181	0.152465	-0.0840483	0.0139049	-0.109494
ENSG00000066185	-0.0160937	0.174595	-0.0298748	0.0412707
ENSG00000127125	0.0426403	0.030662	-0.118027	0.0745276
ENSG00000186409	0.0823102	0.00111405	0.175079	-0.407884
ENSG00000171960	0.0429914	0.100132	0.175885	0.17463
ENSG00000065978	0.345884	0.448838	0.423146	-0.228989
ENSG00000164007	NA	NA	NA	NA
ENSG00000117385	-0.254079	-0.125881	0.0135344	0.0947224
ENSG00000164008	-0.0206343	0.0838776	0.213409	0.0363431
ENSG00000283580	-0.0325057	-0.13586	0.003978	-0.108919
ENSG00000274386	NA	NA	NA	NA
ENSG00000177868	0.0666706	0.0428944	0.000428631	-0.0233849
ENSG00000164010	0.0231008	-0.235803	-0.0080439	-0.104708
ENSG00000164011	-0.127376	-0.212214	-0.131922	0.0174432
ENSG00000117394	-0.297915	-0.316508	-0.647571	-0.209461
ENSG00000186973	-0.12744	-0.0903328	-0.172793	-0.0896033
ENSG00000117395	0.241271	0.271368	0.106836	-0.0576298
ENSG00000243710	-0.181787	0.185466	0.0867918	-0.270243
ENSG00000179178	-0.0194307	-0.0207216	-0.0131897	-0.0114111
ENSG00000253313	NA	NA	NA	NA
ENSG00000066056	-0.0277156	0.050507	-0.0353237	-0.0068679
ENSG00000117400	0.00856791	0.054844	0.00230523	-0.030248
ENSG00000117399	0.392722	0.426385	0.332858	-0.195855
ENSG00000066322	-0.066293	-0.0350276	-0.242815	-0.149685
ENSG00000159479	0.0375771	-0.00748007	0.121046	0.43384
ENSG00000198198	-0.0898808	-0.380532	-0.0333864	-0.0492855
ENSG00000178922	-0.179746	0.111141	0.018684	0.0249305
ENSG00000142949	-0.295067	-0.146435	-0.160317	-0.350918
ENSG00000066135	-0.0631167	-0.360087	-0.168426	0.112657
ENSG00000126091	-0.149202	-0.0574672	-0.135233	-0.227448
ENSG00000117407	-0.00525979	0.00762029	0.000981276	-0.00432562
ENSG00000117408	-0.0938801	-0.0401437	-0.00869967	-0.166238
ENSG00000132768	-0.12644	-0.0602092	0.183232	-0.133526
ENSG00000117410	-0.0138185	0.0888977	0.00747948	0.292982
ENSG00000117411	0.130291	0.184275	0.373813	0.51022
ENSG00000159214	-0.0664723	0.0389687	0.0917472	-0.221664
ENSG00000196517	-0.191181	-0.13058	-0.341253	0.62577
ENSG00000171872	0.00182569	-0.00655067	0.000981276	-0.00432562
ENSG00000283039	NA	NA	NA	NA
ENSG00000178028	0.00718135	0.117322	0.273824	0.107342
ENSG00000117419	0.00661757	0.0287056	-0.0817912	-0.0393909
ENSG00000187147	0.146799	0.21836	0.0462185	-0.224977
ENSG00000126106	-0.124001	-0.126603	-0.220596	-0.464142
ENSG00000198520	0.257509	0.283108	0.391383	-0.104262
ENSG00000142945	-0.121994	0.136836	0.175783	-0.189388
ENSG00000142937	0.0782308	0.239424	-0.00219307	-0.263638
ENSG00000142959	0.0343631	-0.168639	-0.26219	-0.158333
ENSG00000173846	0.00866328	0.3488	0.0422036	0.334482
ENSG00000188396	-0.0216156	0.0453438	0.0787228	0.0643066
ENSG00000222009	-0.0177474	-0.21932	0.549333	0.352017
ENSG00000117425	0.0358102	-0.0204242	-0.0834999	-0.121048
ENSG00000070785	0.186836	0.0818012	0.0559874	-0.148265
ENSG00000126107	-0.477759	-0.250405	-0.117188	-0.222122
ENSG00000126088	-0.110883	-0.0130227	-0.0170976	-0.152081
ENSG00000162415	-0.177507	-0.289539	0.063705	0.28594
ENSG00000186603	0.116864	0.0758848	0.477182	0.0140269
ENSG00000132781	-0.155931	-0.230261	0.142664	-0.507457
ENSG00000132773	0.164355	0.47172	0.468617	-0.0532151
ENSG00000070759	-0.260802	-0.113393	0.302145	-0.142269
ENSG00000280670	0.0488218	-0.158249	0.279729	0.359782
ENSG00000132763	-0.31377	0.0572534	0.258379	-0.0747205
ENSG00000117450	0.129351	0.0833852	-0.0526109	0.179328
ENSG00000117448	-0.158417	-0.071256	-0.0259381	0.129671
ENSG00000132780	0.214777	0.0561455	-0.0385233	0.132868
ENSG00000159588	0.0159966	0.000534808	0.000981276	-0.00432562
ENSG00000159592	-0.0190892	-0.330704	-0.351308	-0.0915042
ENSG00000159596	0.0415405	0.0438535	-0.233067	0.0587671
ENSG00000197429	0.288066	0.180503	0.344361	0.124558
ENSG00000086015	0.119316	0.189597	0.0734719	0.375536
ENSG00000117461	0.195287	-0.0288947	0.0323283	-0.143646
ENSG00000278139	0.145222	-0.0518865	0.00503022	-0.173179
ENSG00000117472	0.106709	0.278395	0.231295	0.311747
ENSG00000250719	NA	NA	NA	NA
ENSG00000085998	-0.114953	-0.10359	-0.110521	-0.137982
ENSG00000171357	-0.219447	-0.158718	-0.0380297	0.00209499
ENSG00000085999	-0.22261	-0.0579623	0.192835	-0.0815561
ENSG00000132128	-0.126843	0.0433924	0.152141	-0.217681
ENSG00000173660	-0.026334	0.202519	0.146593	-0.027957
ENSG00000117481	-0.0232755	0.0822872	0.133015	0.111241
ENSG00000117480	-0.204478	-0.0276769	0.203337	0.575251
ENSG00000197587	NA	NA	NA	NA
ENSG00000282881	NA	NA	NA	NA
ENSG00000162456	NA	NA	NA	NA
ENSG00000079277	0.125044	0.107105	0.236347	0.0243733
ENSG00000142961	-0.140503	-0.414932	0.0246867	-0.101984
ENSG00000123472	-0.0239682	-0.101452	-0.224674	0.0423075
ENSG00000186118	NA	NA	NA	NA
ENSG00000159658	0.333974	0.383987	-0.0525405	0.152604
ENSG00000142973	-0.00525979	-0.00655067	0.00806675	-0.00432562
ENSG00000187048	-0.00525979	0.000534808	0.000981276	0.00984533
ENSG00000186377	-0.15015	-0.488064	-0.26041	-0.42101
ENSG00000186160	NA	NA	NA	NA
ENSG00000162365	NA	NA	NA	NA
ENSG00000162366	-0.688464	-0.227402	-0.085807	-0.0361934
ENSG00000162367	NA	NA	NA	NA
ENSG00000123473	0.224668	0.249137	0.844416	0.575024
ENSG00000162368	0.196831	0.139997	0.348448	0.968121
ENSG00000186790	-0.0194307	-0.0207216	-0.0131897	-0.0184966
ENSG00000186564	0.00238068	0.0360961	0.0431921	-0.00745336
ENSG00000269113	0.00336819	0.0495149	0.00214255	-0.0161003
ENSG00000279096	NA	NA	NA	NA
ENSG00000117834	NA	NA	NA	NA
ENSG00000132122	-0.0666407	-0.281355	-0.0817874	-0.422923
ENSG00000186094	-0.00525979	-0.00655067	0.00806675	-0.00432562
ENSG00000162373	0.00258892	0.0213473	0.0806647	0.0581043
ENSG00000162374	NA	NA	NA	NA
ENSG00000142700	0.00186331	0.0217912	0.000981276	-0.00432562
ENSG00000185104	0.0342912	-0.0653875	-0.225751	-0.0162277
ENSG00000123080	-0.512825	-0.362576	-0.363484	-0.0358706
ENSG00000204006	NA	NA	NA	NA
ENSG00000123091	0.15861	0.0832533	0.0475759	0.171214
ENSG00000085831	-0.089847	-0.108704	-0.218154	0.0448401
ENSG00000085832	0.142607	0.00276975	-0.236113	-0.0178461
ENSG00000117859	0.126696	0.150875	0.34544	0.139284
ENSG00000078618	0.0702341	-0.00895616	-0.0276175	0.0828145
ENSG00000169213	-0.0545813	0.21231	0.473318	0.435132
ENSG00000117862	0.0996764	0.133912	0.166846	0.611273
ENSG00000198841	0.144851	0.611909	0.696591	0.176557
ENSG00000134717	0.225889	0.0101293	-0.0377718	0.619063
ENSG00000157077	0.21384	0.18574	-0.147177	-0.13563
ENSG00000154222	-0.116272	-0.0679392	0.156055	-0.0946747
ENSG00000085840	-0.238366	-0.187138	0.0355136	-0.398543
ENSG00000134748	-0.15847	-0.118612	0.0709496	-0.0799692
ENSG00000134744	0.16602	-0.0886506	-0.164875	0.14034
ENSG00000116157	-0.131619	0.157727	0.119005	0.647774
ENSG00000182183	NA	NA	NA	NA
ENSG00000162377	0.223278	0.0398392	0.21616	-0.00356607
ENSG00000162378	0.0592868	-0.25913	-0.298561	-0.205012
ENSG00000203995	0.34147	-0.228312	-0.0338634	0.0784366
ENSG00000121310	-0.00265714	0.0648964	0.240815	-0.45437
ENSG00000116171	0.256287	0.137987	-0.0313032	0.0492714
ENSG00000279054	NA	NA	NA	NA
ENSG00000174348	-0.434915	-0.166943	-0.133469	-0.488641
ENSG00000162383	-0.281815	-0.369966	-0.554752	-0.905627
ENSG00000157184	-0.159044	-0.213139	0.0317027	-0.138257
ENSG00000162384	0.0304739	0.138019	0.0204183	0.0794188
ENSG00000162385	0.19048	0.19388	0.0313391	0.306784
ENSG00000157193	-0.11149	-0.0385355	-0.251182	-0.888559
ENSG00000143006	-0.00525979	0.000534808	0.000981276	0.00275986
ENSG00000174332	0.117916	0.206668	0.541861	0.00163544
ENSG00000058804	0.0720168	0.0692071	-0.170864	-0.0643457
ENSG00000058799	0.0380563	0.0644212	-0.117224	-0.0649669
ENSG00000211452	-0.00525979	-0.00655067	0.000981276	0.00275986
ENSG00000081870	0.520011	0.278491	0.087446	0.491653
ENSG00000116212	-0.0812884	-0.347479	-0.341912	-0.0837439
ENSG00000203985	NA	NA	NA	NA
ENSG00000116209	-0.0239797	0.0029604	-0.00688636	0.374071
ENSG00000116205	-0.0813434	-0.0246934	-0.0141052	0.0250236
ENSG00000256407	0.0917452	0.0427603	0.180931	0.34847
ENSG00000157211	-0.00601548	0.00871513	0.00922574	0.00315638
ENSG00000215883	-0.216545	-0.329984	0.0673165	0.14302
ENSG00000116221	0.0479216	0.226596	0.301564	0.158056
ENSG00000157216	0.129157	0.476932	0.816373	0.543912
ENSG00000162390	-0.0629169	0.202996	1.05832	0.0574087
ENSG00000162391	NA	NA	NA	NA
ENSG00000184313	-0.00525979	0.000534808	0.000981276	-0.00432562
ENSG00000271723	0.00166222	0.124371	0.079923	0.143152
ENSG00000243725	-0.109203	-0.05384	0.176232	0.0751567
ENSG00000162396	-0.414244	-0.234279	0.111507	0.0303326
ENSG00000006555	-0.00525979	0.000534808	0.000981276	-0.00432562
ENSG00000162398	NA	NA	NA	NA
ENSG00000116133	-0.184049	-0.106443	-0.15221	-1.24307
ENSG00000143001	-0.133882	0.0428613	0.302218	0.6678
ENSG00000162399	NA	NA	NA	NA
ENSG00000169174	-0.0916279	0.00952693	0.0573433	-0.587101
ENSG00000162402	-0.194502	-0.219414	-0.262695	-0.382544
ENSG00000162407	-0.0649847	0.606965	0.745218	-0.00074049
ENSG00000162409	0.185391	-0.078085	-0.6341	-0.226809
ENSG00000187889	NA	NA	NA	NA
ENSG00000157131	-0.00517091	0.000534808	0.000981276	0.0240163
ENSG00000021852	NA	NA	NA	NA
ENSG00000173406	0.00182569	-0.00655067	0.000981276	-0.00432562
ENSG00000162600	0.016201	-0.0419963	-0.153208	0.0986772
ENSG00000184292	-0.0898795	-0.076454	0.0204654	-0.0190449
ENSG00000162601	0.00573202	-0.0631551	-0.0503856	0.292969
ENSG00000177606	-0.493171	-1.23845	-0.709982	-0.284989
ENSG00000172456	-0.0224827	0.191596	0.0279052	-0.090721
ENSG00000134709	0.00891117	0.00762029	0.000981276	-0.00432562
ENSG00000134716	-0.0337711	0.0625597	-0.207889	-0.250272
ENSG00000162598	NA	NA	NA	NA
ENSG00000162599	0.14853	0.238286	-0.321283	-0.260182
ENSG00000162604	0.188231	0.0303826	0.0355758	0.181879
ENSG00000132849	0.00505282	-0.197474	-0.186686	-0.385413
ENSG00000240563	-0.00525979	-0.00655067	0.000981276	0.00275986
ENSG00000132854	-0.0334901	0.594708	0.986466	0.912951
ENSG00000162607	0.176323	-0.0612754	-0.0250551	0.518063
ENSG00000116641	0.00291357	-0.108819	-0.282963	-0.645164
ENSG00000132855	0.00182569	-0.0136361	-0.0061042	-0.00432562
ENSG00000125703	0.247014	0.00519002	0.00856	0.362832
ENSG00000187140	-0.0123453	-0.0136361	-0.0061042	-0.0114111
ENSG00000088035	0.0578032	-0.0441335	0.00678151	-0.00525458
ENSG00000142856	0.366351	0.190218	-0.0753584	0.527323
ENSG00000203965	-0.00670426	-0.182776	-0.068175	0.180117
ENSG00000079739	-0.0628134	0.00787045	-0.219322	-0.312625
ENSG00000185483	-0.0177584	-0.211899	-0.905157	-0.694853
ENSG00000177414	-0.0605461	-0.215932	-0.29139	-0.453698
ENSG00000158966	0.187512	0.0285453	0.89482	0.338789
ENSG00000162437	0.0984034	0.140405	-0.360768	-0.229635
ENSG00000162434	-0.00889113	-0.0457465	-0.100129	-0.194704
ENSG00000162433	-0.254285	-0.398854	-0.304222	-0.0772192
ENSG00000116675	0.12889	0.417265	0.499187	0.0646215
ENSG00000213625	0.131571	0.113929	-0.0863613	0.0938263
ENSG00000116678	-0.0316356	-0.119593	-0.306821	-0.702681
ENSG00000184588	0.0408077	-0.0632061	-0.0348301	-0.323021
ENSG00000118473	-0.126678	-0.0356766	-0.048726	0.00870288
ENSG00000152760	-0.00525979	0.00762029	0.000981276	-0.00432562
ENSG00000172410	NA	NA	NA	NA
ENSG00000152763	0.127055	-0.0293934	0.132766	0.534882
ENSG00000198160	0.248492	-0.0525073	-0.0261809	0.226724
ENSG00000116704	-0.176385	-0.047859	0.164071	0.230887
ENSG00000203963	0.00182569	-0.00655067	0.000981276	-0.00432562
ENSG00000162594	-0.00525979	0.000534808	0.000981276	-0.00432562
ENSG00000081985	-0.100198	-0.031749	-0.0989287	-0.0878399
ENSG00000142864	0.109109	0.0948494	0.0622329	-0.172201
ENSG00000116717	-0.111689	-0.691471	-0.210257	-0.0259901
ENSG00000172380	0.473254	0.252642	0.0628886	0.0843788
ENSG00000162595	0.291604	0.447782	0.0548717	0.534708
ENSG00000116729	-0.0277539	-0.024883	-0.102545	0.156208
ENSG00000116745	NA	NA	NA	NA
ENSG00000024526	0.126435	-0.161986	0.0751853	-0.0452098
ENSG00000033122	0.0938597	0.0536039	0.0393515	-0.0179792
ENSG00000066557	0.241811	0.0780036	0.112905	0.210719
ENSG00000116754	0.10147	-0.026147	-0.183409	0.311468
ENSG00000118454	0.201869	-0.0885581	-0.368639	-0.290367
ENSG00000197568	-0.0426465	0.034706	0.0674949	-0.0241028
ENSG00000279230	NA	NA	NA	NA
ENSG00000116761	0.0308535	-0.297356	-0.329601	1.11933
ENSG00000050628	0.0445862	0.0909492	0.220738	0.171804
ENSG00000132485	0.125895	0.115949	0.0806101	0.43496
ENSG00000172260	-0.162031	-0.143358	-0.249884	0.199814
ENSG00000162620	0.0712703	0.162084	0.087813	0.0305522
ENSG00000254685	0.135026	-0.0803132	0.0647534	0.138592
ENSG00000259030	0.0566836	-0.0768807	0.0715551	0.266377
ENSG00000116783	0.152747	0.108274	-0.0288485	0.0238855
ENSG00000162621	NA	NA	NA	NA
ENSG00000178965	-0.0123453	-0.0136361	-0.0061042	-0.00432562
ENSG00000116791	0.0928564	0.0776234	-0.0783313	-0.0501324
ENSG00000162623	0.376357	-0.00277025	0.246585	0.207638
ENSG00000162624	NA	NA	NA	NA
ENSG00000137968	0.165511	0.0385993	0.0838081	0.0230712
ENSG00000117054	0.138741	-0.0732071	-0.0107871	0.347875
ENSG00000137955	0.328315	0.140506	0.0995829	0.303265
ENSG00000057468	0.0177456	-0.0106503	-0.00663441	0.0159293
ENSG00000154007	NA	NA	NA	NA
ENSG00000184005	-0.0613466	-0.196226	-0.21472	0.205282
ENSG00000117069	0.0435079	0.0994275	0.0710088	0.223639
ENSG00000142892	0.0625558	-0.0342573	-0.167992	0.111456
ENSG00000154027	0.138034	0.0389198	-0.183531	-0.615929
ENSG00000036549	0.177453	-0.194781	-0.100383	0.136788
ENSG00000077254	0.126338	-0.0245589	-0.233819	-0.230144
ENSG00000180488	0.0634955	-0.0984396	-0.1115	0.0826888
ENSG00000162614	0.289578	0.102778	0.265436	0.543175
ENSG00000162613	0.0965457	-0.0246159	-0.302923	-0.00134122
ENSG00000162616	0.355545	0.0184748	0.0815449	0.0915621
ENSG00000137960	0.193806	-0.03801	-0.0623099	-0.342144
ENSG00000122420	0.151429	0.0624202	-0.135845	-0.133944
ENSG00000137959	-0.00237562	0.0163278	0.122675	0.100636
ENSG00000137965	0.115528	0.0920482	0.391065	0.239254
ENSG00000162618	0.20822	0.0297323	0.104124	0.528653
ENSG00000117114	0.144075	-0.037843	-0.159215	-0.0698448
ENSG00000137941	0.151739	0.0929938	-0.368592	0.151206
ENSG00000142875	0.189577	-0.0126048	-0.164129	0.119185
ENSG00000203943	0.126329	-0.10552	0.0116216	0.338791
ENSG00000137976	-0.00525979	-0.00655067	0.00806675	-0.00432562
ENSG00000117133	0.119783	0.121768	0.157782	0.23973
ENSG00000174021	0.0364648	0.118578	0.0888987	0.273317
ENSG00000117151	0.154452	0.0859079	0.0265684	0.0898884
ENSG00000117155	0.291806	-0.103789	-0.394149	-0.140934
ENSG00000171517	0.0850628	0.0376107	-0.021214	-0.0327822
ENSG00000153898	0.0215203	-0.0147567	-0.0612251	-0.0332704
ENSG00000162643	-0.0371159	-0.098082	-0.00368277	0.317132
ENSG00000055732	0.0320193	0.257267	0.134069	0.828269
ENSG00000097096	0.0875403	0.755945	1.02488	0.870451
ENSG00000162642	-0.0555884	-0.225501	0.103567	0.186473
ENSG00000142867	0.208748	-0.0925021	0.067384	0.21851
ENSG00000153904	0.307736	0.214446	-0.0365365	-0.040722
ENSG00000142871	-0.352338	-0.528833	-0.196239	-0.0788535
ENSG00000117174	0.277537	-0.0995847	0.0222975	0.0504384
ENSG00000171502	0.0871179	0.102933	0.249232	0.0893517
ENSG00000122417	0.584318	0.19739	0.0720749	0.434207
ENSG00000137975	-0.140812	-0.105282	-0.332693	-0.0748861
ENSG00000016490	0.00182569	-0.00655067	0.000981276	-0.00432562
ENSG00000016602	-0.00525979	-0.00655067	0.00806675	-0.00432562
ENSG00000097033	0.162714	-0.0227065	-0.112006	0.33317
ENSG00000183291	0.189489	0.120224	0.00874056	0.311525
ENSG00000153936	0.216958	0.0149187	-0.0313678	0.192211
ENSG00000267561	0.322477	0.015076	0.027933	0.243292
ENSG00000143013	-0.086221	-0.0842433	0.312678	0.439596
ENSG00000065243	0.0624314	-0.244907	-0.159535	0.0923612
ENSG00000137947	0.219661	0.174032	0.0908697	0.172118
ENSG00000137944	0.28757	0.12398	-0.0144074	-0.0772896
ENSG00000213516	0.236423	-0.397726	-0.257792	0.0581143
ENSG00000117226	0.0639228	0.108664	-0.263949	-0.338956
ENSG00000117228	0.0149686	-0.189291	-0.374889	-0.672754
ENSG00000162645	0.000853303	-0.145599	-0.506747	-1.32031
ENSG00000213512	-0.0123453	-0.0136361	0.0151522	-0.0114111
ENSG00000162654	-0.100582	-0.114638	0.129746	-0.406504
ENSG00000154451	0.041821	-0.0485758	0.041902	-0.0112084
ENSG00000183347	-0.00525979	-0.00655067	0.0151522	-0.00432562
ENSG00000197147	-0.0266239	0.181915	0.0630324	0.152392
ENSG00000171488	0.0656505	0.723362	0.630657	0.309636
ENSG00000271949	0.313253	0.283801	0.367362	0.368779
ENSG00000171492	0.215297	0.0927575	-0.128341	0.0206329
ENSG00000162664	0.0886118	0.0639118	0.243648	0.180008
ENSG00000143032	NA	NA	NA	NA
ENSG00000122482	0.238921	-0.196225	0.0739133	0.308548
ENSG00000162669	0.0183718	-0.00467894	0.0176841	-0.00906474
ENSG00000097046	0.243085	-0.153449	0.480006	0.731963
ENSG00000069702	-0.133063	-0.53482	-1.02567	-0.777814
ENSG00000137948	NA	NA	NA	NA
ENSG00000172031	0.164995	0.121275	-0.00545465	-0.0671393
ENSG00000230667	0.00269905	0.01823	0.0105757	0.00361822
ENSG00000189195	-0.223741	-0.621064	-0.188506	-0.316794
ENSG00000069712	-0.170491	-0.531658	-0.251773	-0.375623
ENSG00000203910	NA	NA	NA	NA
ENSG00000174842	0.313356	0.0170012	0.213166	0.101553
ENSG00000122484	0.157426	0.017207	-0.00286443	0.298106
ENSG00000162676	0.0142652	-0.020428	0.0124054	-0.017455
ENSG00000067208	0.37304	0.170913	0.240143	0.0839638
ENSG00000122406	0.319708	0.176484	0.0733311	-0.0511061
ENSG00000154511	0.284905	0.0837072	-0.197423	-0.28024
ENSG00000143033	0.103863	-0.345753	-0.052159	0.121874
ENSG00000117500	0.17708	0.0195958	-0.12116	0.10313
ENSG00000122483	-0.103572	0.0459013	0.136341	-0.0992641
ENSG00000117505	0.199187	-0.0308725	-0.0892658	0.346729
ENSG00000137942	0.0189685	0.166853	0.254737	0.295464
ENSG00000137936	0.0914211	-0.256181	-0.645416	-0.654885
ENSG00000067334	0.190981	0.227193	0.251057	0.158113
ENSG00000023909	0.0896985	-0.269145	-0.948165	-0.370396
ENSG00000198691	-0.0484037	0.0396024	-0.0633184	-0.622807
ENSG00000137962	0.179938	-0.173707	-0.800661	-0.903541
ENSG00000117528	0.193069	0.132354	0.0031493	0.126608
ENSG00000117525	0.128301	0.315379	0.359691	0.839616
ENSG00000143036	0.242743	0.327604	0.225212	0.14624
ENSG00000117519	0.152068	0.196244	0.413969	0.461165
ENSG00000172339	0.0274823	0.0506172	0.00822285	0.259137
ENSG00000152078	0.132416	0.254804	0.547803	0.157681
ENSG00000271092	0.225037	0.00968328	0.312782	0.332096
ENSG00000122481	0.117454	-0.0801982	0.157829	0.160442
ENSG00000117569	-0.114021	-0.0916538	-0.0852496	0.0485534
ENSG00000188641	-0.0152865	-0.12757	0.274792	0.209831
ENSG00000162627	0.382521	0.260654	0.0380402	0.104888
ENSG00000117598	0.00182569	-0.00655067	0.0151522	-0.00432562
ENSG00000117600	NA	NA	NA	NA
ENSG00000099260	0.312559	0.0358625	-0.548115	-1.18685
ENSG00000156869	-0.0284338	-0.141094	-0.240564	-0.0792611
ENSG00000162688	0.142823	-0.0444774	-0.00285368	0.0140922
ENSG00000283495	0.138406	-0.049347	-0.0108269	0.0103353
ENSG00000117620	0.0397249	0.0216934	0.0712729	0.36735
ENSG00000156875	0.0648006	-0.0641218	-0.24328	-0.493835
ENSG00000156876	0.115746	-0.141846	0.0177319	0.100918
ENSG00000122435	0.21589	-0.20691	0.0451443	0.105586
ENSG00000122477	0.00861388	0.0147058	0.000981276	-0.00432562
ENSG00000137992	0.0725652	0.0273682	-0.151912	0.145139
ENSG00000137996	0.0758649	-0.0222537	-0.143691	0.145395
ENSG00000079335	-0.0446366	-0.601054	-0.183102	-0.0629889
ENSG00000181656	-0.0305556	-0.0168744	-0.0235963	-0.0215678
ENSG00000162692	-0.257195	-0.297499	-0.341041	-0.784184
ENSG00000162694	0.284536	0.141573	-0.0296621	0.0797271
ENSG00000162695	0.0523917	0.149275	0.208565	0.579035
ENSG00000117543	0.140697	-0.122396	0.0407633	0.162325
ENSG00000170989	0.018349	0.152338	-0.00195157	0.0432156
ENSG00000118733	-0.00525979	0.000534808	0.000981276	-0.00432562
ENSG00000060718	-0.016004	-0.15305	-0.0458366	-0.6153
ENSG00000185946	0.152185	-0.119418	-9.74777e-05	0.29185
ENSG00000240038	-0.0399022	-0.0347697	-0.0273606	-0.0392187
ENSG00000243480	NA	NA	NA	NA
ENSG00000237763	NA	NA	NA	NA
ENSG00000174876	NA	NA	NA	NA
ENSG00000187733	NA	NA	NA	NA
ENSG00000198890	-0.0901645	0.148436	0.416509	-0.231665
ENSG00000162631	0.0302602	-0.0133401	-0.0125462	-0.0231894
ENSG00000134215	-0.0117612	-0.0576695	0.107643	-0.0137039
ENSG00000085491	-0.0830448	-0.0894623	-0.186908	0.26296
ENSG00000196427	NA	NA	NA	NA
ENSG00000186086	NA	NA	NA	NA
ENSG00000162636	0.127007	0.0536288	-0.125482	-0.243136
ENSG00000162639	0.355707	0.468169	0.607627	0.684453
ENSG00000134186	-0.0813674	-0.368839	-0.594649	0.224239
ENSG00000143107	0.224981	0.101499	0.264347	0.419153
ENSG00000116266	0.165828	0.0498752	0.27008	0.280588
ENSG00000162641	0.00892765	-0.00656279	0.00808167	0.00276496
ENSG00000274068	-0.0939345	-0.0612533	0.163429	-0.017548
ENSG00000121957	0.504159	0.0339688	0.288347	0.0413014
ENSG00000121940	-0.000283491	-0.0203538	-0.0668306	-0.13119
ENSG00000085433	0.152835	-0.0994406	0.201699	0.131568
ENSG00000197780	0.531265	0.393444	0.255749	0.695398
ENSG00000215717	0.194678	0.151376	0.0683136	0.440581
ENSG00000179902	NA	NA	NA	NA
ENSG00000116299	0.0538908	0.224103	0.455318	0.48506
ENSG00000031698	-0.0299507	-0.00435432	-0.0864892	0.178815
ENSG00000143126	-0.0258379	-0.00604085	0.347767	-0.537843
ENSG00000134222	0.196375	0.546685	0.625203	0.0770743
ENSG00000221986	-0.00891375	0.000906338	0.0136707	0.0286926
ENSG00000134243	0.0778464	0.111598	-0.157934	-0.729408
ENSG00000143106	0.155208	0.169733	0.00130635	0.0895656
ENSG00000143028	-0.11621	-0.132563	0.0519878	0.12211
ENSG00000162650	0.186342	0.262427	0.386386	0.00679227
ENSG00000174151	0.132165	0.11037	0.294715	0.360116
ENSG00000181754	-0.193488	-0.170878	-0.562003	-0.84776
ENSG00000156097	NA	NA	NA	NA
ENSG00000065135	0.0553152	-0.0951869	-0.187016	-0.0373686
ENSG00000134183	0.0799646	0.154092	0.12433	0.00989661
ENSG00000116337	-0.126081	-0.00981683	-0.0699012	-0.168914
ENSG00000168765	0.050355	0.280282	-0.116032	-0.344696
ENSG00000213366	0.244481	0.260187	0.196502	-0.204043
ENSG00000134184	-0.148141	-0.034171	0.0798611	-0.065475
ENSG00000134201	0.1431	0.172701	0.0964837	0.177428
ENSG00000134202	0.0708693	0.080954	-0.00561546	-0.198218
ENSG00000198758	NA	NA	NA	NA
ENSG00000184371	-0.188396	-0.493561	-1.42192	-1.35732
ENSG00000168710	-0.0914206	-0.0180086	-0.0615366	-0.193375
ENSG00000143093	-0.197588	-0.0999197	0.143393	-0.107811
ENSG00000156150	NA	NA	NA	NA
ENSG00000186150	NA	NA	NA	NA
ENSG00000197106	0.203114	0.280634	0.01815	-0.201322
ENSG00000116396	-0.340971	0.11171	-0.000709239	-0.763403
ENSG00000162775	-0.0441376	-0.114752	-0.108418	0.155015
ENSG00000168679	0.181788	0.174138	-0.105349	0.0875964
ENSG00000134248	0.257454	0.139132	0.030211	0.140765
ENSG00000143125	NA	NA	NA	NA
ENSG00000143105	0.0551199	0.00121274	0.00182546	0.00571256
ENSG00000177301	-0.0307607	-0.0328043	0.00155345	-0.0292819
ENSG00000177272	0.440345	9.63242e-05	0.156071	0.032802
ENSG00000143119	-0.00525979	-0.00655067	0.000981276	0.00275986
ENSG00000121931	0.112646	-0.293118	0.0371249	0.434959
ENSG00000156171	0.137734	-0.0115733	-0.15008	-0.013832
ENSG00000134255	0.0414164	-0.143868	-0.275292	0.037327
ENSG00000162777	0.0225888	-0.460572	-0.313109	-0.519867
ENSG00000064886	-0.168795	-0.0611115	-0.116889	-0.173543
ENSG00000134216	0.0670089	-0.00866548	-0.0271006	9.11862e-05
ENSG00000173947	0.0516408	-0.0489421	-0.183931	0.102992
ENSG00000085465	-0.0104816	0.0554934	0.0482634	0.00923786
ENSG00000116455	-0.0431429	-0.0501157	-0.0854039	-0.211166
ENSG00000116459	0.1147	0.0814949	-0.0305345	0.0187256
ENSG00000143110	0.00891117	-0.00655067	0.000981276	-0.00432562
ENSG00000121933	0.00244166	0.000715248	0.0202645	0.00369101
ENSG00000282608	NA	NA	NA	NA
ENSG00000116473	0.301492	0.0617786	-0.012694	0.144063
ENSG00000197852	-0.194405	-1.03041	-1.82668	-1.50948
ENSG00000064703	0.0733291	-0.369253	-0.409295	-0.44707
ENSG00000171385	-0.116046	-0.225681	-0.484329	-1.14745
ENSG00000143079	0.187047	0.142837	0.294509	0.137974
ENSG00000134245	0.0343131	-0.0471937	-0.309451	-1.16457
ENSG00000007341	0.0572547	-0.139614	-0.114172	0.162277
ENSG00000116489	0.283031	0.245792	0.0820397	0.20772
ENSG00000155363	-0.127818	-0.0604067	0.114908	-0.542274
ENSG00000155366	-0.0466921	0.0310111	-0.0340752	-0.225356
ENSG00000271810	-0.0382343	0.0458112	-0.0842292	-0.194616
ENSG00000155367	-0.239531	-0.245333	-0.0684897	-0.620576
ENSG00000184599	0.00914115	0.0596369	0.00270187	-0.0378932
ENSG00000155380	0.0378567	0.0620602	0.124372	0.262992
ENSG00000198799	-0.103577	-0.403373	-0.108199	-0.0204354
ENSG00000081026	-0.015899	-0.324228	-0.153238	-0.142498
ENSG00000116793	0.271502	0.112411	0.0733394	-0.0176342
ENSG00000081019	-0.209295	-0.313875	-0.461303	0.00141872
ENSG00000134242	0.0981463	0.150251	0.12602	0.105783
ENSG00000188761	NA	NA	NA	NA
ENSG00000134262	0.0398068	-0.122936	0.250892	0.168611
ENSG00000118655	-0.219997	0.0797176	-0.00612238	-0.206035
ENSG00000163349	0.0877448	0.0245984	-0.114847	0.0127642
ENSG00000116774	-0.00144056	0.175456	0.127952	-0.112501
ENSG00000134207	NA	NA	NA	NA
ENSG00000197323	0.00332669	-0.128404	-0.022125	-0.0109282
ENSG00000116752	0.191739	0.162654	0.195113	0.477992
ENSG00000175984	0.271433	0.300528	0.215992	0.233301
ENSG00000116748	NA	NA	NA	NA
ENSG00000213281	0.361152	0.198922	0.332212	0.426092
ENSG00000009307	0.0299581	0.0199009	-0.105401	-0.0440368
ENSG00000052723	0.0327361	-0.0794624	-0.0740916	0.445647
ENSG00000198765	-0.00525979	-0.00655067	0.000981276	0.00275986
ENSG00000134200	NA	NA	NA	NA
ENSG00000134198	-0.0218936	0.532734	2.00514	3.19933
ENSG00000134259	-0.0417655	-0.358344	-0.0387471	-0.693206
ENSG00000173218	0.064859	0.0659096	0.200197	0.349637
ENSG00000118729	-0.0123453	0.000534808	-0.0061042	0.00275986
ENSG00000177551	-0.0194307	-0.0207216	-0.0131897	-0.0184966
ENSG00000163393	0.0648324	0.181005	0.135449	0.73349
ENSG00000173212	-0.018971	-0.0531385	-0.0553453	0.0699316
ENSG00000163399	-0.176804	-0.130465	-0.170847	-0.383442
ENSG00000116815	0.217662	0.088668	-0.113863	0.0101408
ENSG00000143061	-0.341829	-0.0620768	0.354198	-0.0181269
ENSG00000116824	NA	NA	NA	NA
ENSG00000134247	-0.24936	-0.0847901	-0.138786	-0.422842
ENSG00000134256	-0.0106504	-0.125632	-0.163187	-0.0223243
ENSG00000116830	-0.158176	-0.206807	0.0638469	-0.555758
ENSG00000134253	0.0764927	-0.190779	-0.239467	-0.0247372
ENSG00000134258	-0.0123453	-0.0136361	-0.0061042	-0.0114111
ENSG00000198162	0.117206	0.125896	-0.106997	-0.269574
ENSG00000183508	-0.277859	-0.330912	-0.661927	-1.13251
ENSG00000196505	0.29601	-0.00993042	-0.0606196	0.337445
ENSG00000065183	-0.0225058	-0.168242	-0.0887867	-0.228666
ENSG00000155761	0.00158687	-0.0706128	-0.0790208	0.0190014
ENSG00000092607	-0.153685	0.13363	0.0458698	0.183955
ENSG00000116874	0.114661	0.129614	0.173513	0.0604707
ENSG00000116882	NA	NA	NA	NA
ENSG00000203859	-0.0335638	-0.0481292	-0.0543152	0.00216066
ENSG00000203857	0.00182237	0.000534808	0.000981276	0.0169308
ENSG00000143067	0.391592	0.870959	0.772934	0.750546
ENSG00000092621	-0.0908494	-0.0802368	-0.0367089	0.419461
ENSG00000134240	-0.00519329	0.0148077	0.00142416	0.0506701
ENSG00000134193	NA	NA	NA	NA
ENSG00000134249	NA	NA	NA	NA
ENSG00000134250	-0.226901	-0.0840071	0.110185	-0.108976
ENSG00000265808	-0.0261291	-0.103527	-0.0611119	0.243769
ENSG00000273136	0.187301	0.319529	0.33566	0.154254
ENSG00000263353	0.0570994	0.19549	0.243757	0.0743588
ENSG00000281741	-0.0123453	-0.0136361	0.00806675	-0.0114111
ENSG00000198019	NA	NA	NA	NA
ENSG00000188610	NA	NA	NA	NA
ENSG00000171943	0.0146532	-0.0717713	-0.283084	-0.263739
ENSG00000203818	-0.0529694	0.147012	-0.0674384	-0.0879555
ENSG00000263513	-0.00525979	-0.00655067	0.000981276	0.00275986
ENSG00000271567	NA	NA	NA	NA
ENSG00000266338	0.22703	0.404776	0.140794	0.126168
ENSG00000279782	NA	NA	NA	NA
ENSG00000196369	-0.106273	-0.0616353	0.0169126	-0.128154
ENSG00000215784	NA	NA	NA	NA
ENSG00000281571	-0.0352122	-0.0243448	-0.0171185	0.0366282
ENSG00000256374	NA	NA	NA	NA
ENSG00000162825	-0.00525979	0.000534808	0.000981276	-0.00432562
ENSG00000117262	0.421469	0.0840987	0.17529	0.222544
ENSG00000174827	-0.00525979	0.00762029	0.000981276	0.00275986
ENSG00000117281	NA	NA	NA	NA
ENSG00000265491	0.0782691	-0.128012	-0.151727	-0.165895
ENSG00000186141	0.00298898	-0.0098419	0.0133626	-0.0635714
ENSG00000186364	-0.0724677	0.211709	0.419893	0.302996
ENSG00000131788	-0.0729185	-0.0829543	0.177926	0.175423
ENSG00000198483	0.113903	0.0903459	-0.207151	-0.713424
ENSG00000143127	0.0821589	0.343653	0.120193	-0.055952
ENSG00000131779	-0.115021	-0.0601444	-0.100633	0.0480648
ENSG00000265241	0.102719	0.0716835	-0.0150693	0.134685
ENSG00000280778	-0.221559	-0.178257	-0.0593962	-0.294299
ENSG00000271601	-0.134081	-0.0987426	-0.0517741	-0.240852
ENSG00000272031	-0.0247072	-0.213198	-1.00299	-1.08254
ENSG00000121851	-0.12768	-0.195009	-0.017106	-0.13267
ENSG00000265972	-0.787514	-0.929231	-0.427319	-0.321965
ENSG00000168509	-0.00525979	-0.00655067	0.000981276	0.00275986
ENSG00000271425	0.0541068	-0.10034	-0.0181611	-0.0967834
ENSG00000213240	NA	NA	NA	NA
ENSG00000264343	NA	NA	NA	NA
[truncated: 19,312 more rows]

## Sheet: RNA-seq
	H00M45	H02M00	H06M00	H24M00
LOC102725121	NA	NA	NA	NA
LOC105378947	0.000983558	0.00335063	0.00639835	0.00826621
LOC107984841	0.246619	0.215647	0.195313	0.0892556
LOC107985728	0.187577	0.368981	0.259042	0.323768
LOC107985729	0.00802291	0.00335063	-0.000641006	0.00826621
LOC105378949	-0.266662	-0.144713	-0.301125	-0.395925
LOC100506504	0.219719	0.411382	0.503173	0.30235
LOC105378592	-0.0471111	-0.298347	0.0112797	-0.0449143
LOC107985734	0.139916	0.0335094	0.259817	0.105977
C1orf195	-0.0060558	0.00335063	-0.00768036	-0.00581251
ANO7P1	0.00802291	0.00335063	0.00639835	0.00826621
MST1L	-0.0941283	-0.111377	-0.0717733	-0.0638256
LOC107985103	0.112958	0.0643239	0.095523	0.182496
LOC105378950	NA	NA	NA	NA
TMEM269	-0.0781183	-0.0903297	-0.0369679	-0.184543
LOC107983962	0.0122857	0.220445	-0.0129922	0.0511313
LOC101927844	NA	NA	NA	NA
LOC105378862	0.0339075	0.135328	0.41902	0.0538417
LOC101928436	-0.0399984	0.0383721	-0.205271	-0.191743
LOC107985184	0.0177916	0.118744	-0.0417002	-0.0110337
LINC01750	-0.151469	-0.214317	-0.463533	-0.497685
C1orf137	NA	NA	NA	NA
NBPF7	0.0427885	0.040483	0.0928422	0.126195
LOC100996720	-0.0425102	-0.0386863	-0.00473458	-0.0307455
LOC105369199	0.0880107	-0.0747924	0.127757	0.0179146
LOC100996721	0.00802291	0.00335063	-0.000641006	0.00122685
LOC100996318	0.00214391	0.0226476	-0.00139723	0.00267423
LOC107985199	NA	NA	NA	NA
LOC107983967	0.000983558	0.00335063	0.00639835	0.00122685
LOC107985108	0.000983558	0.0174293	-0.000641006	0.00122685
LOC105369140	0.0188969	0.0576327	-0.0015098	0.0360502
LOC388692	-0.025878	0.0171667	-0.044991	0.00769798
LOC100996713	0.0150623	-0.00368872	-0.00768036	-0.00581251
LOC107985109	NA	NA	NA	NA
LOC107985527	NA	NA	NA	NA
LOC105371215	NA	NA	NA	NA
LOC107985111	NA	NA	NA	NA
LOC107985528	NA	NA	NA	NA
LOC100996741	NA	NA	NA	NA
LOC105371303	0.236124	0.0779274	0.0786428	0.112513
LOC101060254	-0.0203884	0.0838955	-0.0766278	-0.0235761
LOC100996517	NA	NA	NA	NA
LOC100996716	NA	NA	NA	NA
LOC653513	0.205354	0.216119	-0.0675229	-0.171619
LOC107983947	-0.248516	-0.810356	-0.995051	-0.84707
LOC100131107	NA	NA	NA	NA
LOC105371448	NA	NA	NA	NA
LOC101928120	0.0858599	0.225516	0.326844	0.0985103
POP3	0.0267649	0.0184625	-0.0136476	-0.0103285
LOC105371598	NA	NA	NA	NA
LOC107985246	-0.283526	-0.157767	0.0437411	-0.141924
LOC100505650	-0.0060558	0.00335063	-0.00768036	-0.00581251
LOC105372883	0.427755	0.648007	0.319326	0.294113
MIR205HG	0.0053761	0.0573347	0.00347769	-0.0206176
LOC107985330	-0.0210577	-0.0185821	-0.00803253	-0.0208033
LOC105379282	0.00424106	0.085841	0.0626032	0.0746574
LOC105373289	0.166447	-0.0140346	0.124734	0.00538175
LOC107985355	-0.0206106	-0.0168851	0.0100704	-0.00914838
LOC101060022	0.0476277	0.0625407	-0.0323065	0.130687
LOC100506571	0.0783255	-0.0718392	-0.0663225	0.0781505
LOC101927401	0.0103563	-0.266503	-0.286532	-0.164241
BTNL10	NA	NA	NA	NA
LOC105373132	0.385874	0.533943	0.0818525	-0.0450896
LOC107983951	NA	NA	NA	NA
C1orf229	0.0409093	0.0987798	0.015582	0.0075186
LOC107985115	0.0949714	0.0565294	-0.137383	-0.0652894
OR2W5	0.0150623	0.00335063	-0.000641006	0.00122685
LOC107987363	NA	NA	NA	NA
LOC107987364	NA	NA	NA	NA
LOC101927262	0.0671946	-0.297318	-0.299418	-0.508792
LOC100996637	NA	NA	NA	NA
LOC105373392	NA	NA	NA	NA
LOC107985837	NA	NA	NA	NA
LOC102723730	NA	NA	NA	NA
LOC105373395	NA	NA	NA	NA
LOC101926982	-0.0060558	-0.00368872	-0.000641006	-0.00581251
C2orf48	0.000983558	0.00335063	0.0275164	0.00122685
LOC107985856	0.00625268	-0.0664773	0.110542	0.0571586
LOC107985792	NA	NA	NA	NA
LOC105374378	-0.0613622	-0.145935	0.0135874	-0.239792
LOC107985876	-0.0060558	-0.00368872	-0.00768036	-0.00581251
LOC102724965	0.400882	0.123213	0.147598	0.175848
LOC107985795	-0.0201345	-0.0177674	0.0134719	-0.0198912
LOC107984043	-0.0221964	0.222496	-0.169542	-0.187636
LOC107985770	1.17672	1.67755	1.86433	1.49016
LOC107985896	NA	NA	NA	NA
LOC105374811	0.0652348	0.0127768	-0.226342	0.129579
LOC102724642	-0.104775	-0.264832	0.0262047	0.105643
LOC730268	-0.197376	-0.0533532	-0.406603	0.143893
LOC107985911	0.15478	0.405575	-0.010505	0.119296
LOC101060017	-0.00746965	-0.0132328	-0.0094735	-0.0158524
LOC101930047	-0.0128771	0.00712483	-0.0313002	-0.0123598
LOC107985799	NA	NA	NA	NA
LOC107985914	0.053283	0.340309	-0.155508	-0.201396
LOC107984110	-0.0297418	-0.0145964	-0.193946	0.237972
LOC402096	NA	NA	NA	NA
LOC107985931	NA	NA	NA	NA
LOC107985773	NA	NA	NA	NA
LOC105373985	NA	NA	NA	NA
LOC105375809	NA	NA	NA	NA
LOC107985939	-0.435557	-0.251573	0.0882964	0.137283
LOC105373989	-0.227125	-0.412496	-0.970885	-1.18507
LOC107985803	-0.0623832	-0.19522	0.0958295	-0.208191
LOC107985778	NA	NA	NA	NA
C2orf27A	0.0434862	-0.154331	-0.357459	-0.0953849
C2orf27B	0.000983558	0.01039	-0.000641006	0.00122685
ZNF806	-0.0253393	-0.00713772	-0.0284828	0.00237397
LOC107985946	NA	NA	NA	NA
LOC100144595	0.00802291	0.0174293	-0.000641006	0.00122685
LOC107985956	NA	NA	NA	NA
LOC105373750	NA	NA	NA	NA
LOC107985805	NA	NA	NA	NA
LOC105373759	-0.113624	0.00206056	-0.0184962	0.0315868
LOC105373780	0.0583439	-0.0687998	0.0927063	-0.0134905
LOC729254	NA	NA	NA	NA
LOC107985971	-0.331956	-0.222657	-0.240874	-0.638522
LOC100130451	0.00329136	0.0342826	-0.00992522	-0.0152237
LOC105373926	0.350416	0.642743	0.350745	-0.0384564
LOC105373944	0.245805	0.21297	0.172722	0.331939
LOC100287387	0.467497	0.258341	-0.0963413	-0.414349
LOC401040	NA	NA	NA	NA
LOC101927509	0.0756216	0.102641	0.0762924	0.312516
LOC107986004	NA	NA	NA	NA
CHL1-AS2	0.000983558	0.00335063	0.00639835	0.00122685
LOC107986062	NA	NA	NA	NA
LOC401052	0.0223134	-0.0417688	0.0162422	0.146609
FANCD2P2	NA	NA	NA	NA
LOC105377641	NA	NA	NA	NA
LOC339862	0.000983558	0.00335063	0.00639835	0.00122685
LOC105377021	NA	NA	NA	NA
LOC105377022	0.317828	0.570029	0.285869	0.620837
LOC101928592	0.145905	0.217931	0.201675	0.323162
PRSS43	0.0150623	0.00335063	-0.000641006	0.00122685
LOC107986084	0.334174	-0.141811	-0.150621	0.0195325
LOC107986035	-0.160973	-0.0881128	-0.144366	-0.162085
LOC105377135	-0.214516	-0.200306	-0.0339644	-0.182211
LOC105377650	0.0314171	-0.0204408	0.0915032	0.0513165
LOC101930420	NA	NA	NA	NA
LOC107986037	NA	NA	NA	NA
LOC105374013	-0.186588	-0.107637	0.0377322	-0.294192
LOC107986113	0.0985091	-0.0338205	0.349987	0.00447104
LOC105374312	0.00802291	0.00335063	0.00639835	0.00826621
LOC105374089	0.00802291	0.00335063	0.00639835	0.00122685
LOC105374103	NA	NA	NA	NA
TMEM183B	-0.233122	-0.456858	-0.280003	-0.208236
FAM188B2	0.000983558	0.00335063	0.00639835	0.00826621
C3orf79	0.000983558	0.00335063	0.00639835	0.00122685
LOC105374314	NA	NA	NA	NA
LINC02054	0.0371588	0.0489538	0.163694	0.146432
LOC102724877	-0.0060558	-0.00368872	-0.00768036	0.00122685
LOC105374299	NA	NA	NA	NA
LOC105374301	0.0150623	0.00335063	-0.000641006	0.00826621
LOC107986175	-0.0381453	-0.010745	0.0393416	-0.0169314
FAM157A	NA	NA	NA	NA
LOC101059949	NA	NA	NA	NA
LOC107986244	-0.0137486	-0.154307	0.195069	-0.0535308
LOC107986211	-0.166942	0.154973	0.232633	-0.0978144
LOC101928548	0.460371	0.254233	0.550226	0.237981
LOC107986255	0.000983558	0.01039	-0.000641006	0.00122685
LOC389199	-0.309516	-0.408883	-0.187182	-0.112254
FAM86KP	0.0480761	-0.0585618	-0.00272347	-0.233603
LOC100133128	NA	NA	NA	NA
LOC107986213	NA	NA	NA	NA
LOC101928879	0.016641	0.00694984	0.0132714	-0.0120562
LOC100506514	0.147115	0.0700338	0.173869	0.0798398
LOC107986215	0.00219006	0.0074079	0.212734	0.0750692
LOC105377310	0.0232498	0.10437	0.0860283	0.0949871
LOC107986216	NA	NA	NA	NA
ZCCHC23	NA	NA	NA	NA
LOC107986192	-0.367911	-0.186823	-0.305251	-0.0960751
LOC105377622	0.00316914	0.0104972	-0.0231506	0.00307344
ANP32C	0.00359449	0.0442923	0.111547	0.033589
LOC285500	0.0808547	-0.00476487	0.039089	-0.2951
LOC107986217	NA	NA	NA	NA
LOC101929895	0.0719406	0.0689389	0.250115	0.173056
LOC105369214	-0.150057	-0.0922909	-0.10209	-0.142265
LOC105378979	-0.00180019	0.058713	-0.0698399	-0.0629982
LOC107986351	NA	NA	NA	NA
LOC107986354	NA	NA	NA	NA
LOC101929599	NA	NA	NA	NA
LOC107986352	NA	NA	NA	NA
LOC107986353	NA	NA	NA	NA
LOC105379045	-0.222487	-0.558208	-0.451118	-0.110912
MTRNR2L2	NA	NA	NA	NA
LOC102724720	0.0585802	0.171315	0.00840648	0.173826
LOC101929747	0.0710931	0.0749085	0.172465	0.0288502
LOC100652833	NA	NA	NA	NA
LOC100505841	-0.0705932	-0.062294	-0.0762891	-0.0944207
LOC105379198	-0.16019	0.069781	-0.0444413	-0.231213
LOC107984115	0.186045	0.239073	0.47782	0.345213
LOC105379177	-0.00912759	-0.204959	-0.159554	0.120255
LOC101060024	0.000983558	0.01039	-0.000641006	0.00122685
C5orf66	0.0240694	-0.0109833	0.060835	0.00372889
FBXL21	0.247258	0.263371	0.703336	0.57715
LOC105378230	0.00802291	0.01039	0.00639835	0.00122685
LOC101928093	NA	NA	NA	NA
LOC105377746	NA	NA	NA	NA
LOC105377752	NA	NA	NA	NA
LOC102724657	-0.0257173	-0.0511994	0.1659	0.0877949
LOC107984119	0.10466	-0.208437	0.174487	0.215879
LOC101927353	NA	NA	NA	NA
LOC107986554	NA	NA	NA	NA
LOC107983965	NA	NA	NA	NA
LOC100130357	-0.0142754	-0.00669284	0.157822	0.13692
LOC105375106	-0.0783422	-0.125688	-0.15036	-0.151028
LOC105375107	NA	NA	NA	NA
LOC107986531	0.000983558	0.00335063	0.00639835	0.00122685
LOC107986596	-0.286828	-0.400644	-0.466357	-0.256146
CNPY3-GNMT	-0.103172	0.108516	-0.0196475	0.204833
MTRNR2L9	0.00199307	0.0067897	-0.0155634	0.0167506
LOC441155	-0.0851209	-0.105263	-0.0929501	-0.0239225
LOC107986615	-0.319645	-0.236412	-0.208366	-0.0672225
LOC107986532	NA	NA	NA	NA
LOC102724665	NA	NA	NA	NA
LOC107986533	NA	NA	NA	NA
LOC102724422	-0.0747498	0.098993	-0.0588077	-0.267654
LOC105377934	0.0191837	0.0352241	-0.0112788	0.23616
LOC100996634	-0.43525	-0.101143	-0.330415	0.175119
LOC105378159	0.0409237	0.0295211	-0.0584287	-0.10024
C6orf99	0.150093	0.0527382	-0.293918	-0.8108
LOC105378105	NA	NA	NA	NA
HGC6.3	NA	NA	NA	NA
LOC105378148	0.0150623	0.00335063	-0.000641006	0.00122685
LOC105378161	NA	NA	NA	NA
LOC101929692	NA	NA	NA	NA
LOC102723872	-0.0060558	-0.00368872	-0.000641006	-0.00581251
LOC105375112	NA	NA	NA	NA
LOC105375116	NA	NA	NA	NA
LOC107986752	0.081286	0.22512	0.0715048	0.04613
WI2-2373I1.2	0.000983558	0.00335063	0.00639835	0.00122685
LOC107986754	-0.257445	-0.0858067	-0.283198	-0.359014
LOC107986755	0.000983558	0.00335063	0.00639835	0.00122685
LOC105375303	0.0150623	0.00335063	-0.000641006	0.00826621
LOC105375131	NA	NA	NA	NA
LOC107986724	NA	NA	NA	NA
LOC107986762	-1.10457e-05	0.107686	0.285362	0.376398
LOC107986777	NA	NA	NA	NA
LOC107983953	0.00262529	0.0328396	0.0424243	0.0035455
C7orf71	NA	NA	NA	NA
LOC107986726	0.0949921	0.00881312	0.0168295	0.040258
LOC101928208	-0.160318	-0.418785	-0.636793	-0.503238
LOC101928268	0.00331381	0.0462652	0.140888	0.00376491
FLJ20712	0.0554131	-0.148886	-0.0491193	-0.0935224
TARP	NA	NA	NA	NA
LOC105375254	0.00122562	-0.00459656	-0.000798765	0.00152879
LOC107986791	0.304104	-0.0761001	-0.00906356	0.368518
C7orf65	0.00802291	0.00335063	-0.000641006	0.00122685
C7orf69	-0.235289	-0.659494	-1.67055	-1.79126
LOC107986794	-0.0060558	-0.0107281	-0.00768036	-0.0128519
LOC107986797	0.33984	0.031237	-0.147884	0.104611
LOC101060341	0.00124039	0.00422558	-0.000808392	-0.00733032
LOC107986800	0.0373439	0.0506405	0.091345	0.0406161
LOC100287294	NA	NA	NA	NA
LOC100996414	NA	NA	NA	NA
LOC100996365	NA	NA	NA	NA
LOC107986804	NA	NA	NA	NA
LOC107986803	NA	NA	NA	NA
LOC107986805	NA	NA	NA	NA
LOC441239	-0.0726505	0.244125	0.301251	0.10353
ERV3-1-ZNF117	-0.149685	0.0410745	0.0863316	0.0196285
LOC107986705	0.158189	0.0750831	0.162744	0.0959065
LOC101929322	0.158026	0.156663	0.177336	0.236563
SPDYE11	NA	NA	NA	NA
LOC107986810	0.264949	0.180423	0.193597	0.236739
LOC107986711	0.000983558	0.00335063	0.0134377	0.0153056
SPDYE17	NA	NA	NA	NA
SPDYE18	0.047458	0.205383	0.131328	0.114428
LOC102723899	0.400483	-0.117822	0.117278	0.302014
LOC105375396	0.00127887	0.0135096	0.0174724	0.0107482
C7orf76	0.019887	0.0044239	0.0456246	0.00161983
LOC107986827	0.326951	0.201974	0.151834	0.483413
ZASP	-0.0356483	0.174399	0.112527	0.0970628
LOC100289561	-0.0756209	-0.0362288	0.129999	-0.196967
LOC107983993	0.0871201	0.183469	-0.225678	0.156713
LOC102724229	-0.0060558	-0.00368872	-0.00768036	-0.00581251
C7orf66	NA	NA	NA	NA
LOC100130880	0.00802291	0.00335063	-0.000641006	0.00122685
LOC100507507	0.0840691	0.0410056	-0.0283843	0.185636
LOC101928422	NA	NA	NA	NA
LOC107986860	NA	NA	NA	NA
LOC107984014	NA	NA	NA	NA
LOC389602	NA	NA	NA	NA
LOC105379752	0.20087	0.320096	0.13841	-0.364652
LOC101927506	-0.0150449	-0.077512	0.0504857	-0.0364455
LOC105377774	-0.00538328	0.408824	0.220844	0.0327453
LOC105377777	NA	NA	NA	NA
LOC105377792	NA	NA	NA	NA
LOC107986908	NA	NA	NA	NA
LOC101928095	0.000983558	0.00335063	0.0275164	0.00122685
LOC107986910	-0.0164754	-0.0134973	-0.000806467	-0.0161693
LOC101929400	0.000983558	0.00335063	0.0134377	0.00122685
LOC107986876	-0.132824	0.178331	0.0274314	-0.175139
LOC107984124	0.0392294	0.085196	0.0260187	0.0422142
LOC105379356	0.0589379	0.0746309	0.157586	0.0410924
POTEA	NA	NA	NA	NA
LOC105375816	NA	NA	NA	NA
LOC105375817	NA	NA	NA	NA
LOC107986877	0.000983558	0.00335063	0.00639835	0.00122685
LOC100129098	0.0479218	0.0717479	0.0334721	0.162375
LOC107984125	0.0228484	0.0544013	0.0441618	0.151352
LOC105375938	NA	NA	NA	NA
LOC105375907	-0.0003194	0.0683914	0.088853	-0.118993
LOC101929601	NA	NA	NA	NA
LOC101929627	NA	NA	NA	NA
LOC100288562	NA	NA	NA	NA
LOC107986879	NA	NA	NA	NA
C8orf87	0.00802291	0.01039	-0.000641006	0.00122685
LOC101927245	-0.368226	0.0580446	0.0653133	-0.0199284
LOC107986873	0.820842	0.818473	1.00177	0.67805
LOC100132813	NA	NA	NA	NA
LOC107986982	0.112822	0.0589491	0.130844	0.0455949
LOC105375787	NA	NA	NA	NA
LOC107984097	NA	NA	NA	NA
LOC642574	0.035967	0.178301	0.315636	0.0418914
SMPD5	0.000983558	0.01039	0.0204771	0.00122685
LOC107986987	-0.0842476	-0.0633145	0.366816	0.622451
LOC107983994	0.0151483	0.0603245	0.448811	0.370464
LOC107987042	0.00522787	0.16415	0.154795	0.516432
LOC107987044	NA	NA	NA	NA
LOC107987017	-0.164773	-0.181822	-0.0561261	0.0434225
LOC105375975	NA	NA	NA	NA
LOC107987048	0.000983558	-0.00368872	-0.00768036	-0.00581251
LOC100506422	NA	NA	NA	NA
AQP7P5	0.000983558	0.00335063	0.0134377	0.00122685
LOC101929959	0.436561	0.2085	0.315268	0.453757
LOC102724904	NA	NA	NA	NA
LOC107984126	NA	NA	NA	NA
LOC101930090	NA	NA	NA	NA
LOC107987001	0.0135325	-0.0132862	0.0626593	0.264486
LOC100132874	0.0628693	0.0127417	-0.0357804	-0.122653
LOC107987020	0.64046	0.418077	0.525348	0.296092
LOC107987004	NA	NA	NA	NA
LOC100996643	-0.0060558	-0.00368872	-0.00768036	-0.00581251
LOC107987067	NA	NA	NA	NA
LOC105379443	NA	NA	NA	NA
LOC107987070	NA	NA	NA	NA
LOC644249	0.00802291	0.00335063	-0.000641006	0.00122685
LOC105376335	NA	NA	NA	NA
C9orf170	-0.260831	-0.00340889	-0.28044	0.333503
SPATA31C1	NA	NA	NA	NA
LOC105369216	NA	NA	NA	NA
SPATA31C2	NA	NA	NA	NA
LOC107987092	NA	NA	NA	NA
LOC102724237	NA	NA	NA	NA
LOC107987096	0.000983558	0.00335063	0.00639835	0.00122685
LOC107987098	-0.37267	-0.404599	-0.213971	-0.191761
LOC107987099	0.0129678	0.0167938	0.0103419	0.024739
LOC728026	NA	NA	NA	NA
LOC107987034	NA	NA	NA	NA
LOC105376204	0.0371845	0.385618	0.436991	0.354275
LOC107987013	0.12569	0.320949	0.142789	-0.069725
LOC107987035	NA	NA	NA	NA
LOC107987125	NA	NA	NA	NA
C9orf106	0.155526	0.180042	0.0961582	0.00789444
LOC100996574	NA	NA	NA	NA
LOC101928193	NA	NA	NA	NA
C9orf62	NA	NA	NA	NA
LOC107987142	-0.117325	-0.105015	0.164446	-0.108913
LOC101928722	0.000983558	0.00335063	-0.00768036	-0.00581251
C9orf163	0.173282	0.315442	0.339851	0.213867
PRR31	NA	NA	NA	NA
C9orf139	-0.0122027	-0.0216176	-0.0154763	-0.0117125
LOC101930307	-0.267889	0.0124187	0.164334	0.17538
FAM157B	NA	NA	NA	NA
LOC107987372	NA	NA	NA	NA
LOC102724813	NA	NA	NA	NA
LOC105376339	0.0344304	0.0496783	0.0281587	0.105886
LOC105376341	-0.0130952	-0.0107281	-0.00768036	-0.0128519
LOC107983989	NA	NA	NA	NA
LOC101927824	0.00483767	-0.0812211	-0.108461	-0.00409789
LOC105376353	-9.46626e-06	0.0786972	0.0674738	0.00223816
LOC107984203	NA	NA	NA	NA
LOC107984208	0.000983558	0.00335063	0.00639835	0.00122685
DCLRE1CP1	-0.0304634	0.106645	0.0102613	0.109835
C10orf111	0.103191	-0.151897	-0.162171	0.0921885
LOC100505502	NA	NA	NA	NA
LOC105376488	0.149123	-0.259448	-0.294845	0.148266
LOC107984189	NA	NA	NA	NA
C10orf25	-0.15981	0.086702	0.231507	0.0902303
FAM25E	0.0023674	0.00806491	-0.0184865	0.0537837
LOC105378577	0.0561557	0.0697661	-0.0321505	0.0323381
LOC107984026	0.190495	0.0767349	0.0508539	0.191982
LOC107984236	0.0719784	-0.0889611	-0.140678	-0.091199
AGAP11	0.410804	0.293731	0.311191	0.222919
C10orf131	0.0105834	0.0536553	0.0655953	-0.00457248
LOC644215	-0.0289166	-0.00202639	0.29773	-0.0399641
LOC107984264	-0.358791	-0.227196	-0.113371	-0.069254
LOC107984265	-0.12144	-0.0887689	0.162519	-0.0836037
LOC105378479	0.000983558	0.01039	-0.000641006	0.00122685
LOC729800	NA	NA	NA	NA
LOC107984159	-0.244713	0.0403749	-0.233121	0.0793995
C10orf91	NA	NA	NA	NA
LOC107984282	0.128367	-0.0711664	0.0571112	0.094617
LOC101059906	0.0807262	-0.247946	-0.0667215	0.325969
LOC101927503	0.15028	0.00607838	0.240461	0.32328
MUC2	NA	NA	NA	NA
LOC101927562	0.277635	-0.605454	-0.0647324	-0.0748642
HOTS	NA	NA	NA	NA
LOC107987158	-0.0283335	-0.0149258	0.0166512	0.115808
LOC105376525	NA	NA	NA	NA
LOC105376526	0.000983558	0.01039	-0.000641006	0.00122685
LOC107984314	0.0427291	0.300065	-0.0212099	0.226962
LOC102724957	-0.027785	-0.0376985	-0.016296	-0.0422047
DCDC5	-0.1289	-0.0175387	0.589083	0.881151
LOC107984351	0.00802291	0.01039	-0.000641006	0.00122685
LOC101060179	0.0461447	0.0346406	0.102661	-0.357218
LOC105376666	0.000983558	0.01039	0.00639835	0.00122685
LOC107987155	NA	NA	NA	NA
LOC101927789	-0.105215	0.00562855	-0.621376	-0.300776
LOC107984341	0.000983558	0.00335063	0.0134377	0.00122685
LOC102724265	NA	NA	NA	NA
LOC107984355	-0.0060558	-0.00368872	-0.00768036	0.00122685
LOC100287896	0.0408919	0.0994643	0.233725	0.591487
LOC107987163	0.0999519	0.156783	0.101005	0.283623
FOLH1B	-0.0060558	-0.00368872	-0.00768036	-0.00581251
LOC105369176	NA	NA	NA	NA
LOC105378955	NA	NA	NA	NA
COLCA1	NA	NA	NA	NA
LOC107984399	0.000983558	0.00335063	-0.000641006	0.00826621
LOC105369535	NA	NA	NA	NA
OR8G2	NA	NA	NA	NA
LOC403312	0.0504875	0.0112712	-0.0127139	0.000849086
LOC338667	NA	NA	NA	NA
LOC105369591	0.00800435	-0.0120324	0.0884217	-0.0881742
C11orf44	0.00802291	0.00335063	-0.000641006	0.0153056
LOC107984507	0.0858953	0.140122	0.135534	0.154479
LOC728715	0.000983558	0.00335063	-0.000641006	0.00826621
LOC105376678	-0.136228	-0.126577	-0.00650846	-0.0773328
LOC105369728	0.00802291	0.01039	0.00639835	0.00122685
PRH1-TAS2R14	0.0816666	-0.10703	-0.010458	0.0483355
LOC100506248	-0.0557123	-0.138387	-0.0292746	-0.0787205
LOC105369669	-0.596589	-0.139588	-0.239781	-0.20886
C12orf77	0.00802291	0.00335063	0.00639835	0.00122685
LOC645177	-0.0288854	-0.142954	-0.00275528	-0.0477268
MUC19	-0.270447	-0.0409959	-0.276542	0.142123
C12orf80	NA	NA	NA	NA
LOC107984512	0.000983558	-0.00368872	-0.00768036	-0.00581251
LOC107987175	-0.0065722	-0.166258	0.0480098	0.0238495
LOC105369972	0.000983558	0.00335063	0.00639835	0.00826621
LOC107984534	-0.735572	-0.320699	-0.0688527	-0.100247
LOC105369869	NA	NA	NA	NA
LOC105369914	NA	NA	NA	NA
LOC105370045	0.0530601	0.333124	0.658424	0.438638
LOC105370059	-0.0336172	-0.0296651	-0.0245765	-0.00970474
LOC107984465	NA	NA	NA	NA
LOC107984449	0.0190518	0.00795665	0.0486262	0.0530618
LOC101929984	NA	NA	NA	NA
LOC100996701	NA	NA	NA	NA
LOC105370092	-0.0060558	-0.00368872	-0.00768036	-0.00581251
MUC8	0.00802291	0.00335063	-0.000641006	0.00122685
LOC100996573	-0.134832	0.0665519	-0.258343	-0.386526
LOC101928764	0.196332	0.051561	0.206857	0.147364
LOC105370295	NA	NA	NA	NA
LOC101927375	NA	NA	NA	NA
SETDB2-PHF11	-0.089455	-0.0267598	-0.0381681	-0.312786
LOC107984562	0.204242	-0.149659	-0.185158	-0.343386
LOC101927016	NA	NA	NA	NA
LOC100129307	NA	NA	NA	NA
LOC107987188	NA	NA	NA	NA
COL4A2-AS2	NA	NA	NA	NA
LOC105376684	0.317813	0.048143	0.151295	0.357273
LOC105370362	0.000983558	0.01039	0.00639835	0.00826621
LOC107983958	NA	NA	NA	NA
LOC105378193	NA	NA	NA	NA
ATP11AUN	NA	NA	NA	NA
LOC107984590	NA	NA	NA	NA
LOC102724474	-0.171736	-0.170778	-0.216624	-0.0375918
LOC105370378	NA	NA	NA	NA
LOC101928841	-0.324077	-0.528282	-0.225202	-0.043367
LOC105377805	0.00189138	0.00644326	-0.00123265	0.00235923
LINC00452	-0.185372	-0.242411	-0.0199565	-0.0540722
LOC101929355	NA	NA	NA	NA
LOC107987205	0.00802291	0.0174293	-0.000641006	0.00122685
LOC105370399	NA	NA	NA	NA
LOC105370705	-0.0130952	-0.0107281	-0.0147197	-0.00581251
DHRS4L1	0.0819278	0.10143	0.162389	0.192028
LOC105378189	NA	NA	NA	NA
LOC105370706	-0.127117	-0.118156	-0.0800935	-0.072897
LOC107984638	0.868361	0.582284	0.356977	0.497906
LOC105370579	-0.00431667	-0.142498	-0.210641	-0.100244
LOC105370641	0.00802291	0.00335063	-0.000641006	0.00122685
LOC102724682	NA	NA	NA	NA
LOC105370687	0.253406	0.46296	0.376714	0.122797
LOC107984648	-0.102861	-0.623897	0.248046	0.790039
LOC105370691	-0.0838113	-0.051429	0.0368781	0.0162811
LOC105370708	NA	NA	NA	NA
LOC107987211	NA	NA	NA	NA
LOC105379272	NA	NA	NA	NA
LOC105379528	NA	NA	NA	NA
IGHV3-9	NA	NA	NA	NA
LOC102723407	NA	NA	NA	NA
LOC100996379	NA	NA	NA	NA
LOC105369274	NA	NA	NA	NA
LOC102724971	NA	NA	NA	NA
LOC107983983	NA	NA	NA	NA
LOC102723534	0.00802291	0.00335063	0.00639835	0.00122685
LOC102723623	NA	NA	NA	NA
LOC105370733	NA	NA	NA	NA
LOC645202	NA	NA	NA	NA
LOC100132202	NA	NA	NA	NA
HERC2P11	-0.0060558	-0.00368872	-0.00768036	-0.00581251
LOC107984752	NA	NA	NA	NA
LOC101060569	-0.0130952	-0.0107281	-0.0147197	-0.00581251
LOC100996413	NA	NA	NA	NA
LOC101927579	0.0395086	-0.0869867	0.0635327	0.0318114
LOC107984025	-0.0130952	-0.0107281	-0.0147197	-0.0128519
LOC101930434	0.054305	0.0395675	0.0228402	0.00362229
LOC283710	NA	NA	NA	NA
LOC105370940	NA	NA	NA	NA
LOC101060588	NA	NA	NA	NA
LOC100653133	0.0560993	0.00850472	0.0344712	0.0567168
C15orf56	0.000983558	0.00335063	-0.000641006	0.00826621
LOC105376714	-0.0851456	0.0732261	-0.0287886	-0.115124
LOC107983981	NA	NA	NA	NA
LOC107984745	0.0182592	0.367346	0.0492859	-0.0098293
LOC101928635	0.156738	-0.0914307	-0.0392992	-0.0993713
LOC105370849	NA	NA	NA	NA
LOC107984728	NA	NA	NA	NA
LOC732265	NA	NA	NA	NA
LOC102723750	0.0944348	-0.129692	0.183773	0.0394315
LOC105376731	NA	NA	NA	NA
LOC107984799	0.0540187	-0.154921	-0.272793	-0.113362
LOC440292	0.00409204	-0.0653767	0.0787869	0.095206
LOC105376722	-0.0127337	0.0070455	0.013454	0.0173816
LOC102724135	NA	NA	NA	NA
GOLGA6L3	NA	NA	NA	NA
LOC105371031	NA	NA	NA	NA
C15orf32	NA	NA	NA	NA
LOC105370980	NA	NA	NA	NA
LOC105369201	-0.401637	-0.153666	-0.134305	-0.401417
LOC107984751	-0.179043	-0.82439	-0.588747	0.0248942
LOC100128108	0.071075	0.375431	0.0207694	-0.07179
LOC107987377	NA	NA	NA	NA
LOC107987233	0.000983558	0.01039	0.00639835	0.00122685
LOC107984876	0.000983558	0.00335063	0.00639835	0.00122685
LOC105371047	0.235373	0.120877	0.252483	0.275499
PRSS41	0.00802291	0.00335063	0.00639835	0.00826621
LOC105371063	NA	NA	NA	NA
LOC107984859	0.000983558	0.01039	0.0134377	0.00122685
LOC105371095	NA	NA	NA	NA
LOC100652777	0.00802291	0.00335063	0.0134377	0.00122685
LOC105376747	NA	NA	NA	NA
LOC105376752	0.102412	0.221019	0.150735	0.0426058
LOC107984851	NA	NA	NA	NA
LOC107984832	-0.247259	-0.0546077	-0.106056	-0.103375
LOC107984833	0.000983558	0.00335063	0.00639835	0.00122685
LOC107987231	-0.0574053	-0.148527	0.265942	0.194653
LOC107983970	0.00802291	0.00335063	0.0134377	0.00826621
LOC730183	0.169614	0.0609525	0.143859	0.0206605
LOC102725101	NA	NA	NA	NA
LOC100507221	NA	NA	NA	NA
LOC105371191	NA	NA	NA	NA
LOC102724062	NA	NA	NA	NA
LOC107984808	NA	NA	NA	NA
LOC105369266	NA	NA	NA	NA
LOC105379473	NA	NA	NA	NA
LOC105379474	NA	NA	NA	NA
LOC390714	NA	NA	NA	NA
LOC102724485	NA	NA	NA	NA
LOC107987236	NA	NA	NA	NA
LOC107987235	NA	NA	NA	NA
LOC107984902	NA	NA	NA	NA
LOC102724928	NA	NA	NA	NA
LOC105371253	NA	NA	NA	NA
C16orf97	NA	NA	NA	NA
LOC643802	0.297064	0.348029	0.310556	0.431202
CRNDE	0.0126284	0.0112447	-0.18263	0.31525
LOC388282	NA	NA	NA	NA
LOC107984820	0.111542	0.192235	0.0606483	0.174341
LOC105369155	-0.196886	-0.285326	0.0534275	-0.0921599
LOC107984813	0.20439	-0.155984	-0.0273564	0.0485427
LOC107984138	-0.454282	-0.821393	-0.127375	0.576789
LOC102723796	0.0137074	-0.00630229	-0.00109518	0.0141231
LOC107984814	0.0811026	0.264202	0.0869642	-0.109794
C16orf47	-0.015901	0.00406856	-0.00932599	-0.0156056
LOC105371371	-0.142637	-0.141623	-0.0162975	0.0287666
LOC105376777	0.00802291	0.01039	-0.000641006	0.00826621
LOC107987237	NA	NA	NA	NA
LOC105369246	NA	NA	NA	NA
LOC107984862	0.266237	-0.165742	-0.141009	-0.157359
LOC107987238	0.000983558	0.00335063	0.00639835	0.00122685
LOC105371409	0.000983558	0.00335063	0.00639835	0.00122685
LOC100129697	NA	NA	NA	NA
LOC100287036	0.201291	0.0977248	-0.00365733	0.00787063
LOC107984817	0.00575214	0.0700043	0.0353709	0.176953
LOC105371419	0.00802291	0.00335063	-0.000641006	0.00122685
LOC102723655	NA	NA	NA	NA
LOC102723930	NA	NA	NA	NA
LOC105379545	NA	NA	NA	NA
LOC107987382	NA	NA	NA	NA
LOC105379533	NA	NA	NA	NA
LOC102723713	NA	NA	NA	NA
LOC107987384	NA	NA	NA	NA
LOC102724014	NA	NA	NA	NA
LOC102724052	NA	NA	NA	NA
LOC105379547	NA	NA	NA	NA
LOC107987386	NA	NA	NA	NA
LOC107984987	0.0748264	0.236675	0.155067	0.265267
LOC105371591	-0.303394	-0.341966	0.0242208	-0.336923
CCDC92B	NA	NA	NA	NA
LOC107984973	-0.0590087	-0.0792479	0.00427485	-0.38876
LOC728392	0.122887	0.276672	0.586748	0.535054
FAM106CP	0.0158338	0.0544014	0.165478	-0.0500735
TBC1D27	0.00802291	0.00335063	-0.000641006	0.00122685
LOC101929141	-0.0060558	-0.00368872	-0.00768036	-0.00581251
LOC102724624	0.000983558	0.01039	-0.000641006	0.0153056
LOC79999	NA	NA	NA	NA
LOC388436	NA	NA	NA	NA
FAM106B	0.140001	0.0474144	0.236808	0.456118
LOC100996792	-0.11568	-0.154865	-0.154034	-0.240676
LOC105371930	NA	NA	NA	NA
LOC107984974	-0.0796239	0.30859	-0.24646	-0.665412
LOC105371727	0.00802291	0.00335063	-0.000641006	0.00826621
LOC107985082	0.00216386	-0.0081153	0.0140766	0.0181859
LOC107987247	NA	NA	NA	NA
C17orf102	NA	NA	NA	NA
LOC105371932	-0.123373	0.0942134	0.39878	0.0955238
LOC105371933	-0.0508032	0.0740161	0.00275953	-0.0870789
TBC1D3J	-0.0060558	-0.00368872	-0.00768036	-0.00581251
LOC101929950	-0.0959657	-0.0698798	0.193794	0.0260435
LOC105371763	0.13443	0.0678348	0.104515	0.0322841
LOC101929578	NA	NA	NA	NA
LOC107987243	-0.116413	-0.0293484	-0.135264	-0.0830371
LOC107987254	NA	NA	NA	NA
LOC107987253	NA	NA	NA	NA
FLJ45513	-0.093532	-0.0890648	0.0986271	0.201407
C17orf112	NA	NA	NA	NA
LOC105371844	NA	NA	NA	NA
C17orf82	0.0902156	0.164957	0.0352326	0.100619
LOC107987248	NA	NA	NA	NA
LOC100134391	NA	NA	NA	NA
C17orf77	NA	NA	NA	NA
LOC105371910	NA	NA	NA	NA
LOC107985021	0.00488036	-0.0567495	0.0911773	0.0390041
LOC105371921	0.211156	-0.0605166	-0.00982531	0.0514789
LOC107985022	NA	NA	NA	NA
LOC100130370	-0.122861	-0.153665	-0.276601	0.00726095
LOC105376791	-0.0228831	-0.0281932	-0.0327297	-0.0306069
LOC105371944	0.0559957	0.299678	-0.011988	0.0290107
TYMSOS	-0.0707409	0.0921222	-0.159875	0.131367
LOC105372022	0.124445	0.254251	0.138178	0.0840837
C18orf12	NA	NA	NA	NA
LOC105372109	NA	NA	NA	NA
LOC100505549	0.0440991	0.078674	0.0503435	0.396022
LOC101927322	-0.037757	0.105616	0.0613883	-0.0807687
GTSCR1	NA	NA	NA	NA
LOC105372204	NA	NA	NA	NA
C18orf65	-0.156604	-0.119189	-0.181858	-0.166488
LOC100996274	-0.00811197	0.0044883	-0.000858652	0.00164341
LOC107985149	0.00127268	0.00433558	-0.000829435	-0.00752114
LOC105376875	NA	NA	NA	NA
LOC101929060	0.0263653	-0.131104	-0.0338408	0.103741
LOC102725180	-0.0568542	-0.292068	-0.158525	-0.314159
LOC101929097	-0.200105	-0.262352	-0.263176	-0.61641
DPP9-AS1	NA	NA	NA	NA
LOC107985320	0.00681932	0.019266	-0.00452859	0.246578
LOC390877	0.00802291	0.01039	-0.000641006	0.00826621
LOC729458	NA	NA	NA	NA
LOC107985283	0.100408	0.0152347	-0.0990325	0.074043
LOC107983991	0.0203105	0.0329944	-0.000864355	0.00165433
LOC105372269	-0.0496581	0.231001	0.387281	0.350611
LOC100505555	-0.0463033	0.0187488	0.430589	0.379079
LOC107984139	0.172088	0.367859	0.252695	0.599867
LINC01835	0.000983558	0.00335063	-0.000641006	0.00826621
LOC105372315	NA	NA	NA	NA
LOC105372319	0.0961496	0.17619	-0.0457245	0.518089
LOC105376917	0.00240835	-0.00903226	0.0497164	0.0203775
LOC105376906	NA	NA	NA	NA
THEG5	NA	NA	NA	NA
LOC101927572	-0.0168067	-0.0047342	-0.00985718	-0.0164944
LOC728485	0.0212105	0.0833739	-0.180808	0.0561072
LOC105372412	-0.0564413	-0.115584	-0.0371883	-0.0923074
LOC107987269	-0.230495	-0.30758	-0.174034	-0.16913
LOC100287477	-0.0060558	-0.00368872	-0.00768036	-0.00581251
LOC100129083	NA	NA	NA	NA
LOC107983997	-0.214934	-0.253908	-0.240659	-0.302389
LOC107985332	-0.0216507	0.0371463	0.0228754	0.0295533
LOC107983998	-0.221535	0.221222	0.199438	0.468818
LOC105372474	NA	NA	NA	NA
LOC105372478	NA	NA	NA	NA
LOC101929937	0.19907	0.00915237	0.0383951	0.341391
LOC107984104	0.0185531	0.024027	0.0147963	0.0516729
LOC388780	0.0435361	0.0969449	-0.00293909	0.137021
LOC107985384	NA	NA	NA	NA
C20orf78	NA	NA	NA	NA
LOC107987276	-0.140278	0.0293477	-0.0709461	-0.0618423
LOC105372585	-0.0416844	-0.00624092	-0.0946343	-0.147476
LOC107985433	-0.0299859	-0.0273739	-0.0240108	-0.0297174
LOC107985416	-0.214646	0.0987647	-0.0578728	-0.0147625
C20orf203	0.00341983	-0.0128257	-0.0267046	-0.0202101
LOC105372714	NA	NA	NA	NA
LOC107985381	0.0187851	0.0408096	-0.00150087	-0.0136096
LOC100128988	-0.0060558	-0.00368872	-0.00768036	-0.00581251
LOC107985388	0.414623	0.54949	0.373526	0.135775
LINC01272	-0.0430485	-0.000572501	0.0501135	-0.0769689
LOC107985410	NA	NA	NA	NA
C20orf197	NA	NA	NA	NA
LOC105372704	-0.104491	0.292175	-0.47344	-0.158713
LOC105369209	NA	NA	NA	NA
MIR1-1HG	-0.0351047	-0.0309777	-0.0379371	0.00213902
LOC107987285	NA	NA	NA	NA
LOC107985428	NA	NA	NA	NA
DPH3P1	NA	NA	NA	NA
LOC107985425	0.00802291	0.00335063	-0.000641006	0.00122685
LOC102724219	0.0732428	0.129512	0.157549	0.122778
CH507-42P11.6	NA	NA	NA	NA
LOC107987288	NA	NA	NA	NA
LOC107987289	NA	NA	NA	NA
LOC102724843	NA	NA	NA	NA
LOC107987290	NA	NA	NA	NA
LOC102724951	NA	NA	NA	NA
LOC102723360	-0.034669	-0.0284022	-0.00169704	0.040521
LOC107985477	NA	NA	NA	NA
LOC105372731	0.303987	0.0729726	0.361072	-0.148156
LOC101927345	NA	NA	NA	NA
BAGE2	NA	NA	NA	NA
LOC107987291	-0.389938	-0.90532	-1.09749	-0.950821
LOC150051	0.000983558	0.00335063	0.0204771	0.00122685
LOC105372798	NA	NA	NA	NA
WRB-SH3BGR	0.00370019	0.161254	-0.0718999	0.6516
PLAC4	NA	NA	NA	NA
LOC101928212	NA	NA	NA	NA
ERVH48-1	0.000983558	0.00335063	-0.000641006	0.0153056
LOC105372836	-0.078944	-0.184671	-0.437775	-0.185083
LOC107985476	-0.0060558	-0.00368872	-0.000641006	0.00122685
LOC101929839	0.0126803	-0.00583006	0.0101127	0.00193905
LOC101929372	0.145182	0.013692	0.0503651	0.0589591
LOC100996401	NA	NA	NA	NA
LOC107985532	0.157715	0.243407	0.203078	0.198161
IGLV5-45	NA	NA	NA	NA
IGLV7-43	NA	NA	NA	NA
LOC107985555	0.000983558	-0.00368872	-0.00768036	-0.00581251
LOC100652871	NA	NA	NA	NA
LOC107985559	-0.0123816	0.0345807	0.151685	0.258934
LOC100652901	-0.345359	-0.185642	-0.250039	-0.220994
LOC284898	NA	NA	NA	NA
LOC105372977	NA	NA	NA	NA
LOC107985544	-0.0060558	-0.00368872	-0.00768036	-0.00581251
LOC102724378	0.0293739	-0.246491	-0.143324	-0.108675
LOC100996598	0.000983558	-0.00368872	-0.00768036	-0.00581251
LOC102723722	0.230419	0.0259547	0.0229852	0.00102191
LOC105373057	NA	NA	NA	NA
LOC107985535	NA	NA	NA	NA
LOC105373091	NA	NA	NA	NA
LOC107985556	NA	NA	NA	NA
LOC107987388	NA	NA	NA	NA
LOC102724197	NA	NA	NA	NA
LOC107987389	NA	NA	NA	NA
LOC105369189	NA	NA	NA	NA
LOC102724751	NA	NA	NA	NA
LOC107987394	NA	NA	NA	NA
LOC105373102	-0.119973	-0.267438	0.0153432	-0.104675
LOC107985649	0.159052	-0.117553	-0.105395	-0.139464
LOC105373133	NA	NA	NA	NA
LOC107985657	-0.0309002	-0.102427	-0.00655689	0.0468844
SUPT20HL2	0.089636	-0.0565172	-0.0509235	-0.0671857
SUPT20HL1	-0.0381923	-0.244263	-0.256814	-0.354922
LOC105373154	-0.00798531	0.00441822	-0.000845245	0.00161775
FTH1P18	NA	NA	NA	NA
LOC107985687	0.0221016	-0.00368872	-0.00768036	-0.00581251
LOC107985678	0.266591	-0.330117	-0.0568174	-0.0403002
NBDY	-0.0558479	0.0719561	0.00579298	-0.0966178
LOC105373242	0.168473	0.0693334	0.0357952	0.156317
LOC105373244	0.0179581	-0.247465	-0.347074	-0.153698
FLJ44635	-0.250776	-0.0860369	-0.303638	-0.145998
FAM236B	NA	NA	NA	NA
FAM236A	NA	NA	NA	NA
LOC105373297	0.000983558	0.00335063	0.00639835	0.00122685
TCP11X1	NA	NA	NA	NA
ARMCX5-GPRASP2	0.0584841	0.13997	0.173713	0.164591
LOC105373310	-0.0834246	-0.262147	-0.109671	0.142482
LOC105373311	0.41443	0.547491	0.850936	0.725194
LOC101928589	-0.0254275	0.137153	0.191013	-0.0900908
LOC105373314	0.170862	0.000805058	0.114089	-0.107901
LOC100126447	NA	NA	NA	NA
LOC101928242	0.324012	0.227407	0.276353	0.234269
LOC107985692	0.177243	0.323582	0.339535	0.150682
LOC389895	-0.0279758	0.0364313	0.0315423	-0.0715066
LOC645188	0.0243157	0.00540907	0.0444209	0.00198056
MAGEA10-MAGEA5	NA	NA	NA	NA
MAGEA5	NA	NA	NA	NA
LOC107983954	0.0352557	-0.0235415	0.275384	1.03365
LOC105373381	0.192477	0.216592	0.529844	0.861755
LOC107987332	0.0352458	0.0419244	-0.0811576	0.104027
LOC107987345	-0.164595	-0.17451	0.0808559	0.23366
LOC107987336	-0.00630834	-0.0111755	-0.0153336	-0.0060549
LOC100996911	0.033403	-0.00818034	-0.00142154	0.0183317
LOC101929235	NA	NA	NA	NA
LOC107987351	NA	NA	NA	NA
LOC102723382	NA	NA	NA	NA
LOC642249	NA	NA	NA	NA
LOC105379554	NA	NA	NA	NA
LOC107987397	NA	NA	NA	NA
LOC105379561	NA	NA	NA	NA
LOC107987400	NA	NA	NA	NA
LOC102723822	NA	NA	NA	NA
LOC105379417	NA	NA	NA	NA
PRAMEF22	NA	NA	NA	NA
LOC107987484	NA	NA	NA	NA
LOC107987485	NA	NA	NA	NA
LOC107987486	NA	NA	NA	NA
LOC107987487	NA	NA	NA	NA
LOC107987488	NA	NA	NA	NA
LOC107987489	NA	NA	NA	NA
LOC107987490	NA	NA	NA	NA
LOC107987491	NA	NA	NA	NA
LOC105370748	NA	NA	NA	NA
LOC107987471	NA	NA	NA	NA
LOC107987469	NA	NA	NA	NA
KIR2DL5B	NA	NA	NA	NA
KIR3DS1	NA	NA	NA	NA
KIR2DL5A	NA	NA	NA	NA
KIR2DS1	NA	NA	NA	NA
KIR2DL2	NA	NA	NA	NA
KIR2DS3	NA	NA	NA	NA
LOC107987477	NA	NA	NA	NA
LOC107987479	NA	NA	NA	NA
LOC107984153	NA	NA	NA	NA
LOC107987478	NA	NA	NA	NA
LOC107984152	NA	NA	NA	NA
LOC107987464	NA	NA	NA	NA
LOC105379575	NA	NA	NA	NA
LOC101929773	NA	NA	NA	NA
LOC102724995	NA	NA	NA	NA
LOC102724994	NA	NA	NA	NA
LOC100653061	NA	NA	NA	NA
GTF2H2C_2	NA	NA	NA	NA
HLA-DRB3	NA	NA	NA	NA
LOC107987409	NA	NA	NA	NA
LOC107987410	NA	NA	NA	NA
LOC105379589	NA	NA	NA	NA
OR8U8	NA	NA	NA	NA
OR8U9	NA	NA	NA	NA
OR9G9	NA	NA	NA	NA
TAS2R45	NA	NA	NA	NA
GOLGA6L19	NA	NA	NA	NA
LOC102724985	NA	NA	NA	NA
LOC102724984	NA	NA	NA	NA
LOC102724993	NA	NA	NA	NA
LOC107984155	NA	NA	NA	NA
LOC107987423	NA	NA	NA	NA
LOC100996750	NA	NA	NA	NA
LOC100653049	NA	NA	NA	NA
LOC100996709	NA	NA	NA	NA
LOC100996747	NA	NA	NA	NA
LOC107984156	NA	NA	NA	NA
LOC107987425	NA	NA	NA	NA
LILRA3	NA	NA	NA	NA
LOC102724999	NA	NA	NA	NA
IGLV5-39	NA	NA	NA	NA
LOC102725003	NA	NA	NA	NA
LOC105379603	NA	NA	NA	NA
LOC391322	NA	NA	NA	NA
GSTT1	NA	NA	NA	NA
APOBEC3A_B	NA	NA	NA	NA
LOC102725009	NA	NA	NA	NA
LOC107987433	NA	NA	NA	NA
LOC107987428	NA	NA	NA	NA
CCL3L1	NA	NA	NA	NA
CCL4L1	NA	NA	NA	NA
LOC102725034	NA	NA	NA	NA
LOC107987441	NA	NA	NA	NA
KIR2DS2	NA	NA	NA	NA
HLA-DRB4	NA	NA	NA	NA
LOC107987446	NA	NA	NA	NA
LOC105379650	NA	NA	NA	NA
LOC107987451	NA	NA	NA	NA
LOC107987456	NA	NA	NA	NA
LOC107987457	NA	NA	NA	NA
C4B_2	NA	NA	NA	NA
LOC102725035	NA	NA	NA	NA
LOC107987462	NA	NA	NA	NA
KIR2DS5	NA	NA	NA	NA
LOC102725023	NA	NA	NA	NA
LOC105379645	NA	NA	NA	NA
ND1	NA	NA	NA	NA
ND2	NA	NA	NA	NA
COX1	NA	NA	NA	NA
COX2	NA	NA	NA	NA
ATP8	NA	NA	NA	NA
ATP6	NA	NA	NA	NA
COX3	NA	NA	NA	NA
ND3	NA	NA	NA	NA
ND4L	NA	NA	NA	NA
ND4	NA	NA	NA	NA
ND5	NA	NA	NA	NA
ND6	NA	NA	NA	NA
CYTB	NA	NA	NA	NA
ENSG00000186092	NA	NA	NA	NA
ENSG00000279928	NA	NA	NA	NA
ENSG00000279457	-0.128114	0.35581	0.215922	0.312177
ENSG00000278566	NA	NA	NA	NA
ENSG00000273547	NA	NA	NA	NA
ENSG00000187634	0.786076	2.49154	1.74412	1.23572
ENSG00000188976	0.101888	-0.0885436	0.129037	0.300661
ENSG00000187961	-0.104357	-0.0214867	0.0204444	0.217596
ENSG00000187583	-0.133333	0.552241	0.606893	0.352569
ENSG00000187642	0.037727	0.083838	0.0298607	0.0636509
ENSG00000188290	-0.340972	-0.362063	-0.416987	-0.113329
ENSG00000187608	0.199344	0.163078	-0.122519	-0.106993
ENSG00000188157	0.0709326	-0.275933	-0.100477	0.239066
ENSG00000237330	NA	NA	NA	NA
ENSG00000131591	0.0447356	-0.0526357	0.0339881	-0.0947454
ENSG00000162571	NA	NA	NA	NA
ENSG00000186891	0.171332	0.0662634	0.0990028	0.0460925
ENSG00000186827	0.0240322	-0.0285557	-0.0739374	-0.247728
ENSG00000078808	0.125912	0.0492928	0.140011	0.328861
ENSG00000176022	-0.0259015	-0.0211893	0.014727	0.155404
ENSG00000184163	-0.446984	-0.0749606	0.184221	0.211413
ENSG00000160087	0.124213	0.171326	0.112601	0.110909
ENSG00000162572	0.057754	0.201995	0.1348	0.431133
ENSG00000131584	0.017795	0.0255311	-0.111839	0.110463
ENSG00000169972	0.0736706	0.0833624	0.232457	0.255926
ENSG00000127054	0.0804631	-0.0363843	-0.0269877	0.125203
ENSG00000224051	0.156925	-0.205398	0.00434582	-0.0259696
ENSG00000169962	-0.0446442	-0.220603	-0.139677	-0.0556454
ENSG00000107404	0.0174576	0.0255246	-0.141308	0.121095
ENSG00000162576	0.042923	0.00768764	-0.0372739	0.0949557
ENSG00000175756	0.0653657	0.197111	0.0474537	0.162977
ENSG00000221978	-0.0762584	0.0971768	0.0806777	0.279608
ENSG00000242485	0.06921	0.230985	-0.0539076	0.00621246
ENSG00000235098	-0.0504785	-0.0622499	-0.0191014	-0.0676006
ENSG00000205116	NA	NA	NA	NA
ENSG00000179403	0.0606022	0.154701	0.230042	0.640379
ENSG00000215915	-0.170007	-0.149211	-0.0575218	0.0912937
ENSG00000160072	-0.0572115	-0.101678	0.443497	0.583962
ENSG00000197785	0.227893	0.19429	0.463972	0.530816
ENSG00000205090	0.160017	0.201981	-0.0735384	-0.11121
ENSG00000160075	0.0614292	0.175278	-0.0803172	0.00750722
ENSG00000279244	-0.0060558	-0.00368872	-0.00768036	0.00122685
ENSG00000228594	0.165631	-0.115808	-0.171771	-0.342651
ENSG00000197530	0.0153115	-0.0240033	-0.0163887	0.483574
ENSG00000189409	-0.0991062	-0.0921851	-0.079379	-0.0401155
ENSG00000248333	0.0959091	0.115745	0.0652277	0.295564
ENSG00000189339	0.038428	-0.104112	0.0550235	-0.0926353
ENSG00000008128	-0.117562	-0.282348	-0.220297	-0.00206668
ENSG00000215790	0.0520701	0.0282305	0.17582	0.0350855
ENSG00000008130	0.070528	0.0252922	0.0893983	-0.142709
ENSG00000078369	0.0531312	0.0138103	0.0721837	0.0301845
ENSG00000169885	0.0798753	0.0956385	-0.0109441	0.388538
ENSG00000178821	0.215138	0.134359	0.00641182	0.113429
ENSG00000142609	0.0150623	0.00335063	-0.000641006	0.00826621
ENSG00000187730	0.00311402	0.0125333	-0.00279153	0.00204665
ENSG00000067606	0.00531053	-0.0327187	0.135861	-0.144012
ENSG00000162585	0.034735	0.0782241	-0.115942	-0.146444
ENSG00000157933	0.451918	0.63735	0.584495	0.380633
ENSG00000116151	-0.214502	-0.29875	0.134648	0.0572451
ENSG00000157916	0.0245484	0.0972384	-0.0193683	0.322933
ENSG00000157911	0.0464723	0.101513	0.111055	-0.00835657
ENSG00000149527	0.0979207	0.513725	0.913719	-0.0946367
ENSG00000157881	-0.00443411	-0.0925814	0.0887791	0.207246
ENSG00000197921	0.0384442	0.00582819	-0.0133594	-0.0101104
ENSG00000157873	-0.0384352	-0.134101	-0.212955	-0.185866
ENSG00000157870	0.0928151	-0.140976	0.169808	-0.0199581
ENSG00000142606	-0.0461684	-0.0119138	-0.0082634	-0.046066
ENSG00000215912	-0.117752	0.135108	0.159577	-0.0230472
ENSG00000169717	NA	NA	NA	NA
ENSG00000142611	0.0264521	-0.185534	0.103847	-0.0719613
ENSG00000130762	0.105764	0.076024	0.171347	-0.0105521
ENSG00000162591	0.0645455	-0.115666	0.179023	0.577289
ENSG00000158109	0.107954	0.12724	0.0829398	0.0291272
ENSG00000116213	0.0473124	-0.0139024	0.129638	0.150835
ENSG00000078900	NA	NA	NA	NA
ENSG00000162592	NA	NA	NA	NA
ENSG00000235169	0.3052	0.20216	0.050497	-0.267648
ENSG00000130764	0.0417846	-0.089815	0.0657838	0.203527
ENSG00000116198	-0.0384867	-0.182971	-0.0187587	0.00771311
ENSG00000169598	-0.231899	-0.139421	-0.00461267	0.102399
ENSG00000198912	-0.145692	-0.100566	0.0397732	0.102763
ENSG00000196581	0.000983558	0.01039	0.00639835	0.00826621
ENSG00000131697	0.0716057	0.0548245	0.301255	0.298226
ENSG00000069424	-0.0159253	-0.0237368	0.0507632	-0.259744
ENSG00000116254	0.126592	0.671374	1.63717	0.618116
ENSG00000116251	-0.223913	0.0996152	-0.147382	-0.190774
ENSG00000158286	0.00367224	0.124963	0.0872737	0.469831
ENSG00000116237	0.0089574	-0.034116	-0.0907506	-0.0291778
ENSG00000173673	0.000983558	0.00335063	0.00639835	0.00122685
ENSG00000158292	0.0186646	0.294581	-0.00887514	-0.197986
ENSG00000097021	0.0745001	0.0932768	0.0898455	0.0164299
ENSG00000069812	-0.0164311	0.0726683	-0.36429	-0.62075
ENSG00000187017	0.105614	0.150312	-0.0885166	-0.157875
ENSG00000215788	-0.107677	0.842499	1.10756	1.34657
ENSG00000171680	-0.0125125	0.536403	1.21858	1.48347
ENSG00000162408	0.187058	0.257421	0.462228	0.477885
ENSG00000173662	0.235412	0.13295	0.448746	0.297229
ENSG00000204859	-0.0368238	0.0354759	0.147287	0.299679
ENSG00000162413	0.0969184	-0.226565	0.139105	0.240166
ENSG00000116273	0.0999421	-0.203122	-0.0621883	-0.0807684
ENSG00000041988	0.0390243	-0.0515206	0.0741438	-0.0514482
ENSG00000007923	0.111965	-0.0670434	0.116764	0.0556308
ENSG00000171735	0.0134902	0.165437	-0.154569	-0.31045
ENSG00000049245	-0.0364179	0.0814581	-0.076901	-0.286512
ENSG00000049246	-0.282523	-0.638961	-0.533328	-0.603633
ENSG00000049247	0.0755415	0.415341	-0.0481204	-0.11266
ENSG00000049249	-0.28346	-0.364989	-0.409454	0.425136
ENSG00000116288	0.0107968	0.152888	-0.14262	-0.0407199
ENSG00000116285	-0.418119	-1.60568	-1.89091	-0.768721
ENSG00000162426	-0.0565964	-0.323464	-0.429725	-0.47591
ENSG00000142599	0.0831281	-0.0349797	0.108408	-0.0179927
ENSG00000074800	0.0391978	-0.0265537	-0.0626416	0.236317
ENSG00000131686	NA	NA	NA	NA
ENSG00000197241	0.000983558	0.0244687	-0.000641006	0.00122685
ENSG00000142583	-0.212277	-0.158847	0.060146	0.618446
ENSG00000180758	0.0166236	0.000794108	-0.100933	-0.163863
ENSG00000049239	0.0445382	-0.425889	-0.111722	-0.336524
ENSG00000171621	0.219941	0.923056	-0.00845538	0.139024
ENSG00000171612	0.284417	-0.067207	-0.209639	0.093263
ENSG00000188807	0.16584	0.0226477	0.215056	0.189547
ENSG00000171608	0.0705233	-0.201483	0.000692368	-0.315424
ENSG00000171603	0.15963	-0.252941	-0.0195544	0.264494
ENSG00000280113	NA	NA	NA	NA
ENSG00000178585	0.0647869	0.124581	0.0702251	0.00364663
ENSG00000162441	-0.0860492	-0.0328615	-0.253527	-0.1138
ENSG00000173614	-0.275296	-0.178206	-0.128977	-0.0444684
ENSG00000162444	0.263306	0.0923073	0.128171	-0.218227
ENSG00000130939	-0.0144225	-0.0659822	0.0275899	0.105257
ENSG00000054523	0.050545	-0.13356	-0.109363	-0.242924
ENSG00000142657	0.0281755	-0.0407135	-0.0455772	-0.0610167
ENSG00000251503	0.0508015	0.174846	0.209937	0.0121984
ENSG00000175279	0.0712947	0.177274	0.225856	0.0156588
ENSG00000241563	-0.243703	0.083346	-0.17785	-0.0341197
ENSG00000160049	-0.0442401	0.0341026	0.0600771	-0.277883
ENSG00000142655	-0.0990238	0.0808812	0.0134715	0.205745
ENSG00000130940	0.173098	-0.200677	-0.110498	-0.51734
ENSG00000175262	-0.00787548	0.00435745	-0.00083362	0.0015955
ENSG00000120948	-0.0111328	0.0150789	-0.124637	-0.0227411
ENSG00000277726	0.0113145	0.0256308	-0.100273	-0.00618175
ENSG00000009724	-0.0130952	-0.0107281	-0.0147197	0.00122685
ENSG00000116649	0.0647042	0.0769646	0.168286	0.300793
ENSG00000171824	-0.0228723	0.088238	0.187321	0.312687
ENSG00000198793	0.020871	-0.115596	0.0864232	0.221493
ENSG00000171819	0.0463297	0.226672	0.288746	0.0152165
ENSG00000120942	0.139141	0.0772529	0.11807	-0.137098
ENSG00000204624	0.0914685	0.0454503	0.220402	0.227113
ENSG00000116661	0.0769844	0.201769	0.067831	0.0893797
ENSG00000132879	-0.0534639	-0.055545	-0.106976	-0.292941
ENSG00000116663	0.0235115	-0.0573889	0.116591	-0.247101
ENSG00000116670	-0.0315665	0.117587	-0.133273	-0.251841
ENSG00000162490	0.0811395	0.354514	0.414145	0.245851
ENSG00000177674	-0.0428655	0.111963	0.113598	0.182626
ENSG00000215910	-0.0938003	0.172967	-0.169091	0.0227096
ENSG00000177000	-0.100674	-0.694123	-0.166611	-0.375322
ENSG00000011021	-0.0298705	-0.413629	-0.0419857	-0.313827
ENSG00000175206	0.000983558	-0.00368872	0.00639835	-0.00581251
ENSG00000120937	0.0416277	-0.0458927	-0.514294	0.101401
ENSG00000116685	0.130535	0.164848	0.153678	0.420055
ENSG00000083444	0.0951594	-0.129343	0.0596464	0.563183
ENSG00000116688	0.0911401	-0.0409975	0.118816	-0.00941233
ENSG00000116691	-0.0172882	-0.214555	-0.0236012	0.0739985
ENSG00000120949	-0.102324	-0.377552	-0.754405	-1.26396
ENSG00000028137	-0.146158	-0.101875	-0.175494	-0.0499095
ENSG00000048707	-0.0148471	-0.15714	-0.0274127	0.0222338
ENSG00000162496	0.10894	0.156499	-0.264899	0.0709622
ENSG00000204518	0.0150623	-0.00368872	-0.00768036	-0.00581251
ENSG00000188984	-0.0060558	-0.0107281	-0.0147197	-0.0128519
ENSG00000157330	0.000983558	0.00335063	-0.000641006	0.00826621
ENSG00000116726	NA	NA	NA	NA
ENSG00000116721	NA	NA	NA	NA
ENSG00000239810	NA	NA	NA	NA
ENSG00000179172	-0.0256752	-0.047025	0.00237262	0.0667658
ENSG00000120952	0.000983558	0.01039	-0.000641006	0.00122685
ENSG00000243073	NA	NA	NA	NA
ENSG00000187545	NA	NA	NA	NA
ENSG00000204510	NA	NA	NA	NA
ENSG00000232423	NA	NA	NA	NA
ENSG00000274764	NA	NA	NA	NA
ENSG00000229571	NA	NA	NA	NA
ENSG00000277058	NA	NA	NA	NA
ENSG00000275774	0.00434854	-0.0317628	-0.0197016	0.148158
ENSG00000280267	NA	NA	NA	NA
ENSG00000179412	NA	NA	NA	NA
ENSG00000204505	NA	NA	NA	NA
ENSG00000279804	NA	NA	NA	NA
ENSG00000270601	NA	NA	NA	NA
ENSG00000182330	NA	NA	NA	NA
ENSG00000204501	NA	NA	NA	NA
ENSG00000204481	NA	NA	NA	NA
ENSG00000204480	NA	NA	NA	NA
ENSG00000204479	NA	NA	NA	NA
ENSG00000204478	NA	NA	NA	NA
ENSG00000162494	NA	NA	NA	NA
ENSG00000162493	0.191408	0.188254	0.472049	0.626058
ENSG00000116731	0.00818908	-0.0879853	0.0156855	0.00773995
ENSG00000189337	0.0441276	0.0301775	0.238134	-0.383721
ENSG00000171729	0.230201	0.465275	0.584073	0.92443
ENSG00000142621	0.214049	0.285846	0.196594	0.250612
ENSG00000142634	0.176165	0.20293	0.473466	-0.0458074
ENSG00000162438	0.0024912	0.0619754	0.0518652	0.0387666
ENSG00000142615	-0.0060558	-0.00368872	-0.00768036	-0.00581251
ENSG00000215704	0.00802291	0.00335063	-0.000641006	0.00122685
ENSG00000132906	0.0671468	-0.0739997	-0.132236	0.0778295
ENSG00000116138	-0.121303	-0.285702	-0.0224913	0.0522551
ENSG00000116771	0.279703	0.457402	0.7806	0.853814
ENSG00000197312	-0.21737	-0.0643238	0.097313	-0.587478
ENSG00000215695	-0.0313373	-0.0889403	0.209756	-0.31373
ENSG00000116786	0.0936771	0.0302067	-0.059872	-0.0808748
ENSG00000162461	-0.118005	-0.371483	-0.00454464	0.00239099
ENSG00000162460	0.000983558	0.0174293	-0.000641006	0.00122685
ENSG00000162458	0.0870714	0.163582	0.451663	0.333665
ENSG00000233954	-0.0168728	0.187269	-0.0320073	0.0572735
ENSG00000065526	0.227991	0.0963778	0.0523138	0.0826646
ENSG00000116809	0.142554	0.000144824	0.164478	0.239327
ENSG00000183888	NA	NA	NA	NA
ENSG00000173641	0.337448	0.292129	0.221295	-0.444837
ENSG00000186510	-0.186799	-0.0845795	-0.138315	-0.0789691
ENSG00000184908	0.088889	0.222979	0.0180555	0.0922535
ENSG00000185519	0.0749072	0.129917	0.0597619	-0.064647
ENSG00000142627	0.410485	-0.232342	0.0745771	0.366772
ENSG00000142632	0.151151	0.489989	0.608612	0.629545
ENSG00000132881	-0.24661	-0.0518891	0.282493	0.111401
ENSG00000037637	-0.0127117	-0.222143	-0.198243	0.183408
ENSG00000055070	0.105227	0.0632905	0.0435376	-0.297339
ENSG00000187144	0.0150623	0.00335063	-0.000641006	0.00122685
ENSG00000157191	-0.0370329	-0.0318347	-0.068589	-0.0498338
ENSG00000268991	NA	NA	NA	NA
ENSG00000219481	0.0179285	-0.0957768	-0.0890813	0.134296
ENSG00000237847	NA	NA	NA	NA
ENSG00000279132	NA	NA	NA	NA
ENSG00000058453	-0.0769252	0.08138	0.266743	0.307677
ENSG00000117122	0.0697134	0.215361	0.370114	0.555843
ENSG00000159363	0.109977	0.144746	0.211198	0.415058
ENSG00000117118	0.0351747	0.2053	0.0870221	0.244102
ENSG00000117115	0.0184332	-0.220764	0.0731878	-0.0514774
ENSG00000142623	0.152281	-0.213079	-0.264953	-0.0708253
ENSG00000142619	0.019703	0.29144	0.307507	0.235759
ENSG00000159339	-0.0060558	-0.00368872	-0.000641006	0.00122685
ENSG00000280226	NA	NA	NA	NA
ENSG00000276747	NA	NA	NA	NA
ENSG00000179051	0.0721102	0.254915	0.471338	0.597805
ENSG00000074964	0.023272	0.617932	0.123074	-0.0279762
ENSG00000117148	-0.0060558	-0.00368872	-0.00768036	-0.00581251
ENSG00000117154	NA	NA	NA	NA
ENSG00000179023	0.000983558	0.01039	0.00639835	0.00826621
ENSG00000009709	0.000983558	0.0174293	0.00639835	0.00122685
ENSG00000179002	0.000983558	0.00335063	0.00639835	0.00122685
ENSG00000255275	1.06169	0.894932	0.882403	0.335464
ENSG00000159423	0.158865	0.315918	0.577085	0.281918
ENSG00000169991	1.05427	0.906767	0.852049	0.306204
ENSG00000127481	-0.0909709	-0.218865	-0.0824009	0.117663
ENSG00000127463	0.0631514	-0.241233	0.0261239	0.371678
ENSG00000053372	0.084882	0.151095	0.020854	-0.052246
ENSG00000211454	-0.162094	0.0123906	-0.138794	-0.219534
ENSG00000162482	0.0572059	0.175947	-0.013915	0.0622589
ENSG00000053371	0.0349183	0.102207	0.00714231	-0.00979513
ENSG00000040487	0.00975377	-0.197341	-0.142234	0.076378
ENSG00000077549	0.0748657	0.125994	0.111411	0.257511
ENSG00000173436	0.0842967	0.128026	-0.0876865	0.110557
ENSG00000270136	0.139841	0.157558	0.0519124	0.210394
ENSG00000158747	0.178245	0.18576	0.177994	0.308499
ENSG00000158748	0.012287	0.0266929	0.00979903	0.0126596
ENSG00000162542	0.0300913	-0.14352	0.255795	-0.232052
ENSG00000178828	NA	NA	NA	NA
ENSG00000169914	0.0716856	-0.0330703	0.00474547	-0.36709
ENSG00000188784	NA	NA	NA	NA
ENSG00000188257	0.121352	0.0850031	0.025037	0.055856
ENSG00000127472	0.144524	0.122961	0.141673	-0.147767
ENSG00000117215	NA	NA	NA	NA
ENSG00000158786	NA	NA	NA	NA
ENSG00000187980	NA	NA	NA	NA
ENSG00000162543	0.197706	0.420961	0.213604	0.17783
ENSG00000158816	0.00119711	0.00407814	0.0420587	0.010061
ENSG00000162545	0.0768955	0.241725	-0.197795	-0.975798
ENSG00000090432	0.113951	-0.0956991	0.13646	0.221191
ENSG00000183114	0.00294114	0.0731689	0.0612327	0.0247185
ENSG00000158825	0.21333	0.249945	0.306819	0.267896
ENSG00000158828	0.132392	0.190604	0.186658	0.0447964
ENSG00000244038	0.0258113	-0.05098	-0.0316977	0.249247
ENSG00000117245	0.0447282	-0.389659	-0.560576	-0.692853
ENSG00000189410	0.0312431	-0.408663	-0.545504	-1.45097
ENSG00000127483	-0.143325	-0.169657	-0.0138414	0.115093
ENSG00000075151	0.202709	0.000164081	0.0854869	0.409737
ENSG00000117298	0.109939	-0.085354	0.0755505	0.308028
ENSG00000142794	-0.13473	-0.176946	-0.0475072	-0.266423
ENSG00000162551	0.2398	-0.0588505	0.204289	-0.0896092
ENSG00000076864	-0.0171217	-0.0320751	0.00625717	-0.0545496
ENSG00000090686	0.0308839	-0.0118655	-0.0191378	0.195958
ENSG00000187942	0.0150623	0.00335063	-0.000641006	0.00122685
ENSG00000142798	0.069931	-0.0998229	-0.0105723	0.139562
ENSG00000219073	0.000983558	0.00335063	-0.000641006	0.00826621
ENSG00000142789	NA	NA	NA	NA
ENSG00000070831	0.00125875	0.0307051	-0.131041	-0.105728
ENSG00000162552	0.341296	1.29263	1.48785	0.854954
ENSG00000184677	-0.0295946	0.0189319	0.00660632	0.0462489
ENSG00000070886	0.0750442	-0.115892	0.0886585	0.0763184
ENSG00000173372	NA	NA	NA	NA
ENSG00000159189	NA	NA	NA	NA
ENSG00000173369	NA	NA	NA	NA
ENSG00000133216	0.00193734	0.427009	0.738569	1.01433
ENSG00000215906	NA	NA	NA	NA
ENSG00000227868	-0.106112	-0.00267672	0.0289065	0.12614
ENSG00000004487	-0.00502548	0.022942	0.0725557	0.178346
ENSG00000169641	0.2408	0.0281037	0.274857	-0.183868
ENSG00000179546	0.236395	0.721108	1.11602	0.562093
ENSG00000125944	0.120377	0.210296	0.268823	-0.190784
ENSG00000125945	-0.101507	-0.294082	-0.209378	-0.437227
ENSG00000204219	-0.0682569	-0.191969	-0.274818	-0.15469
ENSG00000088280	0.107556	0.211836	0.0201359	-0.301102
ENSG00000007968	NA	NA	NA	NA
ENSG00000117318	0.254128	0.0828064	-1.10881	-0.278455
ENSG00000197880	0.000983558	0.01039	-0.000641006	0.00122685
ENSG00000142676	-0.00499378	0.202503	-0.164943	-0.188382
ENSG00000011007	0.0437043	-0.0286664	-0.0570087	-0.0635733
ENSG00000057757	0.0112617	0.0126377	-0.00187518	-0.0671561
ENSG00000011009	0.0613397	-0.00256061	0.0694048	0.128244
ENSG00000117308	0.103994	0.156965	0.396618	0.183839
ENSG00000117305	0.0252876	-0.0129663	0.0554511	0.201849
ENSG00000179163	0.0177556	0.00988589	0.0304484	0.0853148
ENSG00000188822	0.00100579	0.0106248	0.0209398	0.00125458
ENSG00000189266	-0.185675	-0.289842	-0.200898	-0.267169
ENSG00000188529	-0.0794988	-0.117114	-0.251914	-0.117393
ENSG00000142661	0.180933	0.455382	1.09436	0.950517
ENSG00000142677	0.0462408	0.031897	-0.0235785	0.025377
ENSG00000185436	0.0606922	0.0906304	0.0266292	0.0594707
ENSG00000158055	0.00545858	0.0135504	-0.00448547	0.147498
ENSG00000001460	-0.13922	-0.11276	-0.166245	-0.119769
ENSG00000001461	-0.0389429	-0.141579	-0.159991	-0.544271
ENSG00000117602	-0.0286447	-0.0231845	0.0654741	-0.248263
ENSG00000184454	-0.0060558	0.0174293	-0.00768036	-0.00581251
ENSG00000133226	-0.0981531	-0.147591	0.103995	0.0152433
ENSG00000169504	-0.0730495	-0.142444	-0.244446	-0.570377
ENSG00000020633	0.000983558	0.00335063	0.0134377	0.00122685
ENSG00000117614	0.0374373	0.134784	-0.22171	-0.0578952
ENSG00000117616	-0.45747	-0.374947	-0.284321	0.123065
ENSG00000187010	-0.13631	-0.0746056	-0.00249832	0.0284852
ENSG00000183726	0.0206126	0.0978562	-0.128158	0.0877493
ENSG00000188672	0.115426	0.162386	-0.0839967	0.423175
ENSG00000204178	0.00875711	-0.099687	-0.0438838	0.524179
ENSG00000157978	0.00939604	-0.050692	-0.106848	-0.090536
ENSG00000117643	0.0698346	-0.268947	-0.497192	-0.899331
ENSG00000162430	0.0621731	-0.140247	0.00992768	-0.180968
ENSG00000255054	0.000413104	-0.16528	0.0419535	-0.0696824
ENSG00000117640	0.0353265	0.0567343	-0.103359	-0.0365388
ENSG00000127423	0.214693	0.673118	-0.068426	-0.136482
ENSG00000182749	0.0730358	0.217048	0.0747689	0.118083
ENSG00000117632	0.0519378	0.0273831	-0.224773	-0.608295
ENSG00000158006	-0.112406	-0.218295	-0.0369779	-0.0467831
ENSG00000158008	0.091546	-0.123576	0.0270756	0.0901023
ENSG00000158014	0.00363934	0.0926501	0.103559	0.0578813
ENSG00000158022	-0.216908	-0.124181	-0.482586	-0.495516
ENSG00000175087	-0.0589791	-0.434024	-0.211287	-0.379347
ENSG00000197245	NA	NA	NA	NA
ENSG00000282872	NA	NA	NA	NA
ENSG00000236782	NA	NA	NA	NA
ENSG00000142684	0.0360052	0.106458	0.0577099	-0.164339
ENSG00000142675	-0.0210203	-0.256573	-0.0779418	-0.0642
ENSG00000188782	NA	NA	NA	NA
ENSG00000130695	-0.212587	-0.290907	0.166424	0.094876
ENSG00000142669	0.0768095	0.0711411	0.0106008	-0.15337
ENSG00000158062	-0.0650521	0.0890336	0.163368	0.311891
ENSG00000169442	-0.0060558	-0.0107281	-0.0147197	-0.0128519
ENSG00000176092	0.103157	-0.0736183	-0.316246	-1.2811
ENSG00000176083	0.00802291	-0.00368872	-0.00768036	-0.00581251
ENSG00000131914	0.200492	0.50245	0.541018	-0.184824
ENSG00000117682	0.111677	0.119648	0.474796	0.183336
ENSG00000198830	0.00104487	0.185381	0.227312	0.327898
ENSG00000117676	-0.00813279	0.0054672	0.191349	0.0519996
ENSG00000117713	0.0648408	-0.354821	-0.134035	-0.000223147
ENSG00000060642	-0.0747039	-0.141615	-0.351349	-0.156487
ENSG00000204160	0.141328	0.175666	0.22981	0.39613
ENSG00000175793	0.115573	0.306995	0.867204	0.782495
ENSG00000142751	0.0604478	0.20332	0.249701	0.200772
ENSG00000198746	0.0509053	6.63133e-05	0.0460563	0.120212
ENSG00000090273	0.0982107	0.143316	0.207586	0.194624
ENSG00000131910	-0.0130952	-0.0107281	-0.0147197	-0.00581251
ENSG00000175707	NA	NA	NA	NA
ENSG00000253368	-0.113451	-0.130869	-0.236589	-0.346243
ENSG00000158246	0.720533	0.97609	1.77022	1.27348
ENSG00000280403	NA	NA	NA	NA
ENSG00000090020	0.258816	0.0609905	0.207274	0.578256
ENSG00000142784	0.0530457	-0.112407	0.0288891	-0.182487
ENSG00000186501	0.078343	0.130452	0.12918	0.0511946
ENSG00000142765	-0.00642822	-0.0991318	-0.142808	0.135976
ENSG00000142733	0.0703588	0.0475554	0.283077	0.32342
ENSG00000142748	-0.0060558	-0.00368872	-0.00768036	-0.00581251
ENSG00000174950	0.000983558	0.01039	-0.000641006	0.00122685
ENSG00000181773	0.0837083	0.0836226	0.175331	0.0276759
ENSG00000158195	-0.1745	-0.451896	-0.190764	-0.480776
ENSG00000126705	0.145781	0.513938	0.0825284	0.338855
ENSG00000000938	-0.0282549	-0.0231475	-0.0317601	-0.0429185
ENSG00000126709	0.53355	-0.0398434	-0.162894	0.0937057
ENSG00000009780	0.0172829	0.114096	0.48759	0.0377554
ENSG00000117758	0.0204508	-0.0849715	-0.196657	-0.388028
ENSG00000117751	-0.0449698	0.143968	0.171079	6.41691e-05
ENSG00000278868	0.0504628	0.00765023	0.0306812	0.0349459
ENSG00000130775	0.274193	0.462396	0.618519	0.305728
ENSG00000117748	0.0151343	0.0971333	0.138868	0.280371
ENSG00000130768	-0.202995	-0.291855	-0.105137	0.269342
ENSG00000158156	-0.125188	0.137377	0.154219	-0.0463799
ENSG00000158161	-0.082598	-0.0230854	0.220741	-0.192359
ENSG00000169403	0.0977086	-0.0534681	0.0608599	-0.0477706
ENSG00000126698	0.0503312	0.125793	0.0494039	0.0326622
ENSG00000130770	0.0791794	0.283095	-0.0886121	0.00784968
ENSG00000130766	0.000976369	-1.25904	-0.0385043	0.641832
ENSG00000130772	-0.0969921	-0.0386335	0.131857	-0.105838
ENSG00000204138	0.192075	0.155521	0.451933	-0.114599
ENSG00000180198	-0.179107	-0.213811	-0.606636	-0.107163
ENSG00000180098	0.0168233	0.201795	0.128143	0.0562117
ENSG00000120656	-0.0603672	0.0985245	0.0712936	0.175497
ENSG00000188060	0.208556	0.212387	0.0915026	0.111913
ENSG00000162419	0.0250251	0.125931	0.182523	0.184509
ENSG00000198492	0.102778	-0.0570054	0.118006	0.0534122
ENSG00000116329	0.00802291	0.00335063	-0.000641006	0.00122685
ENSG00000159023	-0.0547992	0.205945	0.373651	0.0120181
ENSG00000253304	0.406062	0.351598	0.149322	0.175125
ENSG00000116350	0.108279	0.111746	0.142541	0.136879
ENSG00000116353	0.0697227	0.104649	0.101544	0.0976274
ENSG00000060656	-0.0187324	0.438606	0.361382	0.0743911
ENSG00000162510	0.160313	0.150203	-0.10804	0.192055
ENSG00000162511	0.0476631	-0.0209409	-0.196251	-0.0619752
ENSG00000162512	0.0799933	-0.0112894	0.258608	0.251721
ENSG00000134644	0.0265177	-0.340498	-0.0975535	-0.0454818
ENSG00000084628	-0.175479	0.127536	-0.00394546	-0.101317
ENSG00000060688	-0.0968974	-0.030588	0.0134915	0.0783885
ENSG00000121766	0.0312242	0.0786761	-0.264814	0.075822
ENSG00000121769	0.33507	0.386641	-0.057223	-1.59147
ENSG00000168528	0.181254	0.229933	0.17454	0.0148315
ENSG00000142910	0.178416	0.144277	0.118849	0.239338
ENSG00000121764	-0.0632078	0.149503	0.354317	0.431674
ENSG00000162517	-0.00463964	0.0813323	0.0802282	-0.00281273
ENSG00000084636	0.183499	0.920045	1.32045	1.20071
ENSG00000121753	0.146978	0.620349	0.0526054	0.129616
ENSG00000134668	0.0281681	0.147009	0.461561	0.291578
ENSG00000184007	0.000812362	0.0881439	-0.245088	-0.0296926
ENSG00000121774	0.207355	0.0712989	0.366769	0.136825
ENSG00000121775	-0.0554781	-0.124061	0.0697533	0.308762
ENSG00000025800	-0.00437553	-0.1567	-0.0322484	-0.384727
ENSG00000084652	-0.0335793	-0.318839	0.154307	0.18395
ENSG00000160050	-0.029704	0.0751244	-0.0364312	0.107813
ENSG00000160051	-0.0450852	0.60084	0.268911	0.119632
ENSG00000222046	0.000983558	0.00335063	0.0204771	0.00122685
ENSG00000160055	-0.0621327	0.13736	0.144731	0.233029
ENSG00000084623	0.0138292	0.0749689	-0.0319925	0.0398349
ENSG00000183615	-0.0308059	-0.161127	-0.304224	0.0247283
ENSG00000182866	-0.0160122	-0.00891537	0.0385074	0.00733576
ENSG00000116478	0.0377957	0.100551	0.057074	0.13238
ENSG00000175130	0.153187	0.121645	0.318797	0.407873
ENSG00000162526	0.188823	0.163688	0.393154	0.163878
ENSG00000225828	-0.391331	-0.3721	0.111467	0.345921
ENSG00000160058	0.0588661	0.0359473	0.00829618	0.0404033
ENSG00000254553	0.101799	0.0274946	0.0531634	0.0555416
ENSG00000273274	0.0758783	0.120145	0.172052	0.0643433
ENSG00000160062	-0.0785389	0.0766257	-0.0311969	0.232216
ENSG00000176261	0.0697637	0.177846	-0.0887995	-0.074124
ENSG00000162521	0.00314471	0.0457396	0.0756525	0.241914
ENSG00000162520	0.150898	0.107521	-0.0341339	-0.427045
ENSG00000162522	0.0558037	-0.0546432	-0.240824	-0.399605
ENSG00000134684	0.0410144	-0.0863647	-0.0642258	0.282322
ENSG00000116497	-0.158506	-0.276683	-0.112902	0.030487
ENSG00000160097	0.247107	0.299261	0.87364	0.228457
ENSG00000121905	-0.0239106	0.0131386	0.023872	0.114301
ENSG00000121900	0.0153062	0.281466	0.196186	0.11623
ENSG00000116514	0.641762	1.03558	0.75472	0.835796
ENSG00000004455	-0.00824926	0.125884	-0.0552739	-0.00636282
ENSG00000142920	0.0402977	0.532956	0.801471	1.15114
ENSG00000116525	0.176045	0.712252	0.503855	0.475642
ENSG00000160094	0.166313	0.579822	0.922778	0.732394
ENSG00000184389	0.052378	0.0256678	-0.0466895	0.164217
ENSG00000134686	0.247514	0.0595219	0.0647436	0.0450516
ENSG00000121903	-0.016038	0.266152	0.195725	0.365134
ENSG00000121904	0.129791	-0.207129	0.423535	0.61288
ENSG00000176256	NA	NA	NA	NA
ENSG00000142698	0.117126	0.0335577	0.159037	0.21935
ENSG00000163866	0.151469	0.303396	0.186224	0.0375781
ENSG00000189280	0.085907	0.12858	0.2301	0.582131
ENSG00000189433	-0.0427549	-0.0227807	-0.0312568	-0.0272905
ENSG00000188910	0.234991	0.340918	0.143966	0.0468227
ENSG00000187513	0.269133	0.102532	-0.170106	-0.222399
ENSG00000116544	0.18998	0.328518	0.813865	0.0993535
ENSG00000271741	-0.136279	-0.192554	-0.00358127	-0.0333203
ENSG00000243749	0.00558306	0.0682282	0.0676321	0.343586
ENSG00000163867	-0.105061	-0.137316	0.0580697	0.0634052
ENSG00000197056	-0.219117	-0.243133	-0.0234895	-0.193601
ENSG00000116560	0.11872	-0.127519	0.0397984	0.0653912
ENSG00000146463	0.0217892	-0.183143	-0.227704	-0.206202
ENSG00000142687	0.00355203	-0.171087	-0.0497264	-0.0553539
ENSG00000020129	0.0965323	-0.22262	-0.176647	-0.0701531
ENSG00000116819	0.0352426	0.14704	-0.0655847	-0.162725
ENSG00000126067	-0.00149054	0.0809737	-0.0793274	-0.0512221
ENSG00000142686	0.0215981	0.056883	-0.0198838	-0.224176
ENSG00000092853	0.202718	0.364307	0.505883	0.018761
ENSG00000134698	-0.193388	0.0300045	-0.0953493	-0.119288
ENSG00000092847	-0.0609485	-0.249185	-0.0204676	-0.482985
ENSG00000126070	-0.0821807	0.0430482	0.0977657	0.245462
ENSG00000092850	-0.0701697	-0.13613	-0.215251	-0.0227208
ENSG00000116863	0.176916	0.0896282	0.223579	0.299586
ENSG00000171812	0.329774	0.19793	0.565146	1.25954
ENSG00000054116	0.0167052	0.121433	-0.00196607	0.243092
ENSG00000116871	0.362659	0.152855	0.424602	0.443985
ENSG00000054118	0.0905252	0.0228124	0.12394	0.168612
ENSG00000214193	-0.129784	-0.315148	-0.518624	0.309937
ENSG00000142694	-0.00774734	0.110188	-0.124189	-0.183179
ENSG00000196182	0.0247855	-0.41558	-0.195771	0.00522045
ENSG00000181817	-0.00827385	0.0538123	-0.383751	-0.208412
ENSG00000116885	0.026868	0.185838	0.180827	0.102178
ENSG00000116898	0.0250998	0.190726	-0.049385	-0.0433734
ENSG00000119535	-0.0789333	0.0114121	0.099918	-0.00105142
ENSG00000163873	0.000983558	0.00335063	0.0204771	0.00122685
ENSG00000163874	0.756349	-0.290008	-0.0641307	0.208946
ENSG00000163875	-0.0433451	0.1138	-0.126433	-0.34384
ENSG00000163877	-0.0392083	0.0592625	0.140631	-0.0133503
ENSG00000163879	-0.114611	0.0153159	-0.0786655	-0.118384
ENSG00000134697	0.0993828	0.248692	0.151642	0.171795
ENSG00000169218	-0.0204936	0.35031	0.318967	-0.446428
ENSG00000116922	0.0298666	-0.108574	0.135145	0.155761
ENSG00000134690	0.0452756	0.198309	0.270971	0.019829
ENSG00000183317	-0.0315549	0.111917	0.0277386	0.00908572
ENSG00000185090	-0.143962	0.124642	0.0824431	-0.189193
ENSG00000196449	0.145948	-0.0818322	0.268812	0.164377
ENSG00000197982	-0.0141885	0.159961	0.0385216	0.232686
ENSG00000188786	0.0056455	-0.349531	0.0387174	-0.171208
ENSG00000204084	-0.135577	-0.147289	0.283755	0.177639
ENSG00000183431	0.0538119	0.190326	0.126129	0.188209
ENSG00000183386	0.224706	0.38716	0.603241	0.6375
ENSG00000183520	0.0639949	0.14557	0.0115639	0.0444513
ENSG00000185668	0.00283661	-0.0309401	-0.00184868	0.00353827
ENSG00000116954	0.118509	-0.0431154	-0.0656545	-0.0051021
ENSG00000214114	-0.0229323	0.127014	0.048912	0.186736
ENSG00000274944	-0.016975	0.139811	0.0595583	0.191508
ENSG00000131233	0.169549	0.372327	0.42087	0.327332
ENSG00000158315	-0.189562	-0.0806562	0.24681	0.186375
ENSG00000174574	-0.0493934	-0.101835	0.0556133	0.0270297
ENSG00000168653	0.0706372	0.283259	-0.123238	-0.00494327
ENSG00000127603	0.172258	-0.115124	-0.0379595	0.147664
ENSG00000183682	0.000983558	0.00335063	0.00639835	0.0153056
ENSG00000090621	0.0660961	0.0607138	-0.0400947	-0.0324335
ENSG00000163909	-0.0717731	0.0200146	0.103112	0.00921087
ENSG00000116981	0.000983558	0.0174293	0.00639835	0.00122685
ENSG00000116983	0.000983558	0.00335063	0.00639835	0.00826621
ENSG00000084072	0.0146988	0.146842	-0.106041	0.094515
ENSG00000116985	-0.0130952	-0.0107281	-0.0147197	-0.00581251
ENSG00000198754	0.0996329	-0.0421563	-0.134266	-0.0937504
ENSG00000043514	0.0654062	-0.0543402	-0.044029	0.0164978
ENSG00000116990	0.109723	0.123313	0.131462	-0.166014
ENSG00000168389	0.423679	-0.132867	0.324612	-0.185983
ENSG00000131236	0.0179624	0.0411206	0.0645862	0.0938332
ENSG00000131238	-0.0322209	0.0418167	-0.0986342	-0.174925
ENSG00000117000	-0.0442504	-0.358441	-0.145124	0.0738897
ENSG00000188800	-0.0195153	0.0162776	0.0241257	0.00881838
ENSG00000084073	-0.0296609	-0.0593165	-0.151394	0.00116517
ENSG00000049089	0.18124	0.524027	0.522423	0.461551
ENSG00000084070	0.100707	0.132177	0.175811	-0.0200218
ENSG00000187801	-0.17918	0.0931517	0.439201	0.490148
ENSG00000187815	0.0243584	0.105152	0.295776	0.235893
ENSG00000164002	0.0153803	0.137406	0.192832	0.490269
ENSG00000117010	-0.164544	0.13415	0.337561	0.332086
ENSG00000117016	-0.221794	-0.255715	0.0756058	-0.166572
ENSG00000066136	0.0641717	-0.117747	0.233766	0.138736
ENSG00000117013	-0.133949	-0.158056	-0.35491	-0.364288
ENSG00000179862	0.0730564	0.345706	0.467601	-0.0916366
ENSG00000171793	0.139754	0.469952	0.992098	1.1452
ENSG00000171790	0.00487929	-0.08136	0.0243374	0.132149
ENSG00000010803	0.0649632	0.120694	-0.00556159	-0.0870572
ENSG00000204060	0.209578	0.57566	0.150042	0.135769
ENSG00000127129	-0.12849	-0.495629	-0.681143	-0.548401
ENSG00000127124	-0.0371246	-0.128261	-0.0977007	-0.55481
ENSG00000044012	NA	NA	NA	NA
ENSG00000197273	0.000983558	0.00335063	-0.000641006	0.0153056
ENSG00000198815	0.0353639	0.0334271	0.117345	-0.168866
ENSG00000177181	-0.187247	-0.213393	-0.410178	-0.160006
ENSG00000066185	0.0690514	-0.0658234	0.163417	0.420775
ENSG00000127125	-0.032302	0.12382	-0.106992	-0.165299
ENSG00000186409	0.0539758	0.153925	0.0161579	-0.23693
ENSG00000171960	0.0101184	0.202257	0.102421	0.262503
ENSG00000065978	-0.136817	0.0554617	-0.142516	-0.22712
ENSG00000164007	0.00802291	0.01039	-0.000641006	0.00122685
ENSG00000117385	0.065043	-0.036576	0.184246	0.78967
ENSG00000164008	0.0576484	0.17603	0.0832436	0.101682
ENSG00000283580	0.0909929	0.281381	0.000836614	0.112009
ENSG00000274386	-0.0781183	-0.0903297	-0.0369679	-0.184543
ENSG00000177868	-0.0174967	0.163947	-0.201188	-0.332755
ENSG00000164010	-0.192252	-0.158629	0.0307963	0.0533818
ENSG00000164011	-0.0631636	0.236726	0.113616	0.233943
ENSG00000117394	0.0795411	-0.475924	-0.482298	0.53484
ENSG00000186973	0.146369	0.0365953	0.192913	0.0834817
ENSG00000117395	0.123924	0.150785	0.0596881	-0.0104695
ENSG00000243710	0.116659	0.191136	-0.0308109	-0.168738
ENSG00000179178	-0.0381555	0.00976279	-0.0223784	0.00357469
ENSG00000253313	NA	NA	NA	NA
ENSG00000066056	-0.0224279	-0.0138303	-0.0285214	0.0604768
ENSG00000117400	0.0462865	0.0319286	-0.0236018	0.0254022
ENSG00000117399	0.030872	0.0389182	-0.00193979	-0.113379
ENSG00000066322	0.0287145	-0.058452	-0.167718	0.137302
ENSG00000159479	-0.0124748	0.025927	-0.0530967	0.342613
ENSG00000198198	-0.051946	-0.102437	0.170496	0.241359
ENSG00000178922	0.0393965	0.122113	0.422816	0.279957
ENSG00000142949	0.0546167	-0.184957	0.0835677	0.267891
ENSG00000066135	-0.0244488	-0.345162	0.0496099	0.33276
ENSG00000126091	0.133609	0.135461	0.275055	-0.0473848
ENSG00000117407	0.159491	0.134569	0.368312	0.547575
ENSG00000117408	0.0669662	0.0575011	0.202129	0.496236
ENSG00000132768	0.060657	0.0810659	0.337474	0.254827
ENSG00000117410	0.0977468	0.141077	-0.00328387	0.467324
ENSG00000117411	0.0186213	0.100315	0.0658435	0.118005
ENSG00000159214	-0.109073	-0.0114103	0.115218	-0.155599
ENSG00000196517	-0.0138553	-0.494882	-0.241738	0.988066
ENSG00000171872	-0.0245514	-0.00691579	-0.00120179	-0.0240953
ENSG00000283039	NA	NA	NA	NA
ENSG00000178028	0.00721409	0.230497	0.299524	0.421941
ENSG00000117419	0.0726006	0.100799	0.0969909	0.214374
ENSG00000187147	0.102091	0.122055	0.164246	-0.02442
ENSG00000126106	0.150578	0.0997395	-0.0957599	-0.310687
ENSG00000198520	-0.162257	-0.0480486	-0.30828	0.0331943
ENSG00000142945	0.114621	0.290985	0.419673	-0.143412
ENSG00000142937	-0.00161147	0.120319	-0.150519	-0.0644651
ENSG00000142959	0.279574	0.31763	0.0636332	0.0742691
ENSG00000173846	0.43848	0.0641616	0.187003	0.396697
ENSG00000188396	0.269865	0.108543	0.232517	0.272816
ENSG00000222009	0.0737104	-0.0997801	0.54259	0.574014
ENSG00000117425	-0.257944	-0.578628	-0.276116	-0.361748
ENSG00000070785	0.10502	0.177645	-0.14582	-0.0670198
ENSG00000126107	-0.0223533	-0.066569	0.113454	0.392392
ENSG00000126088	0.036134	0.164172	-0.00860257	0.0857021
ENSG00000162415	-0.126108	-0.128285	0.0606156	0.0260855
ENSG00000186603	-0.16038	0.134332	0.263667	-0.0372974
ENSG00000132781	-0.110399	-0.0729356	0.257099	0.141908
ENSG00000132773	0.237982	0.380808	0.457782	0.227222
ENSG00000070759	-0.296491	-0.364931	-0.422228	0.0105231
ENSG00000280670	0.141854	0.187286	0.0502981	0.355908
ENSG00000132763	-0.100259	-0.0206737	-0.0046102	-0.269219
ENSG00000117450	0.0222748	0.116373	-0.104491	0.164102
ENSG00000117448	0.053854	0.139061	0.0511817	0.417004
ENSG00000132780	0.00363877	0.143772	0.0383158	0.27289
ENSG00000159588	-0.29643	-0.42438	-0.152741	0.36141
ENSG00000159592	0.00824885	-0.1727	-0.133681	0.27419
ENSG00000159596	-0.0773427	0.0792698	-0.121855	-0.0611409
ENSG00000197429	-0.0644556	-0.169742	0.135712	-0.286763
ENSG00000086015	-0.068985	0.121505	0.315893	0.496781
ENSG00000117461	-0.105093	-0.417483	-0.0561796	-0.371208
ENSG00000278139	-0.0960097	-0.402752	-0.0492215	-0.376017
ENSG00000117472	-0.0161776	0.0371592	-0.314587	0.214152
ENSG00000250719	NA	NA	NA	NA
ENSG00000085998	0.0408545	0.0923226	0.121406	0.17376
ENSG00000171357	-0.296928	0.188023	-0.115251	-0.0886819
ENSG00000085999	0.139123	0.260997	0.647814	0.324285
ENSG00000132128	0.149064	0.0919259	0.269106	0.190373
ENSG00000173660	0.00549109	0.161344	-0.171444	-0.0896819
ENSG00000117481	-0.085261	-0.112838	0.0306632	-0.0321214
ENSG00000117480	0.127376	0.549409	0.95404	0.750416
ENSG00000197587	NA	NA	NA	NA
ENSG00000282881	NA	NA	NA	NA
ENSG00000162456	NA	NA	NA	NA
ENSG00000079277	0.0252043	0.128122	0.231463	0.0481943
ENSG00000142961	-0.127651	-0.0384678	-0.0611558	0.167567
ENSG00000123472	0.0708817	0.122504	-0.108513	-0.109206
ENSG00000186118	0.0834131	0.0982789	-0.00291867	-0.0253078
ENSG00000159658	-0.0582664	-0.164455	0.00799469	-0.12183
ENSG00000142973	-0.0060558	-0.00368872	-0.000641006	-0.00581251
ENSG00000187048	NA	NA	NA	NA
ENSG00000186377	-0.297444	-0.57841	-0.325494	-0.746274
ENSG00000186160	NA	NA	NA	NA
ENSG00000162365	NA	NA	NA	NA
ENSG00000162366	-0.258846	0.22051	0.233593	0.25184
ENSG00000162367	0.000983558	0.00335063	0.00639835	0.00122685
ENSG00000123473	0.0919454	0.272592	1.01508	0.580009
ENSG00000162368	-0.016562	0.0957265	0.0986286	0.219483
ENSG00000186790	-0.0200747	-0.00565477	-0.000982655	-0.0197018
ENSG00000186564	0.0886825	0.256378	0.0474306	0.00601559
ENSG00000269113	0.0857144	0.239755	0.397605	-0.0684784
ENSG00000279096	NA	NA	NA	NA
ENSG00000117834	NA	NA	NA	NA
ENSG00000132122	0.0558453	-0.269107	-0.0452294	-0.479877
ENSG00000186094	-0.0060558	-0.00368872	-0.000641006	-0.00581251
ENSG00000162373	-0.0789244	-0.186758	-0.353655	-0.0273823
ENSG00000162374	NA	NA	NA	NA
ENSG00000142700	0.000983558	0.01039	0.00639835	0.00826621
ENSG00000185104	0.101625	0.137416	-0.00714039	0.186745
ENSG00000123080	-0.0949609	0.137726	0.00380227	0.193768
ENSG00000204006	0.000983558	0.01039	-0.000641006	0.00122685
ENSG00000123091	0.0318665	-0.0488929	-0.10332	-0.300503
ENSG00000085831	0.0686598	0.147069	-0.0953478	0.329506
ENSG00000085832	-0.0416199	-0.11412	-0.286886	-0.311299
ENSG00000117859	0.00622862	0.179967	0.235333	-0.0710133
ENSG00000078618	0.0200214	0.113428	0.0190631	0.124922
ENSG00000169213	-0.0896333	0.0468048	0.617792	0.130643
ENSG00000117862	-0.0259542	0.0539762	-0.103562	0.443477
ENSG00000198841	0.428314	0.563985	0.638043	0.392645
ENSG00000134717	-0.147893	-0.060535	-0.143449	-0.0524561
ENSG00000157077	-0.000549852	-0.0726047	-0.133023	-0.158367
ENSG00000154222	0.0236721	-0.183608	0.184587	0.155542
ENSG00000085840	-0.21961	-0.13766	-0.216107	0.131734
ENSG00000134748	-0.0951934	0.033505	0.105528	0.12803
ENSG00000134744	0.0143599	-0.0375847	0.0152654	0.155474
ENSG00000116157	-0.0315973	0.210453	0.080183	0.345508
ENSG00000182183	0.176911	0.0309637	0.0824526	0.0800366
ENSG00000162377	-0.018912	-0.0818215	-0.0609966	-0.32326
ENSG00000162378	-0.244312	-0.403141	-0.39495	-0.89922
ENSG00000203995	-0.0485472	-0.24302	-0.115177	0.0752263
ENSG00000121310	-0.0415247	0.0970258	-0.0250113	-0.180099
ENSG00000116171	0.00151426	0.0516852	-0.190639	-0.286222
ENSG00000279054	NA	NA	NA	NA
ENSG00000174348	0.0729634	-0.147579	-0.119507	-0.145306
ENSG00000162383	0.0190364	-0.128446	-0.402066	-0.655665
ENSG00000157184	-0.017181	-0.12616	0.196793	0.0141166
ENSG00000162384	0.0307699	0.118815	0.0358501	0.0885848
ENSG00000162385	0.0310479	0.116538	-0.0880205	0.0326281
ENSG00000157193	0.00779073	-0.209325	-0.276195	-0.591862
ENSG00000143006	NA	NA	NA	NA
ENSG00000174332	-0.182829	0.704145	1.03562	0.098417
ENSG00000058804	-0.0780452	-0.0718417	-0.31189	-0.410457
ENSG00000058799	-0.0146488	0.0523551	-0.211672	-0.0972529
ENSG00000211452	NA	NA	NA	NA
ENSG00000081870	-0.0343411	0.119011	-0.16932	0.00817549
ENSG00000116212	0.0380182	-0.235538	-0.136564	0.179613
ENSG00000203985	0.00802291	0.00335063	-0.000641006	0.00122685
ENSG00000116209	0.0217652	0.133385	-0.0394461	0.319752
ENSG00000116205	0.147221	0.0976695	0.25966	0.137385
ENSG00000256407	-0.204005	0.0937088	-0.191625	-0.241173
ENSG00000157211	0.0513252	0.0784069	0.128027	0.126572
ENSG00000215883	-0.135864	0.0630794	0.0208448	-0.159543
ENSG00000116221	-0.0365131	0.104485	0.246201	0.303418
ENSG00000157216	0.0336591	0.559952	0.670574	0.476371
ENSG00000162390	-0.0137197	0.898184	0.838722	0.453534
ENSG00000162391	NA	NA	NA	NA
ENSG00000184313	0.357645	0.401797	0.386593	0.821339
ENSG00000271723	-0.0178382	0.20874	0.342983	0.0492593
ENSG00000243725	0.0585119	0.0978115	0.246292	0.125382
ENSG00000162396	0.0230434	-0.0397275	0.184619	0.157956
ENSG00000006555	0.0150623	0.01039	0.00639835	0.00122685
ENSG00000162398	0.000983558	0.00335063	0.00639835	0.00122685
ENSG00000116133	0.100616	-0.274784	-0.0434904	-0.835534
ENSG00000143001	0.466976	0.722491	1.15088	1.41124
ENSG00000162399	0.0122646	-0.00563895	0.00978117	-0.00888559
ENSG00000169174	0.23042	0.00406896	0.0825221	0.0624577
ENSG00000162402	0.0452716	-0.143907	-0.0968702	-0.226571
ENSG00000162407	-0.0138126	0.709333	0.928246	0.100387
ENSG00000162409	-0.254835	-0.569555	-0.854826	-0.913876
ENSG00000187889	0.00802291	0.00335063	0.00639835	0.00122685
ENSG00000157131	0.00802291	0.00335063	-0.000641006	0.00826621
ENSG00000021852	0.00119832	0.00408225	-0.000780971	0.0443768
ENSG00000173406	0.000983558	-0.0177674	-0.0217591	-0.0198912
ENSG00000162600	-0.0933155	-0.0813014	-0.139431	-0.00212455
ENSG00000184292	0.035071	-0.0177281	0.0286393	0.181594
ENSG00000162601	-0.24624	-0.243143	-0.0964638	-0.428118
ENSG00000177606	-0.39345	-0.690666	-0.467504	0.145099
ENSG00000172456	0.0142428	0.0540042	0.0146444	0.0345813
ENSG00000134709	0.00604284	-0.0114398	0.0934241	0.00583241
ENSG00000134716	-0.14806	0.0199323	0.137125	-0.409575
ENSG00000162598	0.000983558	0.01039	-0.000641006	0.00122685
ENSG00000162599	0.120813	-0.189293	-0.315624	-0.676056
ENSG00000162604	0.00786271	0.107375	-0.152867	-0.166028
ENSG00000132849	-0.00135458	-0.138854	-0.176768	-0.295945
ENSG00000240563	-0.0759771	-0.0139193	-0.0817575	0.00462949
ENSG00000132854	0.176873	1.97955	1.51357	1.50333
ENSG00000162607	-0.0593934	0.00527198	0.19453	0.32394
ENSG00000116641	0.109066	-0.0480767	-0.264275	-0.533455
ENSG00000132855	0.160376	0.0434592	0.285132	0.00316713
ENSG00000125703	-0.0520629	-0.237509	-0.197934	-0.109654
ENSG00000187140	0.0221016	0.00335063	-0.000641006	0.0153056
ENSG00000088035	0.0201275	0.00581716	-0.109097	0.0514556
ENSG00000142856	-0.0608769	0.0484026	-0.187986	-0.046187
ENSG00000203965	-0.0726464	-0.0301803	-0.120323	-0.00907477
ENSG00000079739	-0.053536	-0.145434	-0.253941	-0.107724
ENSG00000185483	-0.0170631	-0.511909	-0.663437	-0.506926
ENSG00000177414	-0.250129	-0.76157	-0.848214	-0.344796
ENSG00000158966	0.034295	0.497439	0.990414	0.666877
ENSG00000162437	-0.0704899	-0.246842	-0.560765	-0.559168
ENSG00000162434	0.00913038	-0.0552106	-0.0328284	-0.214574
ENSG00000162433	-0.0165323	-0.235376	-0.480238	-0.184813
ENSG00000116675	-0.00355647	0.333599	0.442917	-0.0955715
ENSG00000213625	-0.0960872	-0.0421255	-0.147355	-0.370046
ENSG00000116678	-0.127341	-0.230431	-0.304103	-0.754464
ENSG00000184588	-0.0389144	-0.13262	-0.311888	-0.584184
ENSG00000118473	0.28932	0.228599	0.204346	0.305996
ENSG00000152760	0.00364367	0.0686919	0.103748	0.088158
ENSG00000172410	-0.0287135	0.206743	0.0256556	0.307553
ENSG00000152763	-0.201316	-0.138629	-0.0834578	0.0322675
ENSG00000198160	-0.160354	-0.465927	-0.259624	-0.403589
ENSG00000116704	-0.138987	0.0141647	0.199912	0.0229443
ENSG00000203963	NA	NA	NA	NA
ENSG00000162594	NA	NA	NA	NA
ENSG00000081985	-0.184971	0.375184	0.031973	-0.0304695
ENSG00000142864	-0.0770407	-0.00440201	-0.203871	-0.306106
ENSG00000116717	0.00883228	-0.520117	-0.244993	0.145109
ENSG00000172380	-0.139259	-0.141571	-0.282529	-0.875654
ENSG00000162595	0.205798	-0.0575811	0.151331	0.255337
ENSG00000116729	0.0780892	-0.0233646	-0.0183464	0.48802
ENSG00000116745	0.00802291	0.01039	-0.000641006	0.00826621
ENSG00000024526	0.340756	0.0217273	0.0400161	-0.48448
ENSG00000033122	0.264986	0.0607811	-0.27273	-0.499791
ENSG00000066557	-0.0919999	-0.0729134	-0.0832609	-0.25109
ENSG00000116754	-0.0837563	0.0334575	-0.0122526	0.138664
ENSG00000118454	-0.0863867	-0.151095	-0.370981	-0.141506
ENSG00000197568	-0.0548378	0.0423609	-0.0383152	-0.293953
ENSG00000279230	NA	NA	NA	NA
ENSG00000116761	-0.0407775	-0.462929	-0.277232	1.10489
ENSG00000050628	0.105446	-0.218161	-0.074512	-0.406995
ENSG00000132485	-0.0833455	0.00400717	0.0773798	0.0115765
ENSG00000172260	-0.100181	-0.0176955	-0.0959675	-0.0843053
ENSG00000162620	-0.0973316	-0.0483786	-0.00429305	-0.115715
ENSG00000254685	-0.206041	-0.061519	-0.0785022	-0.184472
ENSG00000259030	-0.158698	-0.0930738	-0.0956205	-0.279371
ENSG00000116783	-0.0693106	-0.2434	-0.1785	-0.192566
ENSG00000162621	-0.0060558	-0.00368872	-0.00768036	-0.00581251
ENSG00000178965	0.000983558	-0.00368872	-0.00768036	-0.00581251
ENSG00000116791	-0.0626181	-0.0342689	-0.352845	-0.257211
ENSG00000162623	-0.0999791	0.00914851	-0.0926768	-0.166148
ENSG00000162624	NA	NA	NA	NA
ENSG00000137968	-0.341969	-0.296421	0.145108	-0.180341
ENSG00000117054	0.0212479	0.0527614	-0.0389398	0.0796522
ENSG00000137955	-0.0438977	-0.0818402	-0.180518	0.122059
ENSG00000057468	-0.135803	-0.51617	-0.260238	0.137847
ENSG00000154007	NA	NA	NA	NA
ENSG00000184005	-0.0380856	-0.159599	-0.241172	0.386615
ENSG00000117069	-0.0759389	-0.237679	-0.289078	0.137204
ENSG00000142892	-0.0243797	0.00261658	-0.187666	-0.248491
ENSG00000154027	0.000304451	-0.0302209	-0.528211	-0.808904
ENSG00000036549	-0.172871	-0.427801	-0.24567	-0.220105
ENSG00000077254	-0.0822187	-0.185949	-0.406009	-0.467199
ENSG00000180488	-0.098824	-0.159768	-0.279406	-0.460313
ENSG00000162614	0.0911302	0.120007	0.0376138	0.213413
ENSG00000162613	-0.00216028	-0.118695	-0.302135	-0.0114677
ENSG00000162616	0.0482591	-0.164336	-0.146193	-0.264847
ENSG00000137960	-0.10613	-0.17566	-0.616716	-0.666053
ENSG00000122420	-0.346572	-0.469942	-0.674029	-0.737658
ENSG00000137959	0.406467	0.0555321	-0.00939787	0.517814
ENSG00000137965	0.171916	0.279997	0.192477	0.164875
ENSG00000162618	0.0102689	0.0604248	-0.0493873	-0.0186552
ENSG00000117114	-0.0020513	0.0244515	-0.0229881	-0.136253
ENSG00000137941	-0.1436	-0.234227	-0.483726	0.0504333
ENSG00000142875	-0.1018	-0.22795	-0.166513	-0.282407
ENSG00000203943	-0.118777	-0.0517133	-0.0088917	0.0737912
ENSG00000137976	0.00168803	0.0178318	0.0230624	0.0383494
ENSG00000117133	0.00852195	0.143533	0.0188055	0.0155627
ENSG00000174021	0.0257991	0.228366	-0.107596	-0.153462
ENSG00000117151	-0.0428012	-0.0059349	-0.0571764	0.042053
ENSG00000117155	-0.0266885	-0.271776	-0.869094	-0.742529
ENSG00000171517	0.103487	0.00530738	-0.0291039	-0.0227589
ENSG00000153898	0.119749	-0.267498	0.159959	0.2072
ENSG00000162643	0.0209689	-0.0380062	0.124414	0.12851
ENSG00000055732	0.236849	0.543315	0.927864	1.36284
ENSG00000097096	0.362901	0.7153	1.07722	0.628692
ENSG00000162642	0.0310978	0.108215	0.245401	0.193839
ENSG00000142867	-0.0215877	-0.380814	-0.0182743	-0.0632427
ENSG00000153904	-0.0090673	-0.171898	-0.106849	-0.248142
ENSG00000142871	-0.12505	-0.351587	-0.0915309	0.3518
ENSG00000117174	0.00717122	-0.216861	0.00791924	-0.186905
ENSG00000171502	0.168481	0.182336	-0.0474472	0.208584
ENSG00000122417	-0.0247603	-0.0537959	0.129384	0.302658
ENSG00000137975	-0.202636	-0.0917068	-0.224381	-0.589547
ENSG00000016490	-0.0060558	0.00335063	-0.000641006	-0.00581251
ENSG00000016602	-0.000163242	-0.146722	-0.105038	-0.157635
ENSG00000097033	-0.0151802	0.0324038	-0.145291	0.00709639
ENSG00000183291	-0.00897296	0.0198215	-0.159236	0.0255736
ENSG00000153936	-0.104235	-0.201539	-0.208063	-0.171913
ENSG00000267561	-0.151028	-0.238452	-0.196242	-0.203934
ENSG00000143013	0.0117094	0.183602	0.395406	0.468707
ENSG00000065243	-0.0171361	-0.243949	-0.120382	-0.238719
ENSG00000137947	0.0458021	0.104932	-0.0420536	-0.0152947
ENSG00000137944	0.0204046	0.0215638	-0.276597	-0.492749
ENSG00000213516	-0.0949318	-0.540452	-0.522683	-0.44967
ENSG00000117226	-0.0873813	-0.0603044	-0.424797	-0.723474
ENSG00000117228	-0.0211183	-0.231116	-0.303325	-0.638096
ENSG00000162645	-0.066555	-0.0427468	-0.594287	-1.22802
ENSG00000213512	-0.125654	-0.0763023	-0.0717063	-0.120443
ENSG00000162654	-0.136455	-0.0610494	0.0241164	-0.779456
ENSG00000154451	0.0630828	-0.0911381	-0.180528	0.0589714
ENSG00000183347	0.00137372	0.0145116	-0.0107271	-0.00811827
ENSG00000197147	-0.401095	-0.26727	-0.529197	-0.576518
ENSG00000171488	-0.196597	0.6493	0.455648	0.332914
ENSG00000271949	-0.508995	-0.628604	-0.533092	-0.272113
ENSG00000171492	0.00834859	-0.0396599	-0.302906	0.0841157
ENSG00000162664	-0.0598213	0.185096	0.157741	0.0801869
ENSG00000143032	0.000983558	0.01039	-0.000641006	0.00122685
ENSG00000122482	-0.0490387	-0.290424	-0.0515576	-0.134281
ENSG00000162669	-0.206911	-0.244894	0.0104622	-0.0758627
ENSG00000097046	-0.233276	-0.229383	0.509661	0.230108
ENSG00000069702	-0.0346854	-0.456066	-0.896763	-0.652684
ENSG00000137948	0.0683365	0.00785735	0.0150043	0.035892
ENSG00000172031	0.283287	0.301074	0.0617634	-0.0642379
ENSG00000230667	-0.0238251	-0.0300151	-0.125817	-0.0908646
ENSG00000189195	-0.385349	-0.329719	0.0428295	-0.20597
ENSG00000069712	-0.391516	-0.301676	0.0599781	-0.156524
ENSG00000203910	NA	NA	NA	NA
ENSG00000174842	-0.00187471	0.0405021	-0.0135504	-0.0400613
ENSG00000122484	-0.0746151	-0.146639	-0.0761457	-0.0765587
ENSG00000162676	0.173452	0.19434	-0.21489	-0.106433
ENSG00000067208	0.0323144	-0.0714455	0.207725	-0.281165
ENSG00000122406	-0.00513894	0.149965	-0.174382	-0.253002
ENSG00000154511	0.00714874	0.0380344	-0.194472	-0.403434
ENSG00000143033	-0.0134746	-0.215848	-0.128118	-0.0456255
ENSG00000117500	-0.0926255	-0.0466291	-0.280001	-0.345045
ENSG00000122483	0.040577	-0.120972	-0.0846615	-0.082957
ENSG00000117505	-0.0278595	-0.0100044	-0.0517836	0.147101
ENSG00000137942	-0.113319	0.0843086	0.0198472	-0.300733
ENSG00000137936	0.28044	-0.414628	-0.58264	-0.390562
ENSG00000067334	-0.014981	0.134449	0.0359783	0.00993711
ENSG00000023909	-0.00933489	-0.304487	-0.815328	-0.589204
ENSG00000198691	0.0568632	-0.11153	-0.315501	-0.828719
ENSG00000137962	-0.0450549	-0.458786	-0.821256	-1.37617
ENSG00000117528	-0.105449	-0.101454	-0.199061	-0.239016
ENSG00000117525	0.329086	0.562335	0.51845	0.858014
ENSG00000143036	0.235173	0.218457	-0.0124899	0.012706
ENSG00000117519	0.114678	0.246901	0.459038	0.25168
ENSG00000172339	0.00641849	0.137552	-0.24738	-0.0191038
ENSG00000152078	-0.0594764	0.586982	0.804561	0.259974
ENSG00000271092	-0.0132288	0.173062	-0.0291426	0.11002
ENSG00000122481	-0.110743	-0.00551222	-0.107524	-0.00449568
ENSG00000117569	0.0138969	0.0061647	-0.00126725	0.0201013
ENSG00000188641	-0.118543	-0.236149	0.226734	0.125646
ENSG00000162627	0.0250949	0.04963	-0.24863	-0.269937
ENSG00000117598	-0.0648532	-0.076004	-0.0686609	-0.0642725
ENSG00000117600	0.00802291	0.00335063	-0.000641006	0.00826621
ENSG00000099260	0.155305	0.102293	-0.461736	-1.02281
ENSG00000156869	-0.151858	-0.254964	-0.319429	-0.302535
ENSG00000162688	-0.113476	-0.194034	-0.111206	-0.137486
ENSG00000283495	-0.113969	-0.198024	-0.113402	-0.13225
ENSG00000117620	-0.132513	-0.103917	0.0345235	0.0264391
ENSG00000156875	-0.0445497	-0.077083	-0.310945	-0.482018
ENSG00000156876	-0.180743	-0.412195	-0.26938	-0.280258
ENSG00000122435	-0.209798	-0.279675	-0.107111	-0.274924
ENSG00000122477	-0.206516	-0.466588	-0.432333	0.23941
ENSG00000137992	-0.219635	-0.310801	-0.411003	-0.470718
ENSG00000137996	0.0141672	0.0270455	-0.0564005	0.197657
ENSG00000079335	-0.133327	-0.243564	0.0671482	0.0381239
ENSG00000181656	-0.0201345	-0.0177674	-0.0217591	-0.0198912
ENSG00000162692	-0.405238	-0.278441	-0.414759	-0.922664
ENSG00000162694	-0.0642061	-0.0498033	-0.143721	0.039139
ENSG00000162695	0.0254295	-0.0696839	0.271537	0.158335
ENSG00000117543	-0.0735637	0.00981336	-0.146517	-0.073859
ENSG00000170989	-0.0750449	0.199399	0.0182111	0.158552
ENSG00000118733	-0.0060558	-0.00368872	-0.00768036	-0.00581251
ENSG00000060718	0.139423	-0.136956	-0.0747499	0.00282715
ENSG00000185946	-0.205835	-0.103376	-0.145625	-0.0157474
ENSG00000240038	0.0813602	0.138689	0.181062	0.57586
ENSG00000243480	NA	NA	NA	NA
ENSG00000237763	NA	NA	NA	NA
ENSG00000174876	NA	NA	NA	NA
ENSG00000187733	NA	NA	NA	NA
ENSG00000198890	-0.0420639	0.118765	0.28101	-0.152793
ENSG00000162631	0.0858809	-0.0771946	-0.151269	0.0741702
ENSG00000134215	0.193448	0.039827	0.680201	-0.222619
ENSG00000085491	-0.0256948	-0.0352363	-0.150517	-0.0615368
ENSG00000196427	0.00120836	-0.00453181	0.00786075	-0.00714101
ENSG00000186086	0.000983558	0.00335063	0.00639835	0.00122685
ENSG00000162636	-0.260429	0.0468919	0.0474238	-0.464106
ENSG00000162639	0.0819299	0.239743	0.47011	0.554102
ENSG00000134186	0.0830823	0.248595	0.10597	0.153013
ENSG00000143107	0.13452	0.353526	0.737522	0.392076
ENSG00000116266	0.00994534	0.145498	0.17902	0.0713512
ENSG00000162641	-0.0358683	-0.0443835	0.168969	-0.0676758
ENSG00000274068	-0.294378	-0.393741	0.0443418	-0.329848
ENSG00000121957	-0.0832992	-0.198562	0.0746296	-0.0419563
ENSG00000121940	0.0373732	-0.00525527	-0.0771511	0.0554636
ENSG00000085433	-0.0759221	-0.205608	0.0411022	-0.0301965
ENSG00000197780	0.0486028	-0.014384	-0.0478779	0.062897
ENSG00000215717	-0.0939988	-0.163835	-0.210966	-0.0280162
ENSG00000179902	NA	NA	NA	NA
ENSG00000116299	0.340442	0.35735	0.525924	0.707649
ENSG00000031698	-0.0219236	0.0195113	-0.104968	0.274183
ENSG00000143126	0.0258036	0.198339	-0.101136	-0.0246906
ENSG00000134222	0.0535659	0.517438	0.2733	0.111558
ENSG00000221986	0.12574	-0.192741	-0.165908	-0.313624
ENSG00000134243	-0.0595152	-0.142877	-0.250936	-0.609934
ENSG00000143106	0.0277497	0.124801	-0.17614	0.00994609
ENSG00000143028	-0.0300125	-0.0110564	0.127872	0.0340351
ENSG00000162650	-0.0737936	0.169111	0.165288	0.201202
ENSG00000174151	-0.121734	-0.0757557	-0.0701869	-0.401616
ENSG00000181754	-0.151156	-0.351084	-0.388197	-0.966275
ENSG00000156097	0.0150623	-0.00368872	-0.00768036	-0.00581251
ENSG00000065135	-0.0386767	-0.122536	-0.319027	-0.276588
ENSG00000134183	0.058368	0.329825	0.362396	0.00771568
ENSG00000116337	0.0298944	-0.260577	0.0147968	0.0798758
ENSG00000168765	0.0408683	-0.0585786	-0.0631725	-0.142531
ENSG00000213366	0.0510399	0.00252525	0.0438538	-0.0969324
ENSG00000134184	-0.159054	-0.0862311	-0.00903391	-0.106404
ENSG00000134201	0.0681523	0.0891831	0.163485	0.110636
ENSG00000134202	0.00776737	0.131714	-0.200555	-0.272723
ENSG00000198758	NA	NA	NA	NA
ENSG00000184371	-0.021457	-0.470324	-1.35874	-1.05645
ENSG00000168710	0.0722795	-0.0601275	-0.0070112	-0.243483
ENSG00000143093	0.0554717	0.152451	0.384818	0.337334
ENSG00000156150	NA	NA	NA	NA
ENSG00000186150	NA	NA	NA	NA
ENSG00000197106	-0.115842	-0.37389	-0.140206	-0.496209
ENSG00000116396	0.15869	0.155796	0.0614463	-0.305417
ENSG00000162775	0.278128	-0.149235	-0.0387761	0.19073
ENSG00000168679	-0.0242122	0.0105663	-0.395894	-0.244581
ENSG00000134248	0.0457399	0.184129	-0.187004	-0.15683
ENSG00000143125	NA	NA	NA	NA
ENSG00000143105	0.128374	0.0722531	-0.0222593	-0.0775039
ENSG00000177301	-0.159566	-0.104232	-0.193409	-0.0300515
ENSG00000177272	-0.169507	-0.368995	-0.224013	-0.017384
ENSG00000143119	0.000983558	0.01039	-0.000641006	0.00122685
ENSG00000121931	-0.160366	-0.373972	-0.0320483	0.300639
ENSG00000156171	-0.0571559	0.0851449	-0.291321	-0.288794
ENSG00000134255	-0.17469	-0.235602	-0.422754	-0.116518
ENSG00000162777	-0.0872829	-0.134213	-0.265497	-0.312836
ENSG00000064886	-0.0359976	0.053157	-0.180767	-0.411415
ENSG00000134216	0.00548911	-0.0237429	0.0356667	0.0800878
ENSG00000173947	-0.0678748	0.0565383	-0.0846161	-0.36465
ENSG00000085465	-0.207789	-0.085499	0.0282991	0.20366
ENSG00000116455	0.113687	0.0940906	0.0435369	0.0594624
ENSG00000116459	0.00518299	0.146019	-0.145593	-0.151019
ENSG00000143110	0.0161377	0.0435556	0.0637192	-0.0661705
ENSG00000121933	-0.209007	-0.127382	-0.169389	-0.0637779
ENSG00000282608	0.0129183	0.00539511	0.0103025	0.0359793
ENSG00000116473	-0.039149	-0.0012092	-0.194127	-0.103964
ENSG00000197852	-0.139247	-1.10935	-1.79851	-1.47695
ENSG00000064703	-0.0932399	-0.406733	-0.539979	-0.42912
ENSG00000171385	0.0107852	-0.295782	-0.314132	-1.15299
ENSG00000143079	0.0690943	-0.105289	0.183552	-0.150773
ENSG00000134245	-0.041561	-0.37394	-0.558625	-0.910055
ENSG00000007341	-0.00139499	-0.066727	-0.199747	-0.0489032
ENSG00000116489	-0.0405314	-0.00772061	-0.215262	-0.389512
ENSG00000155363	0.0178727	-0.11647	-0.136387	-0.0563356
ENSG00000155366	0.0722425	0.155501	-0.0392265	-0.143619
ENSG00000271810	0.0431652	0.114144	-0.0614773	-0.164022
ENSG00000155367	-0.0773242	-0.00966058	0.00184422	-0.27527
ENSG00000184599	-0.00847417	0.255099	0.564891	0.386072
ENSG00000155380	-0.0359092	0.00173152	0.112331	0.263285
ENSG00000198799	0.2513	0.0398128	0.102766	0.245519
ENSG00000081026	-0.0143505	-0.0667417	0.170282	-0.143705
ENSG00000116793	0.0383495	0.0923301	0.153095	0.309293
ENSG00000081019	-0.207147	-0.341374	-0.244432	-0.0996086
ENSG00000134242	0.108912	-0.00449622	-0.0291251	-0.324843
ENSG00000188761	-0.0194991	0.161116	0.224215	0.091919
ENSG00000134262	-0.112461	-0.00190934	0.294756	0.46909
ENSG00000118655	-0.0503675	-0.0313605	0.0923035	0.0203856
ENSG00000163349	-0.0799458	-0.186538	-0.0745409	-0.336795
ENSG00000116774	0.00242592	0.00966654	0.0961039	0.0634907
ENSG00000134207	0.000983558	0.00335063	0.0134377	0.00122685
ENSG00000197323	-0.0121148	-0.0394547	-0.039644	-0.407029
ENSG00000116752	-0.0106782	0.134465	-0.0178914	0.0682407
ENSG00000175984	-0.0876234	0.116259	-0.119871	-0.263998
ENSG00000116748	0.010224	0.00426988	0.0171244	0.010534
ENSG00000213281	-0.17669	-0.0746789	0.0539401	-0.259739
ENSG00000009307	-0.0431836	-0.010685	-0.186511	-0.237685
ENSG00000052723	-0.0876086	-0.0359844	-0.120511	-0.0944164
ENSG00000198765	NA	NA	NA	NA
ENSG00000134200	NA	NA	NA	NA
ENSG00000134198	-0.0698689	0.962825	2.121	3.10192
ENSG00000134259	0.152522	-0.0595874	0.174291	-0.332497
ENSG00000173218	-0.110816	-0.0708346	0.0277132	-0.266524
ENSG00000118729	-0.0116171	0.0122001	0.0075439	-0.167225
ENSG00000177551	0.000983558	0.00335063	0.0204771	0.00122685
ENSG00000163393	-0.0140382	0.0281925	0.0281693	0.508759
ENSG00000173212	-0.306085	-0.326529	-0.379437	0.797601
ENSG00000163399	0.11667	-0.0172267	0.0155099	0.385139
ENSG00000116815	-0.0711782	0.152656	-0.290821	-0.29843
ENSG00000143061	-0.0262903	0.022651	0.367678	0.292751
ENSG00000116824	NA	NA	NA	NA
ENSG00000134247	0.0873281	-0.166529	0.0449263	-0.0242581
ENSG00000134256	-0.0171899	0.0648164	0.088405	0.105177
ENSG00000116830	-0.0499356	-0.0787925	0.115483	-0.17452
ENSG00000134253	-0.218865	0.130452	0.131063	0.209444
ENSG00000134258	-0.0682062	-0.0443506	-0.0900216	-0.0854417
ENSG00000198162	-0.132642	-0.191395	-0.0780509	-0.502658
ENSG00000183508	-0.25544	-0.539221	-0.896628	-1.3328
ENSG00000196505	-0.0642773	-0.0197048	-0.154745	0.144285
ENSG00000065183	-0.0282331	-0.107056	-0.0585958	-0.204297
ENSG00000155761	-0.237431	0.154537	-0.0931551	0.196664
ENSG00000092607	0.156846	0.306601	0.323955	0.253607
ENSG00000116874	0.00950541	-0.159514	-0.0451632	-0.35563
ENSG00000116882	0.000983558	0.00335063	0.00639835	0.00826621
ENSG00000203859	-0.0585621	0.0508365	-0.000924255	0.0122866
ENSG00000203857	0.00725947	0.043422	0.118965	0.00550886
ENSG00000143067	0.739081	0.632393	0.688269	0.368505
ENSG00000092621	-0.0225613	-0.173646	-0.0818391	0.670888
ENSG00000134240	-0.0060558	-0.00368872	-0.00768036	-0.00581251
ENSG00000134193	0.00802291	0.00335063	-0.000641006	0.00122685
ENSG00000134249	0.000983558	0.00335063	-0.000641006	0.00826621
ENSG00000134250	0.06236	-0.134267	0.30221	0.120193
ENSG00000265808	-0.015769	0.00560711	-0.130974	0.0661303
ENSG00000273136	-0.189589	0.0643374	-0.00487029	-0.0421561
ENSG00000263353	-0.112932	0.0415299	0.0773555	-0.158465
ENSG00000281741	-0.0425102	-0.0386863	-0.00473458	-0.0307455
ENSG00000198019	NA	NA	NA	NA
ENSG00000188610	-0.0646393	-0.1887	-0.424576	-0.267688
ENSG00000171943	-0.0356761	-0.450801	-0.121473	-0.0716637
ENSG00000203818	-0.0162256	-0.214576	-0.224631	-0.357398
ENSG00000263513	0.0191142	0.013185	-0.000813444	0.0104899
ENSG00000271567	-0.0060558	-0.00368872	-0.00768036	-0.00581251
ENSG00000266338	-0.174814	0.0583612	0.274513	0.351605
ENSG00000279782	NA	NA	NA	NA
ENSG00000196369	0.0119572	-0.271731	0.00799547	-0.15849
ENSG00000215784	NA	NA	NA	NA
ENSG00000281571	-0.0914552	-0.212928	-0.0253585	0.0723137
ENSG00000256374	NA	NA	NA	NA
ENSG00000162825	0.297384	0.197507	0.314077	0.0343676
ENSG00000117262	-0.191101	-0.126303	-0.54269	-0.481546
ENSG00000174827	0.162243	0.282056	0.166354	0.508811
ENSG00000117281	0.00274669	0.0683314	0.109348	0.00342611
ENSG00000265491	0.0450496	0.0932439	-0.0719086	-0.234595
ENSG00000186141	0.0515837	0.0763323	0.0705098	0.0110088
ENSG00000186364	-0.0209238	0.131992	0.304883	-0.00729197
ENSG00000131788	0.013551	0.00924785	0.275622	0.296343
ENSG00000198483	-0.0184036	0.122093	-0.235693	-0.668005
ENSG00000143127	-0.4039	-0.490865	-0.327005	0.301214
ENSG00000131779	-0.000443034	0.0179032	-0.0627024	-0.116163
ENSG00000265241	0.0382709	0.135106	-0.0470106	0.0433784
ENSG00000280778	0.0515401	0.152544	-0.0734671	-0.358621
ENSG00000271601	0.172693	-0.101848	0.139762	-0.213374
ENSG00000272031	0.0401562	-0.654274	-1.30691	-0.754194
ENSG00000121851	0.0504812	0.147215	-0.0549826	-0.351053
ENSG00000265972	-0.698876	-0.766737	-0.39255	-0.241708
ENSG00000168509	-0.0130952	-0.0107281	-0.00768036	-0.00581251
ENSG00000271425	-0.241445	-0.182591	-0.388359	-0.223846
ENSG00000213240	NA	NA	NA	NA
ENSG00000264343	NA	NA	NA	NA
[truncated: 19,312 more rows]

## Sheet: deltaTE
	H00M45	H02M00	H06M00	H24M00
LOC102725121	NA	NA	NA	NA
LOC105378947	-0.635296	-1.00336	-0.56998	-1.28518
LOC107984841	-2.45152	-2.38463	-1.55047	-1.35162
LOC107985728	-4.03658	-5.38908	-3.20926	-4.07828
LOC107985729	-1.3566	-1.00336	0.15132	-1.28518
LOC105378949	0.130515	-1.70197	0.121246	1.50526
LOC100506504	-0.847373	-1.23903	-0.612409	-0.857947
LOC105378592	-1.02611	2.05209	-1.30983	-1.63853
LOC107985734	-0.910683	-0.708105	-0.495048	-0.710794
C1orf195	0.0857209	-1.00364	0.872336	0.157135
ANO7P1	-1.35657	-1.00333	-0.56995	-1.28515
MST1L	0.83767	1.16291	0.966251	0.255062
LOC107985103	-3.18936	-1.7983	-0.611458	-3.01838
LOC105378950	NA	NA	NA	NA
TMEM269	-0.0448972	0.0366275	0.34163	1.12397
LOC107983962	-1.98561	-4.26961	-1.36334	-2.58005
LOC101927844	NA	NA	NA	NA
LOC105378862	-2.16976	-2.46523	-0.33322	-0.895989
LOC101928436	1.84903	2.15821	0.787788	0.978646
LOC107985184	0.0937256	-0.163051	0.329216	-0.425221
LINC01750	-1.00085	0.116193	-0.196556	-1.01876
C1orf137	-0.635462	0.499537	0.151153	-0.564048
NBPF7	-0.855642	-0.856589	-0.657577	-1.43751
LOC100996720	0.0475773	-0.135573	0.553763	-0.422244
LOC105369199	-2.41961	-1.01429	-1.94476	-1.86845
LOC100996721	-1.35664	-1.00341	0.151271	-0.56393
LOC100996318	-0.635416	-1.49516	0.151199	-0.564002
LOC107985199	NA	NA	NA	NA
LOC107983967	-0.635351	-1.00342	-0.570036	-0.563937
LOC107985108	0.0410328	-2.35694	0.151253	0.233746
LOC105369140	-1.35644	-2.79812	0.151477	-1.92855
LOC388692	0.112365	-1.10284	1.58062	-0.453742
LOC100996713	-1.74632	-0.282282	0.872398	0.157196
LOC107985109	NA	NA	NA	NA
LOC107985527	NA	NA	NA	NA
LOC105371215	NA	NA	NA	NA
LOC107985111	NA	NA	NA	NA
LOC107985528	NA	NA	NA	NA
LOC100996741	NA	NA	NA	NA
LOC105371303	-1.98893	-1.23347	-0.539435	-1.2943
LOC101060254	0.661758	-0.21056	0.559361	-0.183349
LOC100996517	NA	NA	NA	NA
LOC100996716	NA	NA	NA	NA
LOC653513	-0.0924492	0.455307	-0.503662	0.109434
LOC107983947	1.02708	1.80444	1.56596	2.83545
LOC100131107	NA	NA	NA	NA
LOC105371448	NA	NA	NA	NA
LOC101928120	1.36043	0.454429	-1.3329	0.931652
POP3	-1.76689	-1.49797	0.872489	0.157288
LOC105371598	NA	NA	NA	NA
LOC107985246	1.15829	0.786723	-0.607871	-0.931943
LOC100505650	0.0857209	-1.00364	0.872336	0.157135
LOC105372883	-0.669085	-2.83863	-1.26205	-0.959266
MIR205HG	-0.618369	-1.89454	-0.0449826	-0.166649
LOC107985330	1.13273	0.764664	0.699366	1.20414
LOC105379282	-0.635452	-2.11771	-1.0977	-1.82546
LOC105373289	-1.60413	1.39633	-0.756112	0.394538
LOC107985355	0.699529	0.331464	-0.588866	0.0496425
LOC101060022	-1.64425	-2.03241	0.462776	-1.62108
LOC100506571	-1.04273	0.1109	0.525594	-0.928579
LOC101927401	-0.638239	2.41092	3.56564	1.03266
BTNL10	NA	NA	NA	NA
LOC105373132	-0.782972	-0.353031	0.383468	1.00026
LOC107983951	NA	NA	NA	NA
C1orf229	0.158422	0.72845	0.263188	1.02196
LOC107985115	0.656756	0.668091	1.39761	0.765411
OR2W5	-1.93608	-1.00337	0.15131	-0.563891
LOC107987363	NA	NA	NA	NA
LOC107987364	NA	NA	NA	NA
LOC101927262	-0.70869	0.0880236	0.776369	1.01801
LOC100996637	NA	NA	NA	NA
LOC105373392	NA	NA	NA	NA
LOC107985837	NA	NA	NA	NA
LOC102723730	NA	NA	NA	NA
LOC105373395	NA	NA	NA	NA
LOC101926982	0.0857209	-0.282343	0.151036	0.157135
C2orf48	-0.635244	-1.00331	-2.17452	-0.56383
LOC107985856	-0.851132	0.563194	-0.571264	-1.32455
LOC107985792	NA	NA	NA	NA
LOC105374378	0.319773	-0.382697	0.177369	1.28039
LOC107985876	0.0856658	-0.282398	0.872281	0.15708
LOC102724965	-1.01525	-0.99006	-0.392912	-1.02755
LOC107985795	1.45123	1.08317	-0.0464115	2.19487
LOC107984043	-0.438769	-0.948974	2.73697	1.19585
LOC107985770	-0.392876	-1.445	-0.751659	0.378082
LOC107985896	NA	NA	NA	NA
LOC105374811	0.705715	-0.237849	2.65951	1.70943
LOC102724642	-0.232227	0.130385	0.906232	-0.901318
LOC730268	1.4116	1.18603	2.43416	1.13375
LOC107985911	-0.301768	-0.901071	0.552025	-0.613378
LOC101060017	0.0136121	1.08816	0.800228	0.806326
LOC101930047	0.17766	-0.721922	1.68558	0.249074
LOC107985799	NA	NA	NA	NA
LOC107985914	-0.820909	-2.03736	1.19547	1.22571
LOC107984110	0.353418	-2.52329	-1.47691	-2.0518
LOC402096	-0.63543	-0.282178	0.151186	-0.564016
LOC107985931	NA	NA	NA	NA
LOC107985773	NA	NA	NA	NA
LOC105373985	NA	NA	NA	NA
LOC105375809	NA	NA	NA	NA
LOC107985939	1.94838	1.89885	1.28802	-0.693762
LOC105373989	0.0175793	0.87172	0.43909	-0.0304153
LOC107985803	0.344324	0.634993	0.564521	0.128628
LOC107985778	NA	NA	NA	NA
C2orf27A	0.931601	2.0719	0.614383	0.823705
C2orf27B	-0.635351	-1.72472	0.151265	-0.563937
ZNF806	0.757004	0.388947	1.54363	0.916201
LOC107985946	-0.635453	-0.282201	0.151162	0.157277
LOC100144595	-1.35656	-2.31645	0.15136	-0.563842
LOC107985956	NA	NA	NA	NA
LOC105373750	-0.635458	-1.00352	1.68116	-0.564044
LOC107985805	NA	NA	NA	NA
LOC105373759	-0.906157	-1.61334	-0.72488	-2.03513
LOC105373780	-1.09399	0.326548	-0.58781	-0.0564458
LOC729254	NA	NA	NA	NA
LOC107985971	-0.633788	0.0109374	-0.28232	1.05888
LOC100130451	-0.56494	-1.03325	0.298343	-0.547965
LOC105373926	-1.61866	-0.395548	0.471541	-1.28013
LOC105373944	-1.2116	-0.224912	0.354072	0.602857
LOC100287387	-0.493363	-1.2916	0.498441	-0.488873
LOC401040	NA	NA	NA	NA
LOC101927509	0.278757	0.476269	1.69348	1.0079
LOC107986004	NA	NA	NA	NA
CHL1-AS2	-0.635351	-1.00342	-0.570036	-0.563937
LOC107986062	NA	NA	NA	NA
LOC401052	1.08534	0.125809	-0.00449999	-0.987079
FANCD2P2	NA	NA	NA	NA
LOC105377641	NA	NA	NA	NA
LOC339862	-0.635344	-1.00341	-0.570029	-0.56393
LOC105377021	NA	NA	NA	NA
LOC105377022	-1.36486	-1.3268	-1.40936	-2.63735
LOC101928592	-0.730491	-0.228731	0.536498	-0.879381
PRSS43	-2.00532	-1.00336	0.151315	-0.563886
LOC107986084	-3.89758	-1.75821	-2.22298	-2.52984
LOC107986035	4.44021	2.66166	2.69954	1.93003
LOC105377135	0.82715	-0.304159	-1.3016	0.245738
LOC105377650	-0.385726	0.0697126	-0.17009	-0.332391
LOC101930420	NA	NA	NA	NA
LOC107986037	NA	NA	NA	NA
LOC105374013	0.439926	0.213933	1.43521	0.698564
LOC107986113	-0.915912	-0.32581	-1.20882	-0.376278
LOC105374312	-1.93408	-0.974489	-1.15773	-1.83879
LOC105374089	-1.3566	-1.00336	-0.56998	-0.563882
LOC105374103	NA	NA	NA	NA
TMEM183B	0.549952	0.919902	-0.150604	1.08532
FAM188B2	-0.635296	-1.00336	-0.56998	-1.28518
C3orf79	-0.635344	-1.00341	-0.570029	-0.56393
LOC105374314	NA	NA	NA	NA
LINC02054	-1.07347	-0.651109	-1.71622	-1.70148
LOC102724877	0.0857209	-0.282343	0.872336	-0.564165
LOC105374299	NA	NA	NA	NA
LOC105374301	-1.86618	-1.00333	0.151354	-1.28419
LOC107986175	0.901792	0.533729	-0.716572	0.926673
FAM157A	-1.35658	-1.72464	-0.569964	-0.584082
LOC101059949	NA	NA	NA	NA
LOC107986244	-0.466579	0.415486	-0.612945	-0.108855
LOC107986211	0.701214	-1.2455	-0.757535	0.250085
LOC101928548	-3.98263	-3.34178	-3.11333	-2.92668
LOC107986255	-0.635344	-1.72471	0.151271	-0.56393
LOC389199	2.02492	0.976262	0.714636	0.660525
FAM86KP	-1.54993	0.336907	-0.751782	0.49052
LOC100133128	NA	NA	NA	NA
LOC107986213	NA	NA	NA	NA
LOC101928879	-0.687194	-1.0036	-0.515199	1.39659
LOC100506514	-3.06606	-1.13971	-3.11073	-1.9173
LOC107986215	0.0860762	-1.00331	-2.31974	-1.13936
LOC105377310	-0.648968	-1.05642	-0.223399	-0.828647
LOC107986216	NA	NA	NA	NA
ZCCHC23	NA	NA	NA	NA
LOC107986192	1.04708	-0.602075	1.0525	-2.72767
LOC105377622	-0.547743	-1.17591	0.929882	-0.397625
ANP32C	-0.432867	-1.47759	-1.24444	-0.323095
LOC285500	-1.38583	-1.97032	-0.72728	-1.13731
LOC107986217	NA	NA	NA	NA
LOC101929895	-0.745015	-0.917713	-0.66908	-0.978721
LOC105369214	0.743764	0.128591	0.81892	0.635458
LOC105378979	-0.286872	-1.36367	1.50575	1.4652
LOC107986351	NA	NA	NA	NA
LOC107986354	NA	NA	NA	NA
LOC101929599	NA	NA	NA	NA
LOC107986352	NA	NA	NA	NA
LOC107986353	NA	NA	NA	NA
LOC105379045	-0.0862164	0.843206	1.15324	-0.219845
MTRNR2L2	-0.635516	-1.00358	1.27933	0.891502
LOC102724720	-1.09489	-1.95291	-1.01791	-1.55326
LOC101929747	-0.650928	-1.32327	-0.879419	-1.2328
LOC100652833	NA	NA	NA	NA
LOC100505841	1.15725	0.789168	1.22255	1.22866
LOC105379198	0.408474	0.783599	2.32818	1.24122
LOC107984115	-2.33928	-1.88944	-1.67536	-1.84948
LOC105379177	-0.406053	1.15368	1.22357	-1.10842
LOC101060024	-0.635411	-1.00346	0.151205	0.157319
C5orf66	-1.33427	-0.282315	0.710612	-0.56415
FBXL21	0.336363	0.167832	-0.489576	1.2152
LOC105378230	-1.35655	-1.72462	-0.569938	-0.563839
LOC101928093	NA	NA	NA	NA
LOC105377746	NA	NA	NA	NA
LOC105377752	NA	NA	NA	NA
LOC102724657	-0.161555	-0.117575	-0.092725	-1.12375
LOC107984119	0.100904	0.363049	0.59149	-0.943637
LOC101927353	NA	NA	NA	NA
LOC107986554	NA	NA	NA	NA
LOC107983965	NA	NA	NA	NA
LOC100130357	0.963289	1.76804	-0.320416	-0.0358945
LOC105375106	2.9563	3.20237	3.19328	2.6974
LOC105375107	NA	NA	NA	NA
LOC107986531	0.0859416	-1.00344	-0.570059	-0.56396
LOC107986596	0.564811	1.15135	2.33141	0.430373
CNPY3-GNMT	-0.0274582	-0.284123	0.0175249	-0.429479
MTRNR2L9	1.4901	0.342013	1.59361	-1.21705
LOC441155	0.978593	1.33184	1.76522	-0.316397
LOC107986615	2.94386	0.934828	1.54911	1.72056
LOC107986532	-1.33841	-1.70647	-0.551792	-1.26699
LOC102724665	NA	NA	NA	NA
LOC107986533	NA	NA	NA	NA
LOC102724422	-1.10909	0.332083	0.454759	-0.394033
LOC105377934	-2.45083	-2.55938	-1.73332	-2.70427
LOC100996634	-1.11425	-1.76812	-0.678748	-1.9957
LOC105378159	0.261293	-1.03331	0.673006	1.1227
C6orf99	-0.0968917	-0.0894664	0.157893	-0.289024
LOC105378105	NA	NA	NA	NA
HGC6.3	NA	NA	NA	NA
LOC105378148	-2.03514	-1.00337	0.151311	-0.563891
LOC105378161	NA	NA	NA	NA
LOC101929692	NA	NA	NA	NA
LOC102723872	0.0857209	-0.282343	0.151036	0.157135
LOC105375112	NA	NA	NA	NA
LOC105375116	NA	NA	NA	NA
LOC107986752	-1.7077	-3.28182	-0.952479	-1.31794
WI2-2373I1.2	-0.635344	-1.00341	-0.570029	-0.56393
LOC107986754	0.192622	-0.446382	0.90593	0.642396
LOC107986755	-0.635344	-1.00341	-0.570029	-0.56393
LOC105375303	-2.02649	-1.00333	0.151353	-1.28515
LOC105375131	NA	NA	NA	NA
LOC107986724	NA	NA	NA	NA
LOC107986762	-0.392656	-1.11581	-1.03226	-1.83621
LOC107986777	NA	NA	NA	NA
LOC107983953	-1.54605	-2.66685	-2.69928	-2.30465
C7orf71	NA	NA	NA	NA
LOC107986726	-3.44815	-1.00314	-0.569765	-1.80765
LOC101928208	1.5776	-0.316501	1.25408	0.909889
LOC101928268	-0.635416	-1.65943	-2.07867	-0.564002
FLJ20712	-0.702668	-0.0958579	0.253355	-0.132726
TARP	NA	NA	NA	NA
LOC105375254	0.979395	0.48873	0.254081	0.463521
LOC107986791	-0.410466	-0.902547	0.238674	-0.0695859
C7orf65	-0.635365	-1.00345	0.151235	-0.563967
C7orf69	0.307507	0.260557	-0.310025	-0.0173798
LOC107986794	-0.0315509	0.321685	0.755065	0.761163
LOC107986797	-1.78307	-0.774878	1.06838	-0.922314
LOC101060341	-0.635488	-1.00355	0.151128	0.157226
LOC107986800	-1.29059	-1.78381	-1.54719	-1.32688
LOC100287294	NA	NA	NA	NA
LOC100996414	NA	NA	NA	NA
LOC100996365	NA	NA	NA	NA
LOC107986804	NA	NA	NA	NA
LOC107986803	NA	NA	NA	NA
LOC107986805	NA	NA	NA	NA
LOC441239	-0.215623	0.106854	-1.23087	-0.977321
ERV3-1-ZNF117	0.216365	0.186005	0.0435635	0.15612
LOC107986705	-3.15458	-2.16947	-2.36505	-2.23149
LOC101929322	-1.23451	-1.35785	-0.668568	0.468593
SPDYE11	NA	NA	NA	NA
LOC107986810	-3.89524	-3.26797	-2.46688	-3.62503
LOC107986711	0.0860744	-1.00331	-1.19436	-1.90046
SPDYE17	NA	NA	NA	NA
SPDYE18	-1.24127	-2.81173	-0.921288	-1.77785
LOC102723899	-3.69314	-1.03518	-1.00844	-0.773651
LOC105375396	0.0539005	-1.7246	-1.23229	-1.28512
C7orf76	-1.93879	-1.0032	-2.48349	-0.563725
LOC107986827	-1.33742	-0.427934	-1.4313	-2.34264
ZASP	0.222758	-0.88599	-0.0591495	-0.561477
LOC100289561	-0.0718264	0.0542957	0.4745	0.80737
LOC107983993	-1.86654	-0.0730785	0.588158	-0.852709
LOC102724229	0.0856721	-0.282392	0.872288	0.157086
C7orf66	NA	NA	NA	NA
LOC100130880	-1.35664	-1.00341	0.151271	-0.56393
LOC100507507	-0.276892	-0.134249	-0.291262	0.0220559
LOC101928422	NA	NA	NA	NA
LOC107986860	NA	NA	NA	NA
LOC107984014	NA	NA	NA	NA
LOC389602	NA	NA	NA	NA
LOC105379752	-0.820772	-1.13311	-0.119435	0.161592
LOC101927506	-0.477084	-0.184105	-0.177015	-0.312649
LOC105377774	-0.467712	-2.06957	-0.803129	-0.575813
LOC105377777	NA	NA	NA	NA
LOC105377792	NA	NA	NA	NA
LOC107986908	NA	NA	NA	NA
LOC101928095	0.0859566	-1.00342	-0.315957	-0.563945
LOC107986910	0.798212	0.430148	0.0384314	0.869626
LOC101929400	-0.635304	-1.00337	-1.25728	-0.56389
LOC107986876	-0.210359	-2.41791	-0.135824	0.465625
LOC107984124	-0.355901	-0.13015	0.477623	-0.923213
LOC105379356	-0.13261	-1.71342	-2.17289	0.514496
POTEA	NA	NA	NA	NA
LOC105375816	NA	NA	NA	NA
LOC105375817	NA	NA	NA	NA
LOC107986877	-0.635351	-1.00342	-0.570036	-0.563937
LOC100129098	-1.23771	-2.37912	-1.18958	-2.89098
LOC107984125	-1.35669	-2.40033	-0.614848	-3.07786
LOC105375938	NA	NA	NA	NA
LOC105375907	-1.36163	-1.67842	-1.03529	-0.583701
LOC101929601	NA	NA	NA	NA
LOC101929627	NA	NA	NA	NA
LOC100288562	NA	NA	NA	NA
LOC107986879	NA	NA	NA	NA
C8orf87	-1.35663	-1.72469	0.15129	0.157404
LOC101927245	1.78672	0.350585	1.01111	-0.418785
LOC107986873	-1.71603	-1.10953	-0.5919	-1.42728
LOC100132813	NA	NA	NA	NA
LOC107986982	-1.44227	-1.28605	-1.38941	-0.897786
LOC105375787	NA	NA	NA	NA
LOC107984097	0.0858927	-1.00349	0.151192	-0.564009
LOC642574	-0.92802	-2.3201	-2.15691	-0.936602
SMPD5	-0.635226	-1.72459	-1.59886	-0.563812
LOC107986987	-0.0818509	-0.202086	-0.97943	-2.00435
LOC107983994	-0.556786	-0.784094	-0.79811	-1.18377
LOC107987042	-0.635613	-2.46472	0.0481576	-3.19562
LOC107987044	NA	NA	NA	NA
LOC107987017	0.853364	1.14912	0.43367	-0.693022
LOC105375975	NA	NA	NA	NA
LOC107987048	0.0856414	0.438877	1.57282	0.15704
LOC100506422	NA	NA	NA	NA
AQP7P5	-0.635309	-1.00337	-1.09027	-0.563895
LOC101929959	-1.59255	0.76065	1.0465	-0.835307
LOC102724904	NA	NA	NA	NA
LOC107984126	NA	NA	NA	NA
LOC101930090	NA	NA	NA	NA
LOC107987001	0.583047	0.332602	-0.447494	-0.739354
LOC100132874	-0.788327	-0.720507	0.187898	0.144259
LOC107987020	-0.251042	-0.675901	-0.395585	0.602689
LOC107987004	NA	NA	NA	NA
LOC100996643	-0.584448	-0.952513	0.202167	-0.513034
LOC107987067	NA	NA	NA	NA
LOC105379443	NA	NA	NA	NA
LOC107987070	NA	NA	NA	NA
LOC644249	-1.35664	-1.00341	0.151271	-0.56393
LOC105376335	-1.35381	-1.72187	0.927099	-1.28239
C9orf170	1.84979	1.24819	1.54465	1.72208
SPATA31C1	NA	NA	NA	NA
LOC105369216	NA	NA	NA	NA
SPATA31C2	NA	NA	NA	NA
LOC107987092	NA	NA	NA	NA
LOC102724237	NA	NA	NA	NA
LOC107987096	-0.635344	-1.00341	-0.570029	-0.56393
LOC107987098	0.89085	1.11418	0.732464	0.142581
LOC107987099	-1.35647	-1.72453	-0.56985	-1.94477
LOC728026	NA	NA	NA	NA
LOC107987034	NA	NA	NA	NA
LOC105376204	-1.23799	-4.0427	-2.72466	-3.74852
LOC107987013	-1.61938	-4.0783	-2.40512	-0.577499
LOC107987035	-0.63543	-0.282178	0.151186	-0.564016
LOC107987125	NA	NA	NA	NA
C9orf106	-2.3731	-2.8712	-1.07183	-0.568334
LOC100996574	NA	NA	NA	NA
LOC101928193	NA	NA	NA	NA
C9orf62	NA	NA	NA	NA
LOC107987142	0.0317994	0.595843	-1.35348	0.110991
LOC101928722	-0.63556	-0.282309	0.872355	0.157154
C9orf163	-1.67753	-2.26121	-1.63596	-1.75992
PRR31	NA	NA	NA	NA
C9orf139	-0.935184	-0.581948	-0.132854	-0.86377
LOC101930307	-0.236846	-0.671109	-0.0955456	-0.632278
FAM157B	NA	NA	NA	NA
LOC107987372	NA	NA	NA	NA
LOC102724813	NA	NA	NA	NA
LOC105376339	-1.28502	-1.68934	0.820295	-2.34689
LOC105376341	0.570158	0.202094	0.637021	0.641572
LOC107983989	NA	NA	NA	NA
LOC101927824	1.00649	1.53207	0.673348	-0.469207
LOC105376353	-1.19871	-2.51365	-1.48751	-1.52088
LOC107984203	NA	NA	NA	NA
LOC107984208	0.0859352	-1.00345	-0.570066	-0.563967
DCLRE1CP1	-2.18568	-3.23232	-1.21703	-2.97311
C10orf111	-0.774802	-0.275108	0.469854	0.778363
LOC100505502	NA	NA	NA	NA
LOC105376488	0.403685	1.43637	1.65292	-0.115836
LOC107984189	NA	NA	NA	NA
C10orf25	-0.0231145	0.118837	0.559651	0.535427
FAM25E	-0.635404	-1.00347	0.872511	-1.97068
LOC105378577	-1.60532	-2.146	0.872572	-1.24616
LOC107984026	-1.20569	-0.906963	-0.134403	-1.09411
LOC107984236	0.678885	0.277614	0.488947	1.08858
AGAP11	-1.12771	-1.06169	-0.344019	-0.0254223
C10orf131	-1.87915	-1.39186	-0.644707	0.272481
LOC644215	0.527495	1.31816	0.0475108	0.992829
LOC107984264	3.10541	1.22381	0.729007	0.0431965
LOC107984265	0.227243	-0.167551	-0.698865	0.0484834
LOC105378479	-0.635344	-1.72471	0.151271	-0.56393
LOC729800	NA	NA	NA	NA
LOC107984159	1.51278	-0.699885	1.86746	-0.638743
C10orf91	0.0858927	-1.00349	0.151192	-0.564009
LOC107984282	-1.33116	0.387652	-0.390255	-1.07691
LOC101059906	-0.673097	-0.131358	0.192905	-0.986011
LOC101927503	-1.9953	-0.895361	-1.32373	-2.73693
MUC2	-1.35658	-1.00333	-0.569965	-1.28517
LOC101927562	-0.860012	0.116915	0.170066	-0.348161
HOTS	NA	NA	NA	NA
LOC107987158	0.16171	-0.218826	0.211962	-1.29754
LOC105376525	NA	NA	NA	NA
LOC105376526	-0.635351	-1.72472	0.151265	-0.563937
LOC107984314	0.22028	-0.903106	0.611961	0.603032
LOC102724957	0.598283	0.951519	0.676063	1.391
DCDC5	-0.35869	-1.128	-1.33303	-1.70279
LOC107984351	-1.3566	-1.72466	0.15132	-0.563882
LOC101060179	0.130621	0.703327	-0.0395563	0.000758247
LOC105376666	-0.635296	-1.72466	-0.56998	-0.563882
LOC107987155	NA	NA	NA	NA
LOC101927789	1.16012	0.426292	0.575736	0.327982
LOC107984341	-0.635329	-1.00339	-1.33254	0.157401
LOC102724265	NA	NA	NA	NA
LOC107984355	0.0857083	-0.282356	0.872324	-0.564178
LOC100287896	-0.183589	-0.53685	-1.60219	-0.202667
LOC107987163	-0.78262	-0.334881	-0.169052	-1.10968
FOLH1B	0.0856358	0.438888	0.872251	0.15705
LOC105369176	NA	NA	NA	NA
LOC105378955	NA	NA	NA	NA
COLCA1	NA	NA	NA	NA
LOC107984399	-0.635344	-1.00341	0.151271	-1.28523
LOC105369535	NA	NA	NA	NA
OR8G2	NA	NA	NA	NA
LOC403312	-2.07676	-0.527812	-1.62885	-0.789036
LOC338667	NA	NA	NA	NA
LOC105369591	-1.34134	-1.19424	-0.927665	0.603731
C11orf44	-1.35656	-1.00333	0.151354	-1.79713
LOC107984507	-0.839683	-1.1214	-0.644323	-1.06412
LOC728715	-0.635351	-1.00342	0.151265	-1.28524
LOC105376678	1.92498	1.55691	0.342512	0.678724
LOC105369728	-1.35655	-1.72462	-0.569938	-0.563839
PRH1-TAS2R14	0.365235	0.439968	-0.0463531	0.106334
LOC100506248	1.07881	3.30617	2.05191	2.18612
LOC105369669	1.23805	0.758906	0.474288	-0.827212
C12orf77	-1.3566	-1.00336	-0.56998	-0.563882
LOC645177	-0.599067	1.40456	1.45478	0.0939733
MUC19	1.1935	-0.572715	-0.0536137	-1.4128
C12orf80	-0.635478	1.02929	0.151138	-0.564064
LOC107984512	-0.635586	-0.28235	0.87233	0.157129
LOC107987175	-0.927828	1.08791	0.906359	-2.87439
LOC105369972	-1.70667	-2.07473	-1.64135	-2.35655
LOC107984534	1.45285	1.43902	0.2254	-0.299775
LOC105369869	NA	NA	NA	NA
LOC105369914	NA	NA	NA	NA
LOC105370045	-0.967521	0.623797	0.149893	-0.562886
LOC105370059	0.873415	0.505351	0.93873	-0.391356
LOC107984465	NA	NA	NA	NA
LOC107984449	-0.493334	-0.282046	-1.51941	-2.35603
LOC101929984	-1.35655	-1.72461	-0.569935	-1.28514
LOC100996701	NA	NA	NA	NA
LOC105370092	0.0856721	-0.282392	0.872288	0.157086
MUC8	-1.35665	-1.00342	0.151265	-0.563937
LOC100996573	-0.207618	-0.833954	0.727521	0.650264
LOC101928764	1.98331	1.25759	1.7046	1.8402
LOC105370295	NA	NA	NA	NA
LOC101927375	NA	NA	NA	NA
SETDB2-PHF11	0.253459	0.0943397	-0.100938	0.079736
LOC107984562	-0.172188	0.455635	0.234213	-0.0461924
LOC101927016	NA	NA	NA	NA
LOC100129307	NA	NA	NA	NA
LOC107987188	NA	NA	NA	NA
COL4A2-AS2	NA	NA	NA	NA
LOC105376684	-1.48024	-1.53266	-0.39773	0.4217
LOC105370362	-0.635253	-1.72462	-0.569938	-1.28514
LOC107983958	NA	NA	NA	NA
LOC105378193	NA	NA	NA	NA
ATP11AUN	NA	NA	NA	NA
LOC107984590	NA	NA	NA	NA
LOC102724474	-0.0589331	-0.672833	-0.486911	-0.351134
LOC105370378	NA	NA	NA	NA
LOC101928841	-0.550988	-0.165564	-0.228528	-0.366099
LOC105377805	-0.635445	-1.00351	0.15117	-0.564031
LINC00452	0.0147779	0.872071	-0.454414	-1.10208
LOC101929355	NA	NA	NA	NA
LOC107987205	-1.35657	-2.23869	0.151344	-0.563858
LOC105370399	NA	NA	NA	NA
LOC105370705	0.803913	0.435848	1.59053	0.154026
DHRS4L1	-1.90127	-2.5525	-0.83351	-0.835417
LOC105378189	NA	NA	NA	NA
LOC105370706	1.9838	1.61574	1.28415	0.645638
LOC107984638	-0.00580926	1.25512	2.36756	1.14952
LOC105370579	-0.579872	1.49605	2.42454	0.713477
LOC105370641	-1.35665	-1.00342	0.151265	-0.563937
LOC102724682	NA	NA	NA	NA
LOC105370687	0.36863	1.44997	1.25158	2.78579
LOC107984648	-0.401568	0.227503	-0.225386	-0.671915
LOC105370691	0.851685	-0.106014	-0.465584	-0.913085
LOC105370708	-0.63543	-1.00349	0.872502	-0.564016
LOC107987211	NA	NA	NA	NA
LOC105379272	NA	NA	NA	NA
LOC105379528	NA	NA	NA	NA
IGHV3-9	NA	NA	NA	NA
LOC102723407	NA	NA	NA	NA
LOC100996379	NA	NA	NA	NA
LOC105369274	NA	NA	NA	NA
LOC102724971	NA	NA	NA	NA
LOC107983983	NA	NA	NA	NA
LOC102723534	-1.3566	-1.00336	-0.56998	-0.563882
LOC102723623	NA	NA	NA	NA
LOC105370733	NA	NA	NA	NA
LOC645202	NA	NA	NA	NA
LOC100132202	NA	NA	NA	NA
HERC2P11	0.0856721	-0.282392	0.872288	0.157086
LOC107984752	2.27086	-0.693301	1.97136	-1.96767
LOC101060569	0.739105	0.371041	1.52572	0.0892189
LOC100996413	NA	NA	NA	NA
LOC101927579	-1.35489	0.397763	-0.0422099	-1.17119
LOC107984025	0.75065	0.382586	1.53727	0.822065
LOC101930434	-1.55505	-1.64656	-0.42662	-0.563921
LOC283710	NA	NA	NA	NA
LOC105370940	NA	NA	NA	NA
LOC101060588	NA	NA	NA	NA
LOC100653133	-2.29821	-1.00314	-1.211	-2.27193
C15orf56	-1.3565	-1.72457	-0.569886	-2.00639
LOC105376714	0.634173	-1.65764	0.413523	1.39462
LOC107983981	NA	NA	NA	NA
LOC107984745	-0.678358	-1.0536	-0.0864454	-0.219846
LOC101928635	-2.71482	1.78451	0.0513692	0.691991
LOC105370849	NA	NA	NA	NA
LOC107984728	NA	NA	NA	NA
LOC732265	0.67464	-1.00351	0.151168	-0.564034
LOC102723750	-0.858164	0.785687	0.217245	-0.582984
LOC105376731	NA	NA	NA	NA
LOC107984799	-0.73052	-0.699843	-0.500219	-2.17724
LOC440292	-0.613557	-0.123132	-0.555943	-0.471612
LOC105376722	0.0858939	-1.00347	-0.524704	-1.09196
LOC102724135	NA	NA	NA	NA
GOLGA6L3	NA	NA	NA	NA
LOC105371031	0.67464	-1.00351	0.151168	-0.564034
C15orf32	NA	NA	NA	NA
LOC105370980	NA	NA	NA	NA
LOC105369201	1.64412	-0.270201	1.24154	1.75095
LOC107984751	-0.068039	2.18222	1.48075	0.111362
LOC100128108	0.0298451	1.36574	-0.680229	-1.05554
LOC107987377	NA	NA	NA	NA
LOC107987233	0.44427	-2.51407	-1.35939	-0.631968
LOC107984876	-0.635344	-1.00341	-0.570029	-0.56393
LOC105371047	-2.10894	-1.56763	-1.52385	-2.07339
PRSS41	-1.35658	-1.00335	0.151348	-1.28517
LOC105371063	NA	NA	NA	NA
LOC107984859	-0.635263	-1.72463	-1.22746	-0.563849
LOC105371095	NA	NA	NA	NA
LOC100652777	-1.35655	-1.00331	-1.23425	-0.563837
LOC105376747	NA	NA	NA	NA
LOC105376752	-2.16461	-3.55427	-2.23168	-1.14167
LOC107984851	NA	NA	NA	NA
LOC107984832	3.2831	1.72731	0.866635	0.127195
LOC107984833	-0.635344	-1.00341	-0.570029	-0.56393
LOC107987231	-0.231428	0.282381	-0.0146356	0.108353
LOC107983970	-1.35653	-1.00329	-1.07418	-1.28512
LOC730183	-0.124705	-0.0661253	0.510734	0.247145
LOC102725101	NA	NA	NA	NA
LOC100507221	NA	NA	NA	NA
LOC105371191	NA	NA	NA	NA
LOC102724062	NA	NA	NA	NA
LOC107984808	NA	NA	NA	NA
LOC105369266	NA	NA	NA	NA
LOC105379473	NA	NA	NA	NA
LOC105379474	NA	NA	NA	NA
LOC390714	NA	NA	NA	NA
LOC102724485	NA	NA	NA	NA
LOC107987236	NA	NA	NA	NA
LOC107987235	NA	NA	NA	NA
LOC107984902	NA	NA	NA	NA
LOC102724928	NA	NA	NA	NA
LOC105371253	NA	NA	NA	NA
C16orf97	-1.35658	-1.00333	-0.569965	-1.28517
LOC643802	-0.581202	-2.10223	0.0803224	-1.90661
CRNDE	-0.228833	-0.598342	-0.531817	-0.233971
LOC388282	NA	NA	NA	NA
LOC107984820	-2.46949	-3.54345	-1.03101	-3.05148
LOC105369155	0.197541	1.17991	0.867605	0.545079
LOC107984813	-0.6249	2.6317	0.299337	-0.52029
LOC107984138	-2.15478	-1.81219	-1.19698	-3.2461
LOC102723796	0.29632	-0.291862	0.776337	-0.925819
LOC107984814	0.438843	-0.783018	0.287081	0.914879
C16orf47	0.562822	-0.431375	0.628137	0.634236
LOC105371371	1.1236	0.428905	1.27505	-0.0782571
LOC105376777	-0.0680248	-1.04532	0.151124	0.312266
LOC107987237	NA	NA	NA	NA
LOC105369246	NA	NA	NA	NA
LOC107984862	-1.23872	-0.131296	0.533732	0.0163682
LOC107987238	-0.635344	-1.00341	-0.570029	-0.56393
LOC105371409	-0.635351	-1.00342	-0.570036	-0.563937
LOC100129697	NA	NA	NA	NA
LOC100287036	-2.86126	-2.22397	0.15116	-0.564062
LOC107984817	-0.622096	-1.56487	-0.284189	-2.37126
LOC105371419	-1.35665	-1.00342	0.151265	-0.563937
LOC102723655	NA	NA	NA	NA
LOC102723930	NA	NA	NA	NA
LOC105379545	NA	NA	NA	NA
LOC107987382	NA	NA	NA	NA
LOC105379533	NA	NA	NA	NA
LOC102723713	NA	NA	NA	NA
LOC107987384	NA	NA	NA	NA
LOC102724014	NA	NA	NA	NA
LOC102724052	NA	NA	NA	NA
LOC105379547	NA	NA	NA	NA
LOC107987386	NA	NA	NA	NA
LOC107984987	-1.39362	-2.66046	-1.4556	-2.78638
LOC105371591	0.216879	0.542442	-0.778871	0.689236
CCDC92B	NA	NA	NA	NA
LOC107984973	-0.410172	1.15484	-0.0142003	-0.114827
LOC728392	-0.39296	-0.0675251	-0.0939834	-0.200928
FAM106CP	-1.41518	-1.54723	-1.9395	0.147294
TBC1D27	-1.35664	-1.00341	0.151271	-0.56393
LOC101929141	0.0856721	-0.282392	0.872288	0.157086
LOC102724624	-0.635306	-1.72467	0.151309	-0.822769
LOC79999	NA	NA	NA	NA
LOC388436	NA	NA	NA	NA
FAM106B	-1.88032	-1.04564	-1.8359	-3.16192
LOC100996792	1.70463	2.04266	0.162614	0.66679
LOC105371930	NA	NA	NA	NA
LOC107984974	-0.228162	0.663072	-0.444844	0.634726
LOC105371727	-2.07359	-1.72452	-0.569837	-2.00634
LOC107985082	-0.635428	-0.282192	-0.477225	-1.06274
LOC107987247	NA	NA	NA	NA
C17orf102	NA	NA	NA	NA
LOC105371932	-0.249273	0.515944	-0.255539	1.2018
LOC105371933	-0.249054	-0.956005	0.570296	1.55653
TBC1D3J	0.0856721	-0.282392	0.872288	0.157086
LOC101929950	0.97257	1.3695	-0.751349	0.0334535
LOC105371763	-1.66654	0.434685	0.341139	-0.578509
LOC101929578	NA	NA	NA	NA
LOC107987243	0.909234	-0.189135	1.48886	0.648384
LOC107987254	NA	NA	NA	NA
LOC107987253	NA	NA	NA	NA
FLJ45513	0.680269	-0.21135	-0.280718	-1.14418
C17orf112	NA	NA	NA	NA
LOC105371844	NA	NA	NA	NA
C17orf82	-0.0562568	-2.0434	0.377501	-0.632346
LOC107987248	NA	NA	NA	NA
LOC100134391	NA	NA	NA	NA
C17orf77	NA	NA	NA	NA
LOC105371910	NA	NA	NA	NA
LOC107985021	-0.657215	0.357294	-1.18798	-0.917487
LOC105371921	-1.44463	-0.606005	-0.513466	-1.10098
LOC107985022	NA	NA	NA	NA
LOC100130370	1.97883	0.321834	2.5678	-0.160019
LOC105376791	1.0393	1.39253	2.54721	1.83201
LOC105371944	-0.925144	-2.22243	0.190359	-0.743337
TYMSOS	0.771042	-1.20182	-0.324379	1.21706
LOC105372022	-3.04809	-1.63519	-2.65641	-1.75169
C18orf12	NA	NA	NA	NA
LOC105372109	NA	NA	NA	NA
LOC100505549	-1.50538	-1.75729	-0.839989	-0.661308
LOC101927322	-0.0922396	-1.62385	-0.123002	0.501934
GTSCR1	NA	NA	NA	NA
LOC105372204	NA	NA	NA	NA
C18orf65	-0.0901259	-0.253686	0.372765	-0.334866
LOC100996274	0.0858123	-1.00355	0.151128	-0.564074
LOC107985149	-0.635494	-1.00356	0.151121	0.15722
LOC105376875	NA	NA	NA	NA
LOC101929060	-0.745882	0.603826	0.301197	-1.0443
LOC102725180	0.465213	0.87945	1.55718	1.24395
LOC101929097	-0.238859	-0.279557	0.468217	1.27763
DPP9-AS1	NA	NA	NA	NA
LOC107985320	-0.651395	-0.996593	0.104145	-2.67886
LOC390877	-1.35655	-1.72461	0.151369	-1.28513
LOC729458	NA	NA	NA	NA
LOC107985283	-1.66193	-0.769802	2.14365	-1.48598
LOC107983991	-2.06608	-2.81838	0.840974	-0.563805
LOC105372269	0.00949928	-1.60329	-1.41138	-1.95601
LOC100505555	-0.12018	-0.615245	-1.29404	-0.903274
LOC107984139	0.193484	-1.8736	0.593426	-2.21535
LINC01835	-0.635344	-1.00341	0.151271	-1.28523
LOC105372315	NA	NA	NA	NA
LOC105372319	-0.927636	-1.26759	0.256995	-2.00045
LOC105376917	-1.54189	-1.20888	-1.8068	-2.47087
LOC105376906	NA	NA	NA	NA
THEG5	NA	NA	NA	NA
LOC101927572	0.758445	-0.330919	0.823761	0.829859
LOC728485	0.0456159	0.625688	1.50228	1.28947
LOC105372412	0.615531	1.59438	0.332129	0.632323
LOC107987269	-0.223252	0.252186	-0.00906126	-0.313107
LOC100287477	-0.931418	-1.32578	-0.866116	-0.232939
LOC100129083	NA	NA	NA	NA
LOC107983997	0.308497	0.733265	0.389923	0.759715
LOC107985332	0.0859416	-1.6814	-0.512593	-1.29256
LOC107983998	-0.787167	-0.85259	-0.113247	-1.2161
LOC105372474	NA	NA	NA	NA
LOC105372478	NA	NA	NA	NA
LOC101929937	-1.27764	1.29548	-0.131982	-0.862513
LOC107984104	-1.35645	-1.76286	-0.569831	-2.33126
LOC388780	-0.526768	-1.87886	1.31594	-1.186
LOC107985384	NA	NA	NA	NA
C20orf78	NA	NA	NA	NA
LOC107987276	1.59463	-1.11859	0.863525	0.272289
LOC105372585	0.0229421	1.12291	2.12784	2.85706
LOC107985433	1.54688	1.17882	1.61219	1.61829
LOC107985416	0.583132	-0.675417	-0.240427	-0.327696
C20orf203	-0.590178	-0.216199	0.938481	0.223279
LOC105372714	NA	NA	NA	NA
LOC107985381	-0.0763331	-2.11459	0.15119	0.157289
LOC100128988	0.0856721	-0.282392	0.872288	0.157086
LOC107985388	-1.93665	-1.00994	-1.2203	-1.32032
LINC01272	-0.518936	-1.68048	-1.18711	0.633787
LOC107985410	NA	NA	NA	NA
C20orf197	NA	NA	NA	NA
LOC105372704	-0.311288	-1.25493	1.27143	-0.119149
LOC105369209	NA	NA	NA	NA
MIR1-1HG	0.962252	0.594188	1.74887	-0.959861
LOC107987285	NA	NA	NA	NA
LOC107985428	NA	NA	NA	NA
DPH3P1	0.660433	-0.21775	0.0785418	0.722064
LOC107985425	-1.35664	-1.00341	0.151271	-0.56393
LOC102724219	-0.344155	-2.03864	-1.66346	-0.792089
CH507-42P11.6	NA	NA	NA	NA
LOC107987288	NA	NA	NA	NA
LOC107987289	NA	NA	NA	NA
LOC102724843	NA	NA	NA	NA
LOC107987290	NA	NA	NA	NA
LOC102724951	NA	NA	NA	NA
LOC102723360	-0.0998897	0.253365	-0.708892	-2.12547
LOC107985477	NA	NA	NA	NA
LOC105372731	-1.66285	-0.231141	-1.79368	0.568242
LOC101927345	NA	NA	NA	NA
BAGE2	NA	NA	NA	NA
LOC107987291	0.798108	1.18261	0.749204	0.709296
LOC150051	-0.635308	-0.282057	-1.62958	-0.563894
LOC105372798	NA	NA	NA	NA
WRB-SH3BGR	0.211647	-0.0190923	0.205259	0.28319
PLAC4	NA	NA	NA	NA
LOC101928212	NA	NA	NA	NA
ERVH48-1	-0.63534	-1.0034	0.872592	-1.79721
LOC105372836	-1.28497	-1.16308	0.654903	-0.921428
LOC107985476	-1.65835	-2.02641	-1.59303	-2.30823
LOC101929839	-1.2978	-0.282171	-0.479476	-0.563993
LOC101929372	-2.76655	-1.00347	-1.04435	-1.63292
LOC100996401	NA	NA	NA	NA
LOC107985532	0.633786	2.1476	-0.26489	0.677075
IGLV5-45	NA	NA	NA	NA
IGLV7-43	NA	NA	NA	NA
LOC107985555	-0.635586	-0.28235	0.87233	0.157129
LOC100652871	NA	NA	NA	NA
LOC107985559	-1.04325	-2.94667	-3.0815	-4.23749
LOC100652901	1.57639	0.126376	1.22247	0.451225
LOC284898	NA	NA	NA	NA
LOC105372977	NA	NA	NA	NA
LOC107985544	0.0856721	-0.282392	0.872288	0.157086
LOC102724378	-0.67096	0.572737	0.119647	-0.484487
LOC100996598	-0.635579	-0.282343	0.872336	0.157135
LOC102723722	-2.55178	-1.14028	-0.170795	-0.447361
LOC105373057	NA	NA	NA	NA
LOC107985535	NA	NA	NA	NA
LOC105373091	-0.635448	0.323866	0.151167	-0.564034
LOC107985556	NA	NA	NA	NA
LOC107987388	NA	NA	NA	NA
LOC102724197	NA	NA	NA	NA
LOC107987389	NA	NA	NA	NA
LOC105369189	NA	NA	NA	NA
LOC102724751	NA	NA	NA	NA
LOC107987394	NA	NA	NA	NA
LOC105373102	-1.11454	1.31986	-0.659525	-1.03154
LOC107985649	-0.707009	-1.01397	-0.279302	-0.756137
LOC105373133	NA	NA	NA	NA
LOC107985657	0.0534044	1.09683	0.326445	-0.888332
SUPT20HL2	-3.13341	0.358866	-0.879869	-1.29492
SUPT20HL1	1.72637	-0.120112	0.0408885	-0.796659
LOC105373154	0.0858123	-1.00355	0.151128	-0.564074
FTH1P18	NA	NA	NA	NA
LOC107985687	-1.8615	-0.28226	0.872419	0.157218
LOC107985678	-1.07017	1.00921	0.222691	1.09663
NBDY	0.0615758	0.256386	0.1435	0.422925
LOC105373242	-2.47503	-1.74408	-0.545532	-2.48871
LOC105373244	-0.555151	0.339596	1.80359	-0.0298747
FLJ44635	2.04909	1.9112	0.456571	1.01172
FAM236B	NA	NA	NA	NA
FAM236A	NA	NA	NA	NA
LOC105373297	-0.635351	-1.00342	-0.570036	-0.563937
TCP11X1	NA	NA	NA	NA
ARMCX5-GPRASP2	-0.383366	-0.24336	-0.149389	-0.224731
LOC105373310	1.73688	0.771125	0.607747	-1.61409
LOC105373311	0.303067	0.20556	0.297855	-0.314017
LOC101928589	-0.513961	-0.827005	0.57688	-0.340049
LOC105373314	-1.01499	-0.650148	-0.256212	0.0320451
LOC100126447	NA	NA	NA	NA
LOC101928242	-1.44842	0.056294	-0.754421	-1.19297
LOC107985692	-0.0652095	0.0964948	1.91074	0.253586
LOC389895	-0.42783	-0.306703	0.498787	1.12499
LOC645188	-2.15464	-1.00322	-1.97971	-0.563744
MAGEA10-MAGEA5	NA	NA	NA	NA
MAGEA5	NA	NA	NA	NA
LOC107983954	0.102085	-0.376612	-0.74743	-2.83305
LOC105373381	-3.051	-3.36413	-4.07537	-5.49563
LOC107987332	-0.618252	-0.871603	0.514935	-0.935215
LOC107987345	-0.662658	-0.78695	0.00265777	0.31568
LOC107987336	-0.11708	0.236156	1.39084	-0.045666
LOC100996911	-2.05932	-0.282113	0.151266	-1.18374
LOC101929235	NA	NA	NA	NA
LOC107987351	NA	NA	NA	NA
LOC102723382	NA	NA	NA	NA
LOC642249	NA	NA	NA	NA
LOC105379554	NA	NA	NA	NA
LOC107987397	NA	NA	NA	NA
LOC105379561	NA	NA	NA	NA
LOC107987400	NA	NA	NA	NA
LOC102723822	NA	NA	NA	NA
LOC105379417	NA	NA	NA	NA
PRAMEF22	NA	NA	NA	NA
LOC107987484	NA	NA	NA	NA
LOC107987485	NA	NA	NA	NA
LOC107987486	NA	NA	NA	NA
LOC107987487	NA	NA	NA	NA
LOC107987488	NA	NA	NA	NA
LOC107987489	NA	NA	NA	NA
LOC107987490	NA	NA	NA	NA
LOC107987491	NA	NA	NA	NA
LOC105370748	NA	NA	NA	NA
LOC107987471	NA	NA	NA	NA
LOC107987469	NA	NA	NA	NA
KIR2DL5B	NA	NA	NA	NA
KIR3DS1	NA	NA	NA	NA
KIR2DL5A	NA	NA	NA	NA
KIR2DS1	NA	NA	NA	NA
KIR2DL2	NA	NA	NA	NA
KIR2DS3	NA	NA	NA	NA
LOC107987477	NA	NA	NA	NA
LOC107987479	NA	NA	NA	NA
LOC107984153	NA	NA	NA	NA
LOC107987478	NA	NA	NA	NA
LOC107984152	NA	NA	NA	NA
LOC107987464	NA	NA	NA	NA
LOC105379575	NA	NA	NA	NA
LOC101929773	NA	NA	NA	NA
LOC102724995	NA	NA	NA	NA
LOC102724994	NA	NA	NA	NA
LOC100653061	NA	NA	NA	NA
GTF2H2C_2	NA	NA	NA	NA
HLA-DRB3	NA	NA	NA	NA
LOC107987409	NA	NA	NA	NA
LOC107987410	NA	NA	NA	NA
LOC105379589	NA	NA	NA	NA
OR8U8	NA	NA	NA	NA
OR8U9	NA	NA	NA	NA
OR9G9	NA	NA	NA	NA
TAS2R45	NA	NA	NA	NA
GOLGA6L19	NA	NA	NA	NA
LOC102724985	NA	NA	NA	NA
LOC102724984	NA	NA	NA	NA
LOC102724993	NA	NA	NA	NA
LOC107984155	NA	NA	NA	NA
LOC107987423	NA	NA	NA	NA
LOC100996750	NA	NA	NA	NA
LOC100653049	NA	NA	NA	NA
LOC100996709	NA	NA	NA	NA
LOC100996747	NA	NA	NA	NA
LOC107984156	NA	NA	NA	NA
LOC107987425	NA	NA	NA	NA
LILRA3	NA	NA	NA	NA
LOC102724999	NA	NA	NA	NA
IGLV5-39	NA	NA	NA	NA
LOC102725003	NA	NA	NA	NA
LOC105379603	NA	NA	NA	NA
LOC391322	NA	NA	NA	NA
GSTT1	NA	NA	NA	NA
APOBEC3A_B	NA	NA	NA	NA
LOC102725009	NA	NA	NA	NA
LOC107987433	NA	NA	NA	NA
LOC107987428	NA	NA	NA	NA
CCL3L1	NA	NA	NA	NA
CCL4L1	NA	NA	NA	NA
LOC102725034	NA	NA	NA	NA
LOC107987441	NA	NA	NA	NA
KIR2DS2	NA	NA	NA	NA
HLA-DRB4	NA	NA	NA	NA
LOC107987446	NA	NA	NA	NA
LOC105379650	NA	NA	NA	NA
LOC107987451	NA	NA	NA	NA
LOC107987456	NA	NA	NA	NA
LOC107987457	NA	NA	NA	NA
C4B_2	NA	NA	NA	NA
LOC102725035	NA	NA	NA	NA
LOC107987462	NA	NA	NA	NA
KIR2DS5	NA	NA	NA	NA
LOC102725023	NA	NA	NA	NA
LOC105379645	NA	NA	NA	NA
ND1	NA	NA	NA	NA
ND2	NA	NA	NA	NA
COX1	NA	NA	NA	NA
COX2	NA	NA	NA	NA
ATP8	NA	NA	NA	NA
ATP6	NA	NA	NA	NA
COX3	NA	NA	NA	NA
ND3	NA	NA	NA	NA
ND4L	NA	NA	NA	NA
ND4	NA	NA	NA	NA
ND5	NA	NA	NA	NA
ND6	NA	NA	NA	NA
CYTB	NA	NA	NA	NA
ENSG00000186092	NA	NA	NA	NA
ENSG00000279928	NA	NA	NA	NA
ENSG00000279457	-1.95936	-3.34615	-0.550643	-2.35514
ENSG00000278566	NA	NA	NA	NA
ENSG00000273547	NA	NA	NA	NA
ENSG00000187634	-3.00671	-1.39193	0.00451072	0.651447
ENSG00000188976	-0.376884	0.0932885	-0.119366	-0.651168
ENSG00000187961	0.185971	0.357255	0.317656	-0.194917
ENSG00000187583	-0.146149	-0.69497	-0.194994	-0.677824
ENSG00000187642	-1.54127	-0.0763956	-0.629265	0.153817
ENSG00000188290	-0.00787931	-0.116388	0.199196	-0.418935
ENSG00000187608	-0.476532	-0.169537	0.135054	-0.270507
ENSG00000188157	-0.507768	0.283572	0.106283	-1.08458
ENSG00000237330	NA	NA	NA	NA
ENSG00000131591	-0.200326	0.177614	-0.026057	0.225788
ENSG00000162571	NA	NA	NA	NA
ENSG00000186891	-1.70257	-0.368173	-1.26458	0.863365
ENSG00000186827	-1.39047	-1.13517	-0.297177	0.723716
ENSG00000078808	-0.353639	-0.238301	-0.308779	-0.580055
ENSG00000176022	-0.422051	-0.0951901	0.023063	-0.432213
ENSG00000184163	2.66473	-0.508102	0.892048	-0.780709
ENSG00000160087	-0.312607	-0.322514	-0.16898	0.0912692
ENSG00000162572	0.79464	-0.192149	-0.0733178	1.74125
ENSG00000131584	0.00574398	-0.0161201	0.081136	-0.169121
ENSG00000169972	-0.640325	-0.128893	-0.164876	-0.611773
ENSG00000127054	-0.388427	-0.0354274	0.0357502	-0.419461
ENSG00000224051	-0.342576	-0.0535599	-0.282905	-0.166095
ENSG00000169962	0.22841	-0.161298	-0.347122	-1.05038
ENSG00000107404	0.0252139	0.118179	0.034941	-0.344373
ENSG00000162576	-0.423151	-0.165403	-0.191191	-0.576695
ENSG00000175756	-0.261808	-0.312509	-0.111342	-0.391223
ENSG00000221978	-0.0469479	0.00877887	0.0472061	-0.499979
ENSG00000242485	0.0371098	-0.125167	0.198891	0.156307
ENSG00000235098	0.69084	1.04408	0.491832	1.48355
ENSG00000205116	NA	NA	NA	NA
ENSG00000179403	-1.25281	-0.0973557	-0.467485	-0.807598
ENSG00000215915	1.11364	1.44139	0.672305	1.9407
ENSG00000160072	0.594439	0.269682	0.31259	0.173179
ENSG00000197785	-0.651083	-0.180655	-0.36267	-0.353384
ENSG00000205090	-0.944418	-0.691689	-0.50885	-0.291186
ENSG00000160075	-0.0140121	-0.28523	-0.0837078	0.149677
ENSG00000279244	0.0857146	-0.28235	0.87233	-0.564172
ENSG00000228594	-0.0156145	1.07619	0.51756	0.0437295
ENSG00000197530	-0.402655	-0.124017	-0.147589	-0.667304
ENSG00000189409	-0.0922116	0.892169	1.54798	0.273374
ENSG00000248333	0.0533874	-0.0226038	0.0444641	-0.1643
ENSG00000189339	-0.497721	-0.0330592	-0.624593	-0.515964
ENSG00000008128	0.118558	0.284313	0.413389	0.0503312
ENSG00000215790	-0.464602	-0.139801	0.177399	-0.847513
ENSG00000008130	-0.298125	-0.243094	-0.195139	-0.0525358
ENSG00000078369	-0.212087	-0.142532	-0.117999	-0.188192
ENSG00000169885	-0.63968	-0.779555	0.107183	-0.997961
ENSG00000178821	-1.22925	1.14015	0.0495668	-0.198623
ENSG00000142609	-2.00365	-1.00332	0.151364	-1.28514
ENSG00000187730	-0.329853	-0.67901	-0.163083	-0.69132
ENSG00000067606	0.0828702	-0.0281279	-0.510328	-0.113397
ENSG00000162585	-0.375784	-0.275258	0.122702	-0.155007
ENSG00000157933	-0.851282	-0.190885	-0.254716	-0.733988
ENSG00000116151	0.0748508	0.00249004	-0.413463	-0.25176
ENSG00000157916	-0.109713	-0.102786	-0.0591253	-0.227341
ENSG00000157911	-0.338978	-0.0462864	0.0860214	-0.545797
ENSG00000149527	-0.768777	-1.07221	-1.38184	-1.71069
ENSG00000157881	-0.194096	0.0697849	-0.227646	-0.39136
ENSG00000197921	-0.743688	-1.00356	0.872417	0.157215
ENSG00000157873	-0.0338901	0.474219	0.197264	-0.847963
ENSG00000157870	-0.292201	-0.180396	-0.473329	-0.366481
ENSG00000142606	2.42514	-0.91274	1.90929	0.84995
ENSG00000215912	0.839726	-1.93974	-1.01463	-0.341358
ENSG00000169717	-0.635453	-0.282201	0.872478	-0.564039
ENSG00000142611	2.8429	2.46272	2.09751	1.93308
ENSG00000130762	-2.33508	-2.12999	-3.55171	-1.81412
ENSG00000162591	-0.539914	0.00706334	-0.125709	-0.989544
ENSG00000158109	-0.204894	-0.0965043	-0.131585	0.0718828
ENSG00000116213	-0.244804	-0.255482	-0.146874	-0.00124982
ENSG00000078900	NA	NA	NA	NA
ENSG00000162592	NA	NA	NA	NA
ENSG00000235169	-1.97113	0.06134	-0.202549	-1.18775
ENSG00000130764	-0.221223	0.0854316	-0.187909	-0.423873
ENSG00000116198	0.164927	0.132415	-0.117729	-0.11013
ENSG00000169598	-0.266495	-0.350571	-0.263925	-0.135761
ENSG00000198912	0.226093	0.241224	0.144053	0.342451
ENSG00000196581	-0.635289	-1.72465	-0.569974	-0.56386
ENSG00000131697	-0.425689	-0.286779	-0.240725	-0.415971
ENSG00000069424	-0.0408787	0.0834943	0.0774738	0.0277968
ENSG00000116254	0.171165	-0.765174	-0.482607	-0.22904
ENSG00000116251	0.719656	0.246609	0.189715	0.621124
ENSG00000158286	-0.639918	-0.930826	-0.331347	-0.492016
ENSG00000116237	-0.36336	-0.290453	-0.0876063	0.0233018
ENSG00000173673	-0.635344	-1.00341	-0.570029	-0.56393
ENSG00000158292	0.0344749	-0.228994	-0.261793	-0.711769
ENSG00000097021	-0.23396	0.0460462	0.0478885	-0.276305
ENSG00000069812	-0.132551	0.0733162	0.0805707	-0.308422
ENSG00000187017	-1.42465	-0.545329	0.181218	-0.351999
ENSG00000215788	-0.404049	-0.201656	0.218108	0.730839
ENSG00000171680	-0.197628	-0.433927	-0.244013	-0.851644
ENSG00000162408	-0.182671	-0.17772	-0.323424	-0.226857
ENSG00000173662	-4.23519	-3.17164	-4.81355	-4.61828
ENSG00000204859	0.0198219	-0.371968	0.0284891	-0.083388
ENSG00000162413	-0.416403	0.0891416	-0.0945567	-0.280176
ENSG00000116273	-0.302619	0.0520508	0.075646	0.0906246
ENSG00000041988	-0.122004	0.036838	-0.00888163	0.148639
ENSG00000007923	-0.00793877	0.107584	-0.128629	0.0036145
ENSG00000171735	0.24531	-0.132556	0.060414	0.292816
ENSG00000049245	0.061039	-0.0774183	0.178372	0.313979
ENSG00000049246	0.411743	0.74462	0.313218	0.391763
ENSG00000049247	-1.02314	-1.80566	-0.603196	-1.4801
ENSG00000049249	0.197737	0.449919	0.526986	1.06112
ENSG00000116288	0.123132	-0.085421	0.126434	0.129235
ENSG00000116285	0.700123	0.623895	0.00118224	0.155786
ENSG00000162426	0.0528901	0.520306	0.166042	-0.318854
ENSG00000142599	-0.262378	-0.063258	-0.0591629	0.0448175
ENSG00000074800	-0.067063	0.0475855	-0.00285514	-0.279426
ENSG00000131686	NA	NA	NA	NA
ENSG00000197241	-0.635286	-2.59634	0.151329	-0.563872
ENSG00000142583	-0.387416	-0.0534147	0.0605417	-0.226084
ENSG00000180758	-0.284571	0.0889971	-0.00252102	-0.38401
ENSG00000049239	-0.276504	0.334357	0.175263	-0.0426822
ENSG00000171621	-0.367251	-0.272593	-0.194348	0.0815766
ENSG00000171612	-0.554314	-0.0421524	0.0696808	0.0412076
ENSG00000188807	-0.386744	-0.273143	-0.262515	-0.659236
ENSG00000171608	-0.234661	0.287792	-0.106512	-0.240735
ENSG00000171603	-0.467126	0.207601	-0.0934655	-0.615689
ENSG00000280113	NA	NA	NA	NA
ENSG00000178585	-0.0966154	-0.165549	0.0339612	-0.125531
ENSG00000162441	0.366982	0.233648	0.141975	0.0487102
ENSG00000173614	0.547826	0.196651	0.18542	0.444453
ENSG00000162444	-0.572644	0.543289	-0.439	-2.19879
ENSG00000130939	0.0658291	0.166981	0.0467294	-0.150457
ENSG00000054523	0.0533164	0.17077	-0.146614	0.234005
ENSG00000142657	-0.0467847	0.133353	0.137668	-0.190531
ENSG00000251503	0.39275	0.574806	0.611582	0.765827
ENSG00000175279	0.372693	0.569936	0.52883	0.762393
ENSG00000241563	-0.101996	-0.864037	1.67641	-0.429443
ENSG00000160049	-0.0471568	-0.132951	-0.0265928	0.17133
ENSG00000142655	-0.0132203	-0.0506498	-0.0101418	-0.409408
ENSG00000130940	-0.274108	0.305705	-0.00177071	-0.14453
ENSG00000175262	0.0857824	-0.282266	0.151098	-0.564104
ENSG00000120948	0.0113327	0.0348948	-0.0558688	0.246641
ENSG00000277726	-0.00250858	0.0272252	-0.069346	0.233652
ENSG00000009724	1.39196	1.00864	1.442	-0.012964
ENSG00000116649	-0.128907	-0.161607	-0.0364203	0.0241163
ENSG00000171824	0.0760468	-0.0584503	0.0453269	-0.217731
ENSG00000198793	-0.0831913	0.122067	-0.123197	-0.252602
ENSG00000171819	-0.880829	0.951673	0.762752	0.590953
ENSG00000120942	-0.397452	-0.222006	-0.145825	-0.0264629
ENSG00000204624	0.656364	-1.65161	-1.16685	-1.30804
ENSG00000116661	-0.315072	-0.300798	-0.0886999	-0.365227
ENSG00000132879	-0.030345	0.0338879	-0.140693	-0.270964
ENSG00000116663	-0.136682	0.43967	0.0211316	-0.602744
ENSG00000116670	-0.106007	-0.268978	-0.16248	-0.0922415
ENSG00000162490	-1.9618	-1.62202	-3.26955	-1.00533
ENSG00000177674	-0.295441	-0.218542	-0.139163	-0.31363
ENSG00000215910	-1.93303	-2.2463	-1.02601	-2.24858
ENSG00000177000	-0.0699072	0.258727	0.0303181	0.150088
ENSG00000011021	-0.0857767	0.159615	-0.218347	-0.183083
ENSG00000175206	-0.63552	-0.282284	-0.43986	0.87851
ENSG00000120937	-0.325672	-0.0907236	4.00741e-05	-0.339797
ENSG00000116685	-0.530275	-0.333883	-0.123475	-0.698463
ENSG00000083444	-0.432735	0.0421608	-0.0831364	-0.676461
ENSG00000116688	-0.125117	0.024867	-0.152308	-0.13407
ENSG00000116691	-0.192641	-0.069094	-0.0824756	-0.659672
ENSG00000120949	0.058368	0.269266	-0.162211	0.0210571
ENSG00000028137	-0.125667	0.789557	1.28117	-2.2392
ENSG00000048707	0.0744253	0.0556962	-0.13691	-0.135207
ENSG00000162496	-0.346764	-0.073001	-0.0443161	-0.252692
ENSG00000204518	-0.888964	0.438973	0.872337	0.157135
ENSG00000188984	0.663123	0.220355	1.37504	0.659834
ENSG00000157330	-0.635344	-1.00341	0.151271	-1.28523
ENSG00000116726	NA	NA	NA	NA
ENSG00000116721	NA	NA	NA	NA
ENSG00000239810	NA	NA	NA	NA
ENSG00000179172	0.42019	-0.0454082	-0.378203	-1.2766
ENSG00000120952	-0.635344	-1.72471	0.151271	-0.56393
ENSG00000243073	NA	NA	NA	NA
ENSG00000187545	NA	NA	NA	NA
ENSG00000204510	-1.33841	-1.70647	-0.551792	-1.26699
ENSG00000232423	NA	NA	NA	NA
ENSG00000274764	NA	NA	NA	NA
ENSG00000229571	NA	NA	NA	NA
ENSG00000277058	NA	NA	NA	NA
ENSG00000275774	-1.99051	-0.595649	-1.29716	-0.226686
ENSG00000280267	NA	NA	NA	NA
ENSG00000179412	NA	NA	NA	NA
ENSG00000204505	NA	NA	NA	NA
ENSG00000279804	NA	NA	NA	NA
ENSG00000270601	NA	NA	NA	NA
ENSG00000182330	NA	NA	NA	NA
ENSG00000204501	NA	NA	NA	NA
ENSG00000204481	NA	NA	NA	NA
ENSG00000204480	NA	NA	NA	NA
ENSG00000204479	NA	NA	NA	NA
ENSG00000204478	NA	NA	NA	NA
ENSG00000162494	NA	NA	NA	NA
ENSG00000162493	-0.273038	0.0469416	0.0924555	0.136431
ENSG00000116731	0.011079	0.0378009	-0.160731	0.0746607
ENSG00000189337	-0.491129	-0.417945	-0.304171	-0.258385
ENSG00000171729	-0.550765	-0.532837	-0.0600929	-0.0796131
ENSG00000142621	0.382597	0.447336	0.417644	-0.0798043
ENSG00000142634	-0.156168	-0.0033447	-0.342804	-0.37231
ENSG00000162438	-1.40275	-3.43525	-2.36786	-2.66912
ENSG00000142615	0.806958	-0.282422	0.872258	0.157056
ENSG00000215704	-1.3567	0.215242	0.15122	-0.563981
ENSG00000132906	-0.199746	-0.162475	-0.221688	-0.255957
ENSG00000116138	0.184075	0.143315	-0.0439607	0.0855824
ENSG00000116771	-0.939467	-0.460887	-0.0464723	-0.459291
ENSG00000197312	-0.0793352	-0.114841	-0.163481	0.415411
ENSG00000215695	0.187701	0.612887	0.530604	0.727178
ENSG00000116786	-0.0633564	0.0217437	-0.00831781	-0.368878
ENSG00000162461	0.445986	0.296927	0.674435	-1.09334
ENSG00000162460	-0.635297	-2.42497	0.151318	-0.563883
ENSG00000162458	-0.354794	-0.237362	-0.174735	-0.230459
ENSG00000233954	-0.142885	-0.90423	-0.354568	-0.227
ENSG00000065526	-0.296268	0.144136	-0.229454	0.0148372
ENSG00000116809	-0.586325	-0.0486299	-0.163629	-0.436949
ENSG00000183888	NA	NA	NA	NA
ENSG00000173641	-0.58123	-0.193077	-0.163241	-0.321127
ENSG00000186510	1.72891	-0.181197	1.01161	0.00990289
ENSG00000184908	-1.61294	-1.4878	-0.725382	-1.48981
ENSG00000185519	-1.55336	-1.18393	-1.85993	0.868068
ENSG00000142627	-0.667277	0.277509	-0.0706956	-0.637392
ENSG00000142632	-0.0370231	-0.179669	-0.0554856	0.262476
ENSG00000132881	-0.128727	-0.203938	-0.727311	-0.718832
ENSG00000037637	0.00766338	0.0377145	-0.109231	0.0504059
ENSG00000055070	0.19501	0.386007	0.152561	0.29306
ENSG00000187144	-2.00727	-0.282079	0.151285	-0.563916
ENSG00000157191	-0.0468254	0.0675863	0.0282273	0.0215011
ENSG00000268991	NA	NA	NA	NA
ENSG00000219481	1.24309	0.61973	2.0835	1.21428
ENSG00000237847	NA	NA	NA	NA
ENSG00000279132	NA	NA	NA	NA
ENSG00000058453	-0.333124	-0.185006	-0.211889	-0.488494
ENSG00000117122	-0.288723	-0.182882	-0.238989	-0.206515
ENSG00000159363	-0.325067	-0.0976017	-0.296303	-0.634442
ENSG00000117118	0.0191071	-0.130961	0.029042	-0.0267671
ENSG00000117115	-0.250594	0.108883	-0.194186	-0.152208
ENSG00000142623	-0.551171	0.125611	-0.555175	-0.0246653
ENSG00000142619	1.43714	-2.16383	0.0231666	-1.65424
ENSG00000159339	0.0857635	-0.282301	0.151079	-0.564123
ENSG00000280226	NA	NA	NA	NA
ENSG00000276747	NA	NA	NA	NA
ENSG00000179051	-0.372483	-0.114199	-0.237898	-0.278545
ENSG00000074964	-0.0858688	-0.380824	-0.113218	-0.49029
ENSG00000117148	0.0856421	-0.282422	0.872258	0.878372
ENSG00000117154	NA	NA	NA	NA
ENSG00000179023	-0.139996	-1.51573	0.600886	-2.35289
ENSG00000009709	-0.6353	-2.26161	-0.569985	0.15743
ENSG00000179002	-1.3508	-1.71886	-1.28548	-1.27939
ENSG00000255275	-0.796134	0.322837	0.0853396	-0.0708444
ENSG00000159423	-0.378207	-0.463321	-0.443026	-0.544927
ENSG00000169991	-0.895533	0.240794	-0.00318662	-0.128899
ENSG00000127481	-0.216783	-0.0317542	-0.227226	-0.316098
ENSG00000127463	-0.281962	0.0497803	-0.226821	-0.694588
ENSG00000053372	0.0325934	-0.0526078	0.0220098	-0.013171
ENSG00000211454	0.0193783	-0.681872	0.534415	0.343287
ENSG00000162482	-1.98569	-0.350907	-1.24154	0.0601557
ENSG00000053371	-0.155855	-0.0117611	0.0652224	-0.201859
ENSG00000040487	-0.295149	-0.0856404	-0.125355	-0.509898
ENSG00000077549	-0.138103	-0.149564	-0.171232	-0.159247
ENSG00000173436	0.226093	0.0397538	0.0988828	0.119345
ENSG00000270136	-0.0118545	-0.0440457	0.0392261	0.0214575
ENSG00000158747	-0.356052	-0.21224	-0.0399989	-0.0982359
ENSG00000158748	-2.01329	-2.15004	-1.22667	-1.94187
ENSG00000162542	-0.362776	-0.066823	0.0936049	-0.300087
ENSG00000178828	NA	NA	NA	NA
ENSG00000169914	-0.0602673	-0.363416	-0.187658	0.498573
ENSG00000188784	NA	NA	NA	NA
ENSG00000188257	-0.240687	-0.198994	-1.29542	-0.506032
ENSG00000127472	0.436639	0.137412	0.17227	-0.219799
ENSG00000117215	NA	NA	NA	NA
ENSG00000158786	NA	NA	NA	NA
ENSG00000187980	NA	NA	NA	NA
ENSG00000162543	-0.609921	-1.01976	0.195289	-1.28729
ENSG00000158816	-0.635182	-1.00325	-2.42692	-1.28507
ENSG00000162545	0.4323	0.384424	-0.0882116	-0.242532
ENSG00000090432	-0.216723	-0.038749	-0.13206	-0.254335
ENSG00000183114	-0.658669	-1.67939	0.126454	0.017486
ENSG00000158825	-0.219674	-0.0857445	-0.15603	-0.161358
ENSG00000158828	-0.448314	-0.198566	-0.218674	-0.290958
ENSG00000244038	-0.152508	0.131229	-0.0300284	-0.338908
ENSG00000117245	0.135756	0.760099	0.417701	-0.521769
ENSG00000189410	-0.239123	0.0364072	-0.344396	-0.813619
ENSG00000127483	0.276843	0.254713	0.0864836	-0.12054
ENSG00000075151	-0.397882	-0.201509	-0.353442	-0.650899
ENSG00000117298	-0.45301	0.0300504	-0.107909	-0.417934
ENSG00000142794	0.0161194	-0.294481	-0.167074	-0.277845
ENSG00000162551	-0.0237522	0.0538177	-0.0670043	-0.63721
ENSG00000076864	0.521429	0.693674	0.357684	0.602169
ENSG00000090686	0.0699282	-0.0403145	-0.142867	-0.11666
ENSG00000187942	-2.63614	-1.72453	-0.569848	-1.28505
ENSG00000142798	-0.611629	-0.124802	0.0358545	-0.907416
ENSG00000219073	-0.635344	-1.00341	0.151271	-1.28523
ENSG00000142789	NA	NA	NA	NA
ENSG00000070831	-0.0736547	0.073937	0.0460531	0.0887487
ENSG00000162552	-0.242499	-0.334605	-0.0364515	-0.372352
ENSG00000184677	-0.00485959	0.0266334	0.247008	-0.00938256
ENSG00000070886	-2.08243	-0.474185	0.214243	-1.22294
ENSG00000173372	-0.635423	-1.00349	0.151192	0.157307
ENSG00000159189	-1.35655	-1.72461	-0.569935	-1.28514
ENSG00000173369	NA	NA	NA	NA
ENSG00000133216	-0.283836	-0.292795	0.0582488	-0.267647
ENSG00000215906	NA	NA	NA	NA
ENSG00000227868	0.363498	-1.26097	-0.749374	-1.94507
ENSG00000004487	0.0542774	-0.0115958	-0.0506709	-0.149346
ENSG00000169641	-0.146695	0.363294	0.116784	0.249037
ENSG00000179546	-1.00647	0.779257	1.01568	-1.01067
ENSG00000125944	0.0949975	0.0086605	-0.00521354	0.0432088
ENSG00000125945	0.123	0.0711956	0.182393	0.347436
ENSG00000204219	-0.0845477	0.695123	0.770898	1.14053
ENSG00000088280	-0.327847	-0.231804	-0.302499	-0.528601
ENSG00000007968	-0.635422	-1.00349	0.851768	-0.564008
ENSG00000117318	-0.0873563	0.267371	0.0257479	-0.0106358
ENSG00000197880	-0.635344	-1.72471	0.151271	-0.56393
ENSG00000142676	0.199863	-0.0368149	0.0838657	0.0909384
ENSG00000011007	-0.0657385	0.0366004	0.0976775	0.192906
ENSG00000057757	0.0790424	0.0109085	0.0136034	0.236711
ENSG00000011009	-0.337977	0.138552	-0.0571626	-0.0961108
ENSG00000117308	-0.0571863	-0.133621	-0.0369202	-0.0127748
ENSG00000117305	-0.0615626	0.0582633	-0.023791	-0.122978
ENSG00000179163	-0.141842	-0.0256025	-0.108705	-0.309986
ENSG00000188822	-0.635256	-1.0033	-1.7395	-0.563842
ENSG00000189266	0.829578	-0.00280551	0.505576	0.284213
ENSG00000188529	0.149993	0.0459788	0.0510873	0.228264
ENSG00000142661	-2.90367	-3.68994	-2.2604	-2.93665
ENSG00000142677	-2.69813	-2.51209	0.151347	-1.93481
ENSG00000185436	-2.81951	-1.54097	-1.74317	-2.17855
ENSG00000158055	-0.653682	0.133718	0.978154	-1.9663
ENSG00000001460	0.125479	0.0574247	-0.290314	0.145656
ENSG00000001461	-0.131878	-0.177572	-0.260592	-0.150062
ENSG00000117602	0.285457	-0.0246997	-0.152411	0.323941
ENSG00000184454	0.0857618	-1.80332	0.872377	0.157176
ENSG00000133226	0.153566	0.344839	-0.00510361	0.0061041
ENSG00000169504	0.16276	0.136124	0.123971	0.530347
ENSG00000020633	0.0758708	-1.00339	-1.22325	-0.563916
ENSG00000117614	0.236101	0.0237569	0.212862	0.323106
ENSG00000117616	0.484959	-0.313598	-0.304219	0.0549496
ENSG00000187010	0.221518	-0.757512	-1.85279	-2.02702
ENSG00000183726	0.302055	-0.0273413	0.0889851	0.127731
ENSG00000188672	0.0291635	0.129735	0.312111	-0.0229719
ENSG00000204178	0.04027	-0.0550424	-0.168344	-0.0691219
ENSG00000157978	-0.154909	-0.012396	-0.0329262	0.0579172
ENSG00000117643	-0.467128	-0.0347985	-0.192677	-0.217587
ENSG00000162430	-0.445026	0.18047	-0.0395089	-0.214297
ENSG00000255054	0.342162	0.695678	0.212806	-0.077021
ENSG00000117640	-0.0625434	-0.232524	-0.150538	-0.0478628
ENSG00000127423	0.325942	0.107261	1.22607	0.500606
ENSG00000182749	-0.302341	-0.29384	-0.0808638	-0.370659
ENSG00000117632	0.198163	0.152009	0.16108	0.359789
ENSG00000158006	0.0799225	0.0166351	-0.0718849	0.27675
ENSG00000158008	-0.0194236	0.295459	0.106732	-0.41875
ENSG00000158014	0.674531	-3.59929	-2.96803	-2.77246
ENSG00000158022	-0.883635	-0.184842	0.651157	-0.648197
ENSG00000175087	-0.247325	0.10963	-0.275078	0.384798
ENSG00000197245	NA	NA	NA	NA
ENSG00000282872	NA	NA	NA	NA
ENSG00000236782	NA	NA	NA	NA
ENSG00000142684	0.0453062	0.19784	0.348356	0.222775
ENSG00000142675	-0.476776	-1.00049	-0.503267	0.319876
ENSG00000188782	1.02036	-1.00353	0.151153	-0.564048
ENSG00000130695	0.1961	-0.0529522	-0.0441742	-0.101926
ENSG00000142669	-0.139375	-0.0598754	-0.0308485	-0.112517
ENSG00000158062	0.0672741	-0.00585953	-0.198576	-0.0672825
ENSG00000169442	0.0137875	1.66551	1.5217	0.806502
ENSG00000176092	-0.74391	-0.404911	-0.435708	-0.725309
ENSG00000176083	-1.16821	0.435545	0.872343	0.157141
ENSG00000131914	-0.901941	0.895136	0.713964	-0.538991
ENSG00000117682	-0.0506309	0.0310129	0.0108056	-0.0369933
ENSG00000198830	0.455234	-0.216656	0.01722	0.139643
ENSG00000117676	-0.0754624	-0.032276	-0.268657	-0.698826
ENSG00000117713	-0.243388	0.235949	-0.0699879	-0.261932
ENSG00000060642	-0.0714727	-0.203707	-0.220669	-0.442833
ENSG00000204160	-0.248203	-0.16959	-0.383185	-0.154394
ENSG00000175793	0.17227	0.555556	-0.109657	-0.208594
ENSG00000142751	-0.235817	-0.345112	-0.326775	-0.295946
ENSG00000198746	-0.444567	-0.0399216	-0.0460689	-0.118575
ENSG00000090273	-0.166652	-0.0293139	-0.120589	-0.122332
ENSG00000131910	-0.239852	0.762178	1.37123	-0.168422
ENSG00000175707	-0.635453	-1.00352	1.35374	-0.564039
ENSG00000253368	-0.337191	0.106971	0.312503	-0.225712
ENSG00000158246	-0.822465	-0.207996	-0.127391	-0.43843
ENSG00000280403	NA	NA	NA	NA
ENSG00000090020	-0.613912	0.00750528	-0.167142	-0.931992
ENSG00000142784	-0.0415042	0.231558	-0.04824	-0.0390607
ENSG00000186501	-0.167591	-0.00567075	0.0267324	-0.20563
ENSG00000142765	-1.67904	-0.80769	1.02981	-1.67215
ENSG00000142733	-0.470226	-0.304489	-0.288594	-0.502782
ENSG00000142748	0.0856658	-0.282398	0.872281	0.15708
ENSG00000174950	-0.635344	-1.72471	0.151271	-0.56393
ENSG00000181773	-1.48724	-1.03424	-0.342619	-1.88945
ENSG00000158195	0.313847	0.510653	0.0600642	0.393535
ENSG00000126705	-0.521562	0.184332	-0.143893	-0.523998
ENSG00000000938	-1.83429	-1.47351	-1.04014	-0.367793
ENSG00000126709	-0.468999	0.413706	0.355438	-0.27726
ENSG00000009780	-0.244603	-0.276229	-0.619302	-0.193186
ENSG00000117758	0.149702	0.0671156	0.0995312	0.342118
ENSG00000117751	0.0223501	-0.0905598	-0.0528019	0.118935
ENSG00000278868	-2.47378	-1.00316	-1.2509	-1.75325
ENSG00000130775	-1.3886	-1.57504	-0.703935	-1.37265
ENSG00000117748	0.0644487	-0.026214	0.102784	0.142204
ENSG00000130768	0.671172	0.497856	1.03108	1.03146
ENSG00000158156	-0.117531	0.10985	-0.0811942	-0.049309
ENSG00000158161	0.204921	0.0951577	-0.0118668	0.218878
ENSG00000169403	-1.70557	0.472407	-0.211752	0.549595
ENSG00000126698	0.0595982	0.0297166	0.0373799	0.165882
ENSG00000130770	0.0769477	-0.147122	0.0586168	0.32466
ENSG00000130766	-0.380421	0.0798428	-0.218922	-0.386517
ENSG00000130772	-0.00770943	0.0207299	-0.00970106	0.106338
ENSG00000204138	-0.0756479	0.125259	-0.117794	0.415476
ENSG00000180198	0.0586085	0.0561227	0.404386	-0.00147614
ENSG00000180098	0.0551614	-0.122793	-0.0116916	0.0225873
ENSG00000120656	0.239814	-0.166621	0.027525	0.288953
ENSG00000188060	-0.962789	-2.48716	-0.782258	-0.138875
ENSG00000162419	-0.0402866	-0.184999	-0.174868	-0.131336
ENSG00000198492	-0.0965897	0.00620761	-0.100683	-0.114844
ENSG00000116329	-1.35664	-1.00341	0.151271	-0.56393
ENSG00000159023	-0.029309	-0.171462	-0.100039	0.288234
ENSG00000253304	-0.823776	-0.525883	1.22115	-1.8794
ENSG00000116350	-0.173619	-0.171014	-0.210201	-0.138567
ENSG00000116353	-0.148192	-0.0279389	0.0250855	-0.00620537
ENSG00000060656	-0.213312	-0.0376633	-0.00725446	-0.42643
ENSG00000162510	-3.52775	-2.15085	0.828729	-2.39473
ENSG00000162511	-0.651125	-0.0350739	2.93228	-0.194706
ENSG00000162512	-0.473737	0.0588102	-0.343632	-0.112609
ENSG00000134644	-0.105812	0.204751	-0.131905	-0.0581051
ENSG00000084628	1.41597	0.127871	0.651634	1.19207
ENSG00000060688	0.0721192	0.0345991	-0.119554	-0.0616383
ENSG00000121766	0.284198	-0.0079421	0.00461604	0.28594
ENSG00000121769	0.0908425	-0.367276	0.00614267	0.294604
ENSG00000168528	-0.413876	-0.32059	-0.199762	-0.409363
ENSG00000142910	-0.449642	-0.14624	-0.0103604	-0.287786
ENSG00000121764	0.603497	-1.39658	-1.46072	-0.458982
ENSG00000162517	-0.0589449	0.105483	0.116337	-0.0585095
ENSG00000084636	-0.661029	-1.24613	-1.13342	-1.1198
ENSG00000121753	-0.37408	-0.752214	-0.144142	-0.91268
ENSG00000134668	-0.195363	-0.0942907	-0.496607	-0.352971
ENSG00000184007	0.166209	-0.383955	-0.342012	-0.22329
ENSG00000121774	-0.337477	-0.0593783	-0.177081	-0.306425
ENSG00000121775	-0.280411	-0.112305	0.0312667	-0.28078
ENSG00000025800	0.026624	0.219231	0.108995	0.34629
ENSG00000084652	-0.0285324	0.304091	-0.122784	0.00668828
ENSG00000160050	-0.194431	-0.183458	-0.380532	-0.240746
ENSG00000160051	-0.0434502	-0.515706	0.342963	-0.104075
ENSG00000222046	-0.635299	-1.00336	-1.43476	-0.563885
ENSG00000160055	0.034255	-0.317465	-0.197031	-0.243802
ENSG00000084623	0.0579552	0.0564759	0.0810094	0.0718894
ENSG00000183615	-0.995479	-0.671251	-0.0502585	-1.60538
ENSG00000182866	-0.547846	-0.580839	-0.643129	0.0730581
ENSG00000116478	-0.112739	-0.217576	-0.223295	-0.287861
ENSG00000175130	-0.286843	0.267663	0.101591	0.0631008
ENSG00000162526	-1.88587	-1.9836	-2.36106	-1.76477
ENSG00000225828	-0.617834	-0.744431	-0.125448	-0.0447784
ENSG00000160058	-0.140283	0.0686253	-0.0824809	-0.0837245
ENSG00000254553	-0.297386	1.10544	0.358563	-0.765957
ENSG00000273274	0.58286	0.995358	0.229885	-0.772407
ENSG00000160062	0.258258	0.14836	0.149988	0.242398
ENSG00000176261	0.404162	0.118279	0.143145	0.429776
ENSG00000162521	-0.136609	-0.0948583	-0.0675859	-0.175347
ENSG00000162520	-0.315703	-0.237869	-0.0910508	0.217486
ENSG00000162522	-0.272802	0.2651	-0.207375	-0.152072
ENSG00000134684	-0.121163	0.0281716	-0.206974	-0.21337
ENSG00000116497	0.17672	0.0395344	0.0837753	0.380776
ENSG00000160097	-3.09435	-3.33238	-3.13283	-2.30177
ENSG00000121905	0.0858444	-0.282219	-0.503453	-2.55218
ENSG00000121900	-0.190469	-0.0706157	-0.351866	-0.40649
ENSG00000116514	-0.6743	-0.342418	-0.399335	-0.756135
ENSG00000004455	0.0405352	0.078497	0.195414	0.124401
ENSG00000142920	-0.259369	-0.340267	-0.267897	-0.28283
ENSG00000116525	-0.408286	-0.446215	0.0297544	-0.624416
ENSG00000160094	-0.316869	0.412851	0.599196	0.223137
ENSG00000184389	-0.49002	-0.633605	0.751768	-1.84956
ENSG00000134686	-0.407227	-0.314553	-0.347416	-0.0351897
ENSG00000121903	0.200455	-0.0445102	0.413648	-0.0301548
ENSG00000121904	-0.362656	0.133085	-0.346769	-0.629993
ENSG00000176256	NA	NA	NA	NA
ENSG00000142698	-1.05521	0.190722	-1.36664	-2.98005
ENSG00000163866	-0.0238051	-0.0757439	-0.017219	0.270972
ENSG00000189280	0.402223	0.343944	-0.313906	-0.051149
ENSG00000189433	1.18485	0.0954819	1.25016	0.53496
ENSG00000188910	-4.25286	-2.78023	-2.82924	-1.977
ENSG00000187513	-0.532488	0.780568	0.414399	-0.883451
ENSG00000116544	-0.110235	-0.062163	-0.0696289	0.0694417
ENSG00000271741	0.400643	0.323988	0.398168	0.411214
ENSG00000243749	-0.104828	-0.226088	0.0501276	0.034612
ENSG00000163867	0.358394	0.253397	0.291096	0.228679
ENSG00000197056	0.441812	0.108077	0.195119	0.32062
ENSG00000116560	0.0706239	0.150801	-0.16301	-0.0811341
ENSG00000146463	-0.117718	-0.0696806	-0.167885	-0.107335
ENSG00000142687	0.0535347	0.186934	-0.112338	-0.245587
ENSG00000020129	-0.378658	0.0809516	-0.0903431	-0.472107
ENSG00000116819	0.0855163	1.20145	0.311658	-0.0712373
ENSG00000126067	0.124435	0.0127472	0.120062	0.0441189
ENSG00000142686	-0.468	-0.229734	-0.010421	0.00759983
ENSG00000092853	-0.107664	-0.476131	-0.279903	-1.13233
ENSG00000134698	0.385663	0.158024	0.166552	0.19932
ENSG00000092847	0.100494	0.42695	0.0200215	0.325399
ENSG00000126070	0.0790783	-0.0940609	-0.159232	0.0795793
ENSG00000092850	-0.160377	0.426815	1.74457	-0.108187
ENSG00000116863	-0.482346	-0.0787589	-0.095141	-0.21879
ENSG00000171812	-0.816054	-0.127005	-0.153747	-1.10032
ENSG00000054116	0.117103	0.0214705	0.151078	-0.0424842
ENSG00000116871	-0.500248	-0.0412956	-0.261867	-0.386915
ENSG00000054118	-0.0628865	0.0561556	-0.10803	-0.0645855
ENSG00000214193	0.413196	0.716821	0.807164	0.337568
ENSG00000142694	0.0137937	-0.0496012	0.209627	-0.528175
ENSG00000196182	0.0286141	0.223342	-0.05504	-0.143623
ENSG00000181817	0.126047	-0.100992	0.200303	0.0750562
ENSG00000116885	-0.077789	-0.0498273	0.0249769	0.181282
ENSG00000116898	0.028812	-0.30752	-0.135736	0.0343608
ENSG00000119535	-2.87809	-2.41821	-3.77992	-0.956109
ENSG00000163873	-0.635285	-1.00335	-1.59534	-0.563871
ENSG00000163874	0.245056	0.151583	0.00687847	-0.19504
ENSG00000163875	0.155852	-0.0388524	0.0405561	0.425824
ENSG00000163877	0.209319	0.0157583	0.110149	0.0261226
ENSG00000163879	0.585342	0.0494343	0.259942	0.0512438
ENSG00000134697	0.0461656	-0.117347	0.0939439	-0.0572795
ENSG00000169218	0.261979	0.0799597	0.250197	-0.0389144
ENSG00000116922	-0.108239	0.0297041	-0.105844	0.0577457
ENSG00000134690	-0.0410083	0.0915198	0.32548	0.189957
ENSG00000183317	0.164624	-2.78733	-0.494593	-1.80233
ENSG00000185090	-0.608992	0.661783	-0.0162247	0.472322
ENSG00000196449	-0.0594573	0.038401	0.0339777	0.0863201
ENSG00000197982	-0.0362348	-0.116121	0.245644	-0.0312317
ENSG00000188786	-0.00355203	0.136579	-0.138736	0.439931
ENSG00000204084	-0.0344876	0.116612	-0.16212	0.00907155
ENSG00000183431	-0.0585801	-0.167422	-0.0764294	-0.190624
ENSG00000183386	-0.227517	0.237296	0.144767	-0.011613
ENSG00000183520	0.136747	-0.0314053	0.0368006	0.263852
ENSG00000185668	-0.0866424	0.38267	0.124404	0.226592
ENSG00000116954	-0.164244	-0.191742	-0.247811	0.143675
ENSG00000214114	0.112427	-0.00965882	0.202733	0.434881
ENSG00000274944	0.104996	-0.03294	0.173156	0.417338
ENSG00000131233	-1.16408	-1.93976	-1.26058	-1.53725
ENSG00000158315	0.955874	0.420784	0.678436	0.76719
ENSG00000174574	-0.0343337	-0.0875963	-0.127284	0.117938
ENSG00000168653	0.158094	-0.0766974	0.171386	0.198752
ENSG00000127603	0.00554532	0.235763	0.0338669	-0.477431
ENSG00000183682	-0.635306	0.0970797	-0.588612	-1.78252
ENSG00000090621	0.133439	0.00305886	0.290257	-0.193429
ENSG00000163909	-1.21164	0.175623	-0.508345	-2.59213
ENSG00000116981	0.0859793	-1.30117	-0.570021	-0.563923
ENSG00000116983	-0.635302	-1.00337	-0.569987	-1.28519
ENSG00000084072	-0.0133538	-0.149447	0.0497978	0.0101885
ENSG00000116985	-0.578902	-0.22565	0.207713	0.999127
ENSG00000198754	-0.730712	-0.107582	2.52654	1.08998
ENSG00000043514	-0.0468512	0.133214	0.104332	0.206075
ENSG00000116990	-0.63581	-0.264551	-0.232754	0.229053
ENSG00000168389	-0.461283	0.0939941	-0.365392	-0.629828
ENSG00000131236	0.0971513	0.0676103	0.0333219	0.0619227
ENSG00000131238	0.0193809	-0.00354572	0.0604414	0.0640013
ENSG00000117000	0.0582397	-0.0895988	-0.0183171	0.0758034
ENSG00000188800	-0.110334	-1.22602	-0.653277	-0.695581
ENSG00000084073	0.129188	0.0963401	0.0134854	0.145963
ENSG00000049089	-1.16533	-0.940658	-1.4474	-0.446291
ENSG00000084070	0.00352341	-0.149788	-0.129178	-0.0159971
ENSG00000187801	0.243544	-0.00717562	-0.0204273	0.231957
ENSG00000187815	1.1892	0.566361	0.475721	0.237401
ENSG00000164002	0.00392011	0.0910817	0.199391	-0.0380406
ENSG00000117010	0.513864	0.159014	0.261546	0.328655
ENSG00000117016	1.48659	1.80131	1.69921	1.8385
ENSG00000066136	-0.114555	0.121367	-0.25875	0.0106352
ENSG00000117013	-0.106671	-0.150018	2.6274	0.916792
ENSG00000179862	-0.440716	-0.380915	-0.685321	-0.3251
ENSG00000171793	-0.0722124	-0.133397	0.108841	-0.0682874
ENSG00000171790	-0.464674	0.251306	-0.0260791	-1.31635
ENSG00000010803	0.0452486	-0.197744	-0.306016	-0.45331
ENSG00000204060	-1.82643	-0.441772	-1.31016	-1.2308
ENSG00000127129	0.0623759	1.17138	-0.591801	-0.989114
ENSG00000127124	0.557588	0.437691	-0.265235	0.0766851
ENSG00000044012	NA	NA	NA	NA
ENSG00000197273	-0.635304	-1.00337	0.151312	-1.97825
ENSG00000198815	-0.0213614	-0.0477186	-0.00163365	0.315042
ENSG00000177181	0.92003	-0.22221	0.722759	-0.420944
ENSG00000066185	-0.273414	0.634768	-0.577581	-0.518611
ENSG00000127125	0.0664361	-0.104842	-0.0443651	0.23943
ENSG00000186409	0.0614541	-0.170889	0.291877	-0.277579
ENSG00000171960	0.0298438	-0.104146	0.0562866	-0.0937674
ENSG00000065978	0.51232	0.396929	0.551423	0.00536087
ENSG00000164007	-1.3566	-1.72466	0.15132	-0.563882
ENSG00000117385	-0.322818	-0.0774854	-0.199676	-0.757149
ENSG00000164008	-0.0842413	-0.0941492	0.138023	-0.0683817
ENSG00000283580	-0.146672	-0.494036	-0.0154665	-0.274278
ENSG00000274386	-0.0448972	0.0366275	0.34163	1.12397
ENSG00000177868	0.0922171	-0.125256	0.191115	0.335437
ENSG00000164010	0.224551	-0.110258	-0.0758941	-0.182428
ENSG00000164011	-0.0749036	-0.507465	-0.280115	-0.225442
ENSG00000117394	-0.396859	0.200489	-0.159949	-0.822681
ENSG00000186973	-1.50265	-0.763272	-2.23531	-1.0086
ENSG00000117395	0.12215	0.125464	0.0340951	-0.042898
ENSG00000243710	-0.485892	0.219985	0.374269	-0.408455
ENSG00000179178	-0.492332	-2.35284	-0.427021	-1.07971
ENSG00000253313	NA	NA	NA	NA
ENSG00000066056	-0.39332	1.65573	-0.368898	-1.25544
ENSG00000117400	-1.00218	0.432464	0.915346	-2.02171
ENSG00000117399	0.892434	0.905978	0.789753	-0.485582
ENSG00000066322	-0.0959835	0.0310112	-0.0945984	-0.29235
ENSG00000159479	0.0513127	-0.0290891	0.165409	0.096755
ENSG00000198198	-0.0651234	-0.317204	-0.243316	-0.325159
ENSG00000178922	-0.243361	-0.0107964	-0.452759	-0.263607
ENSG00000142949	-0.387413	0.0852277	-0.293451	-0.709397
ENSG00000066135	-0.0319866	-0.00349183	-0.236457	-0.222609
ENSG00000126091	-0.374424	-0.202124	-0.588731	-0.270565
ENSG00000117407	-1.95104	-0.58647	-2.42525	-3.57044
ENSG00000117408	-0.17729	-0.102196	-0.238492	-0.689864
ENSG00000132768	-0.19851	-0.140177	-0.168159	-0.40243
ENSG00000117410	-0.114148	-0.0517807	-0.00580007	-0.177995
ENSG00000117411	0.118765	0.122986	0.321387	0.465583
ENSG00000159214	0.0519836	0.0722689	0.0349933	-0.117456
ENSG00000196517	-0.190458	0.437628	-0.128345	-0.354826
ENSG00000171872	1.49892	-0.311757	0.126446	0.849022
ENSG00000283039	NA	NA	NA	NA
ENSG00000178028	0.0106897	-0.100739	-0.0293109	-0.315078
ENSG00000117419	-0.0727653	-0.0730807	-0.206202	-0.265707
ENSG00000187147	0.0590729	0.139311	-0.122151	-0.223621
ENSG00000126106	-0.313373	-0.248517	-0.176125	-0.218953
ENSG00000198520	0.878813	0.820081	1.35157	-0.289498
ENSG00000142945	-0.408111	-0.000886141	-0.0973307	-0.342343
ENSG00000142937	0.0990037	0.136915	0.138672	-0.22842
ENSG00000142959	-0.277821	-1.75561	-3.09968	-1.24037
ENSG00000173846	-0.452797	0.305755	-0.171206	-0.064684
ENSG00000188396	-0.982941	0.0265722	0.126568	-0.0917431
ENSG00000222009	-0.125765	-0.14118	0.000356941	-0.245079
ENSG00000117425	0.692289	0.637829	-0.581187	-0.231363
ENSG00000070785	0.0913573	-0.0868598	0.203242	-0.0784701
ENSG00000126107	-0.480371	-0.18518	-0.257768	-0.637379
ENSG00000126088	-0.147123	-0.18154	-0.0227959	-0.248412
ENSG00000162415	-0.263578	-0.473909	-0.0696065	0.444999
ENSG00000186603	1.57804	0.425399	1.84935	0.502029
ENSG00000132781	-0.141749	-0.243172	-0.132154	-0.95593
ENSG00000132773	-0.022586	0.185525	0.0818706	-0.258639
ENSG00000070759	-0.19263	0.26836	1.07986	-0.299326
ENSG00000280670	-0.0858499	-0.621428	0.444877	0.111692
ENSG00000132763	-0.317954	0.124811	0.340848	0.212735
ENSG00000117450	0.108844	-0.032479	0.0388332	0.0149068
ENSG00000117448	-0.219612	-0.216875	-0.0977319	-0.302718
ENSG00000132780	0.216642	-0.0950356	-0.0975297	-0.147918
ENSG00000159588	1.9406	0.856767	0.334208	-1.01241
ENSG00000159592	-0.0682467	-0.240536	-0.320019	-0.424042
ENSG00000159596	0.120353	-0.0303637	-0.160554	0.117808
ENSG00000197429	0.367815	0.368157	0.197016	0.444531
ENSG00000086015	0.223534	0.10646	-0.227502	-0.0667271
ENSG00000117461	0.321622	0.416639	0.0732412	0.245517
ENSG00000278139	0.259607	0.375896	0.0374691	0.219028
ENSG00000117472	0.357706	0.731171	1.16826	0.71413
ENSG00000250719	NA	NA	NA	NA
ENSG00000085998	-0.165497	-0.197368	-0.248879	-0.319921
ENSG00000171357	-1.4757	-1.56361	0.0136936	0.146491
ENSG00000085999	-2.83141	-0.734281	0.118942	-1.12353
ENSG00000132128	-0.281495	-0.0423475	-0.133263	-0.41465
ENSG00000173660	-0.0484033	0.107001	0.36678	0.0761708
ENSG00000117481	0.072387	0.22347	0.107292	0.162685
ENSG00000117480	-0.981455	-0.872137	-0.629649	0.424373
ENSG00000197587	NA	NA	NA	NA
ENSG00000282881	NA	NA	NA	NA
ENSG00000162456	NA	NA	NA	NA
ENSG00000079277	0.113326	-0.00360912	-3.01347e-05	-0.0131724
ENSG00000142961	-0.0637403	-0.703541	0.149755	-0.26775
ENSG00000123472	-0.109726	-0.2418	-0.152655	0.150388
ENSG00000186118	-1.75962	-2.03235	0.028995	-0.0478611
ENSG00000159658	0.420897	0.592563	-0.0644394	0.294453
ENSG00000142973	0.0856809	-0.282383	0.963997	0.157095
ENSG00000187048	-0.635473	-0.282221	0.151143	0.62205
ENSG00000186377	0.0708754	-0.303677	-0.25896	0.742832
ENSG00000186160	NA	NA	NA	NA
ENSG00000162365	NA	NA	NA	NA
ENSG00000162366	-2.32827	-1.04386	-0.658647	-0.550052
ENSG00000162367	-0.635344	-1.00341	-0.570029	-0.56393
ENSG00000123473	0.232172	0.0897249	0.108955	0.195256
ENSG00000162368	0.219925	0.0518718	0.241783	0.773304
ENSG00000186790	-0.556919	-1.64628	-1.03652	-0.485505
ENSG00000186564	-1.48762	-1.2166	0.660734	-0.564211
ENSG00000269113	-0.271831	0.0852983	-1.37737	0.0819867
ENSG00000279096	NA	NA	NA	NA
ENSG00000117834	NA	NA	NA	NA
ENSG00000132122	-0.140289	-0.0396306	-0.0516102	-0.0233853
ENSG00000186094	0.0856847	-0.28238	0.872316	0.157099
ENSG00000162373	-0.069523	1.41157	3.96276	0.777464
ENSG00000162374	NA	NA	NA	NA
ENSG00000142700	0.085926	0.644923	-0.570077	-1.28528
ENSG00000185104	-0.0658839	-0.199917	-0.237973	-0.20418
ENSG00000123080	-0.664838	-0.64993	-0.562971	-0.251639
ENSG00000204006	-0.635344	-1.72471	0.151271	-0.56393
ENSG00000123091	0.144869	0.159887	0.146661	0.511196
ENSG00000085831	-1.13564	-1.26494	-3.29805	-0.483085
ENSG00000085832	0.192482	0.125284	0.0268964	0.307088
ENSG00000117859	0.121905	-0.0227755	0.10626	0.215322
ENSG00000078618	0.048706	-0.121154	-0.0623568	-0.0384293
ENSG00000169213	0.0313465	0.185933	-0.25142	0.274244
ENSG00000117862	0.135057	0.0914287	0.27046	0.177154
ENSG00000198841	-0.285256	0.0821147	0.0753325	-0.212783
ENSG00000134717	0.472239	0.0914294	0.0557134	0.854134
ENSG00000157077	0.219498	0.273003	-0.0339231	0.0172409
ENSG00000154222	-0.143816	0.130223	-0.0344188	-0.262451
ENSG00000085840	-0.305657	-0.318557	0.452786	-1.46808
ENSG00000134748	-0.0631049	-0.152302	-0.0334581	-0.207314
ENSG00000134744	0.158765	-0.0634973	-0.232735	-0.0219708
ENSG00000116157	-0.143804	-0.0535407	0.0120915	0.33259
ENSG00000182183	-2.96515	-1.40017	-1.00768	-1.2859
ENSG00000162377	0.245647	0.119435	0.278059	0.316381
ENSG00000162378	0.381549	0.238478	0.182041	0.983351
ENSG00000203995	0.622812	-0.145191	0.0547953	0.00511561
ENSG00000121310	0.0270296	-0.0194277	0.273567	-0.342846
ENSG00000116171	0.266251	0.0963156	0.146995	0.345837
ENSG00000279054	NA	NA	NA	NA
ENSG00000174348	-0.535843	-0.0135828	-0.0340785	-0.365657
ENSG00000162383	-0.33859	-0.271199	-0.223746	-0.322553
ENSG00000157184	-0.139823	-0.0780451	-0.187349	-0.152216
ENSG00000162384	0.0016651	0.0245658	-0.0318621	-0.00885248
ENSG00000162385	0.170527	0.0903249	0.110042	0.299014
ENSG00000157193	-0.156808	0.183082	0.00758506	-0.400039
ENSG00000143006	-0.63546	-0.282208	0.151156	0.157271
ENSG00000174332	0.758036	-0.117423	0.353713	-0.0692899
ENSG00000058804	0.167975	0.153562	0.124443	0.366744
ENSG00000058799	0.0677142	0.0335063	0.0967634	0.0438413
ENSG00000211452	-0.635423	-1.00349	0.151192	0.157307
ENSG00000081870	0.595571	0.177168	0.243676	0.518608
ENSG00000116212	-0.121874	-0.109072	-0.221486	-0.268559
ENSG00000203985	-1.35665	-1.00342	0.151265	-0.563937
ENSG00000116209	-0.0473321	-0.1279	0.0198578	0.0544519
ENSG00000116205	-0.254377	-0.158511	-0.321587	-0.129859
ENSG00000256407	0.637571	0.182653	1.01542	1.34945
ENSG00000157211	-1.5401	-1.76999	-0.826882	-1.33584
ENSG00000215883	-0.272905	-0.733302	0.160776	0.404627
ENSG00000116221	0.0886565	0.137494	0.053558	-0.139885
ENSG00000157216	0.123441	-0.0679103	0.157977	0.0717873
ENSG00000162390	-0.00863931	-0.682088	0.760495	-0.411338
ENSG00000162391	NA	NA	NA	NA
ENSG00000184313	-1.84223	-1.37792	-1.38952	-2.84357
ENSG00000271723	0.0379328	-0.0692517	-0.256145	0.154844
ENSG00000243725	-0.1705	-0.151745	-0.0748895	-0.0433426
ENSG00000162396	-0.547514	-0.234368	-0.0997572	-0.153208
ENSG00000006555	-1.86307	-0.98266	-0.569928	-0.563829
ENSG00000162398	-0.635344	-1.00341	-0.570029	-0.56393
ENSG00000116133	-0.294715	0.186062	-0.118681	-0.399307
ENSG00000143001	-2.11892	-1.5471	-1.50678	-1.03559
ENSG00000162399	-1.33546	-0.282207	-0.627492	0.157271
ENSG00000169174	-0.407609	-0.00793326	-0.0665325	-0.804605
ENSG00000162402	-0.237108	-0.0699496	-0.174093	-0.151048
ENSG00000162407	-0.0563569	-0.150296	-0.247927	-0.115598
ENSG00000162409	0.467425	0.517836	0.169168	0.732546
ENSG00000187889	-1.3566	-1.00337	-0.569987	-0.563888
ENSG00000157131	-1.3567	-0.282147	0.151216	0.334298
ENSG00000021852	-0.635215	-1.00328	0.1514	-3.31235
ENSG00000173406	0.27446	0.423841	1.58231	0.863319
ENSG00000162600	0.121462	0.0422598	-0.0502695	0.106544
ENSG00000184292	-2.67157	-1.50115	-0.862391	-3.55223
ENSG00000162601	0.312554	0.223675	0.0627512	0.811044
ENSG00000177606	-0.111213	-0.568081	-0.268066	-0.445188
ENSG00000172456	-0.023355	0.160102	0.0171364	-0.124423
ENSG00000134709	0.546945	0.638945	-0.83018	-0.418245
ENSG00000134716	0.213991	0.105747	-1.44511	-0.360675
ENSG00000162598	-0.635351	-1.72472	0.151265	-0.563937
ENSG00000162599	0.0251519	0.476723	-0.0078797	0.508652
ENSG00000162604	0.18079	-0.0787601	0.165837	0.357438
ENSG00000132849	-0.00389649	-0.078045	-0.0264991	-0.128151
ENSG00000240563	1.10984	-0.639418	1.89647	0.0233131
ENSG00000132854	-0.137931	-1.21882	0.323179	0.186129
ENSG00000162607	0.237456	-0.0766882	-0.253729	0.216967
ENSG00000116641	-0.100529	-0.0561972	-0.0381067	-0.143947
ENSG00000132855	-2.72608	-2.38032	-4.55738	-0.498153
ENSG00000125703	0.332453	0.27447	0.208447	0.524302
ENSG00000187140	-2.99396	-1.66746	-0.512784	-2.51855
ENSG00000088035	0.0660234	-0.036533	0.130454	-0.0463407
ENSG00000142856	0.513536	0.184371	0.0306524	0.674863
ENSG00000203965	0.0375719	-0.215279	0.0232957	0.217752
ENSG00000079739	-0.00996943	0.165534	0.0174845	-0.221466
ENSG00000185483	0.0033493	0.336156	-0.239655	-0.173586
ENSG00000177414	0.160096	0.323211	-0.15811	-3.04565
ENSG00000158966	0.18293	-0.494265	-0.0689235	-0.33513
ENSG00000162437	0.181372	0.423188	0.190077	0.347888
ENSG00000162434	-0.0192272	0.0138642	-0.0819535	0.0209852
ENSG00000162433	-0.290534	-0.194159	0.240281	0.131237
ENSG00000116675	0.152654	0.103578	0.0538555	0.181054
ENSG00000213625	0.239514	0.16331	0.0511153	0.486851
ENSG00000116678	0.106324	0.108977	-0.0152069	0.0323035
ENSG00000184588	0.181815	-0.0832704	0.496376	-1.07359
ENSG00000118473	-1.39108	-0.81442	-0.997929	-0.746632
ENSG00000152760	-0.635427	-1.06679	-2.09843	-2.34931
ENSG00000172410	-0.0653807	-2.39365	-0.187591	-2.43808
ENSG00000152763	0.372811	0.112074	0.247622	0.579943
ENSG00000198160	0.422588	0.44124	0.223533	0.657973
ENSG00000116704	-0.0377505	-0.0586882	-0.0358534	0.249746
ENSG00000203963	0.0858927	-1.00349	0.151192	-0.564009
ENSG00000162594	-0.635423	-0.282172	0.151192	-0.564009
ENSG00000081985	-0.721849	-1.42305	-1.32207	-1.10674
ENSG00000142864	0.1902	0.105339	0.261197	0.135893
ENSG00000116717	-0.13714	-0.226721	0.00791235	-0.180419
ENSG00000172380	0.757802	0.480724	0.36104	1.06715
ENSG00000162595	0.852945	1.84996	0.0518798	1.41953
ENSG00000116729	-0.099631	0.00736248	-0.100305	-0.337003
ENSG00000116745	-1.35655	-1.72462	0.151362	-1.28514
ENSG00000024526	-0.157984	-1.37247	0.128307	1.35326
ENSG00000033122	0.166708	0.329726	0.925075	0.810536
ENSG00000066557	0.346544	0.160491	0.187479	0.475813
ENSG00000116754	0.189086	-0.0536989	-0.189599	0.183729
ENSG00000118454	0.325933	0.0712263	-0.0384298	-0.170122
ENSG00000197568	-0.00287072	-0.0185686	0.0754323	0.30494
ENSG00000279230	NA	NA	NA	NA
ENSG00000116761	0.0752696	0.18195	-0.0815632	0.0366273
ENSG00000050628	-0.114718	2.09398	2.09638	4.19289
ENSG00000132485	0.216301	0.119895	-0.00391895	0.436516
ENSG00000172260	-0.0574612	-0.127932	-0.16896	0.297053
ENSG00000162620	1.24713	2.0757	1.56451	0.921993
ENSG00000254685	0.363337	-0.0168863	0.154146	0.352491
ENSG00000259030	0.260294	0.0187344	0.206145	0.627952
ENSG00000116783	1.09825	1.10656	-0.0733482	0.628475
ENSG00000162621	0.0856721	-0.282392	0.872288	0.157086
ENSG00000178965	-1.41783	-1.0646	0.0900834	0.096198
ENSG00000116791	0.163372	0.123785	0.278226	0.217869
ENSG00000162623	0.531237	-0.0136771	0.366443	0.421576
ENSG00000162624	NA	NA	NA	NA
ENSG00000137968	2.62904	1.67889	0.376959	0.927112
ENSG00000117054	0.127193	-0.122612	0.0189459	0.288249
ENSG00000137955	0.388646	0.237197	0.275731	0.199101
ENSG00000057468	1.65958	-0.359746	-0.205744	1.17502
ENSG00000154007	NA	NA	NA	NA
ENSG00000184005	-0.24449	-0.742675	-0.656763	-0.0540813
ENSG00000117069	0.202151	0.836295	0.769321	0.168168
ENSG00000142892	0.0926106	-0.0288432	0.00853339	0.37187
ENSG00000154027	0.221482	0.116682	0.32788	0.042236
ENSG00000036549	0.3713	0.250675	0.14469	0.382957
ENSG00000077254	0.213555	0.172073	0.162415	0.244047
ENSG00000180488	0.187644	0.0778073	0.183449	0.606093
ENSG00000162614	0.21532	-0.00889207	0.233608	0.359845
ENSG00000162613	0.105521	0.105653	-0.0148056	0.0167262
ENSG00000162616	0.316902	0.20497	0.23024	0.377587
ENSG00000137960	0.423661	0.149624	0.655037	0.270529
ENSG00000122420	0.622917	0.634909	0.58784	0.676499
ENSG00000137959	-1.40906	1.08304	4.02698	2.34858
ENSG00000137965	0.00631729	-0.169165	0.523864	0.225893
ENSG00000162618	0.227779	-0.0143596	0.133029	0.632136
ENSG00000117114	0.164668	-0.051352	-0.136635	0.0697855
ENSG00000137941	0.297134	0.344005	0.0911102	0.0994928
ENSG00000142875	0.306548	0.233192	-0.0047475	0.430459
ENSG00000203943	0.995252	-0.309631	0.243734	1.25648
ENSG00000137976	-0.635186	-1.70911	-0.33548	-2.24531
ENSG00000117133	0.11403	-0.026706	0.122531	0.234293
ENSG00000174021	0.0336848	-0.114213	0.184823	0.465661
ENSG00000117151	0.209462	0.103779	0.0811593	0.0550391
ENSG00000117155	0.350143	0.181238	0.486251	0.655505
ENSG00000171517	1.18668	1.14048	-0.71046	-0.944515
ENSG00000153898	0.0609366	0.734508	-0.572703	-0.451535
ENSG00000162643	-0.0791628	-0.0811136	-0.16885	0.189584
ENSG00000055732	-0.0680384	0.0201463	-0.760439	0.161719
ENSG00000097096	-0.293362	0.0498388	-0.0719099	0.264799
ENSG00000162642	-0.0856376	-0.339095	-0.144827	0.0187351
ENSG00000142867	0.237889	0.306721	0.0706987	0.289434
ENSG00000153904	0.325025	0.40686	0.0635212	0.221639
ENSG00000142871	-0.237169	-0.168485	-0.121502	-0.448842
ENSG00000117174	0.289855	0.118632	-0.00836983	0.241411
ENSG00000171502	0.248998	0.316554	0.988714	0.196802
ENSG00000122417	0.653418	0.26909	-0.0675435	0.156715
ENSG00000137975	0.0440705	-0.0464451	-0.213676	0.529926
ENSG00000016490	0.777361	-1.01142	0.166855	0.127459
ENSG00000016602	-0.360704	1.13152	1.90147	1.57101
ENSG00000097033	0.180789	-0.0547799	0.0143357	0.334704
ENSG00000183291	0.195138	0.100506	0.15276	0.290013
ENSG00000153936	0.339788	0.234339	0.174587	0.385681
ENSG00000267561	0.502604	0.272343	0.224417	0.474418
ENSG00000143013	-0.106567	-0.282443	-0.105847	-0.0346639
ENSG00000065243	0.0967093	0.0191445	-0.0481372	0.353508
ENSG00000137947	0.179861	0.077532	0.122866	0.195594
ENSG00000137944	0.275251	0.112953	0.253965	0.429987
ENSG00000213516	0.399354	0.108525	0.22056	0.559437
ENSG00000117226	0.18116	0.221576	0.141215	0.365176
ENSG00000117228	0.0463172	0.0657502	-0.0626174	-0.00655668
ENSG00000162645	0.0626359	-0.115262	0.0706807	-0.158962
ENSG00000213512	0.398087	-0.474841	1.86399	0.336434
ENSG00000162654	-0.0122935	-0.198301	0.390305	0.244469
ENSG00000154451	0.141809	-0.281984	1.31083	-0.436256
ENSG00000183347	-0.63553	-1.64772	1.90774	0.157184
ENSG00000197147	0.379323	1.15464	0.894306	1.50366
ENSG00000171488	0.382702	0.258138	0.451622	0.100239
ENSG00000271949	3.21221	3.43534	3.52498	2.97995
ENSG00000171492	0.215292	0.141726	0.148335	-0.0706391
ENSG00000162664	0.159202	-0.113169	0.110605	0.113767
ENSG00000143032	-0.635344	-1.72471	0.151271	-0.56393
ENSG00000122482	0.297358	0.0917456	0.113484	0.457692
ENSG00000162669	1.7996	0.0199687	1.04088	-0.907025
ENSG00000097046	0.61815	0.00762909	0.178427	0.777502
ENSG00000069702	-0.159036	-0.145122	-0.336479	-0.230177
ENSG00000137948	-3.14962	-1.00316	-0.569779	-1.963
ENSG00000172031	0.107247	-0.0675749	-0.187304	-0.14196
ENSG00000230667	0.430582	1.53104	1.89746	1.00722
ENSG00000189195	0.177596	-0.353987	-0.254397	-0.143264
ENSG00000069712	0.239739	-0.294433	-0.346611	-0.277462
ENSG00000203910	NA	NA	NA	NA
ENSG00000174842	0.365515	-0.0127235	0.249842	0.148784
ENSG00000122484	0.23935	0.168783	0.0542922	0.410336
ENSG00000162676	0.394225	-1.74578	1.23938	-0.920559
ENSG00000067208	0.366865	0.263247	0.0146841	0.379
ENSG00000122406	0.352668	0.0404362	0.253343	0.215158
ENSG00000154511	0.297618	0.0612589	-0.0203493	0.112481
ENSG00000143033	0.131791	-0.152434	0.0553177	0.183038
ENSG00000117500	0.278875	0.0662307	0.141575	0.467019
ENSG00000122483	-0.108711	0.253579	0.371218	-0.0171207
ENSG00000117505	0.221671	-0.0297036	-0.0595629	0.196218
ENSG00000137942	0.147489	0.0914362	0.239454	0.631646
ENSG00000137936	-0.19983	0.179369	-0.0787683	-0.272883
ENSG00000067334	0.223428	0.11163	0.222748	0.162741
ENSG00000023909	0.102273	0.0302005	-0.191801	0.213923
ENSG00000198691	-0.134206	0.149201	0.20998	-0.280577
ENSG00000137962	0.230487	0.318011	0.0313118	0.53116
ENSG00000117528	0.310838	0.249017	0.202518	0.38279
ENSG00000117525	-0.209884	-0.25225	-0.182978	-0.0210314
ENSG00000143036	0.0914311	0.231301	0.38638	0.225475
ENSG00000117519	0.0335491	-0.054648	-0.0775752	0.203153
ENSG00000172339	0.0225793	-0.0892914	0.240228	0.294676
ENSG00000152078	0.539879	-0.340677	0.0746967	-0.0168403
ENSG00000271092	0.290277	-0.189744	0.429637	0.322574
ENSG00000122481	0.222049	-0.0953227	0.250784	0.169215
ENSG00000117569	-0.0924811	-0.0905172	-0.0743373	0.0751753
ENSG00000188641	0.112422	0.120769	0.0449102	0.0875238
ENSG00000162627	0.372809	0.225481	0.281007	0.393517
ENSG00000117598	2.35498	1.9869	3.73329	1.71528
ENSG00000117600	-1.3566	-1.00336	0.15132	-1.28518
ENSG00000099260	0.199019	-0.0531715	-0.101577	-0.188131
ENSG00000156869	0.148475	0.132423	0.0825354	0.233155
ENSG00000162688	0.278749	0.158067	0.113238	0.169409
ENSG00000283495	0.274345	0.156604	0.10703	0.159112
ENSG00000117620	0.177739	0.140709	0.0373664	0.38499
ENSG00000156875	0.112498	0.0180995	0.060321	-0.0134019
ENSG00000156876	0.347948	0.289572	0.316835	0.428121
ENSG00000122435	0.455045	0.0613024	0.129526	0.401582
ENSG00000122477	1.15226	1.94639	0.663974	-0.762689
ENSG00000137992	0.304777	0.351467	0.26275	0.654521
ENSG00000137996	0.0685635	-0.0377446	-0.0938844	-0.0446464
ENSG00000079335	0.100837	-0.675457	-0.360555	-0.153485
ENSG00000181656	-0.535123	0.13161	0.251493	0.261897
ENSG00000162692	0.154529	-0.0336338	0.0611651	0.090105
ENSG00000162694	0.378965	0.221558	0.115141	0.0583037
ENSG00000162695	0.0317048	0.233609	-0.0937909	0.43186
ENSG00000117543	0.213339	-0.148699	0.173533	0.236699
ENSG00000170989	0.175841	-0.0247249	-0.125424	-0.24172
ENSG00000118733	0.0856358	0.438888	0.872251	0.15705
ENSG00000060718	-0.105712	-0.00830671	0.0330504	-0.688133
ENSG00000185946	0.397387	-0.0275822	0.15443	0.363162
ENSG00000240038	-3.38275	-2.87485	-2.20297	-3.96689
ENSG00000243480	NA	NA	NA	NA
ENSG00000237763	NA	NA	NA	NA
ENSG00000174876	NA	NA	NA	NA
ENSG00000187733	NA	NA	NA	NA
ENSG00000198890	-0.0681436	0.0560044	0.188632	-0.112742
ENSG00000162631	0.698978	0.182553	1.43007	-1.45676
ENSG00000134215	-0.801199	-0.935088	-0.611882	0.362701
ENSG00000085491	-0.0574501	-0.0509667	-0.0539148	0.337752
ENSG00000196427	-0.635486	-0.28225	-0.50132	0.157228
ENSG00000186086	-0.635344	-1.00341	-0.570029	-0.56393
ENSG00000162636	0.47315	0.00185799	-0.222871	0.230665
ENSG00000162639	0.501391	0.459511	0.437669	0.442769
ENSG00000134186	-0.179821	-0.652325	-0.764683	0.0802379
ENSG00000143107	0.749343	0.00509427	0.0515021	0.884203
ENSG00000116266	0.165461	-0.0868155	0.096299	0.229803
ENSG00000162641	0.783563	-0.584575	-0.778278	0.430725
ENSG00000274068	0.333613	0.640611	0.195936	0.562155
ENSG00000121957	0.831019	0.248862	0.364462	0.0730013
ENSG00000121940	-0.0338179	-0.00296085	0.00113748	-0.184024
ENSG00000085433	0.24158	0.118558	0.165403	0.172461
ENSG00000197780	0.498668	0.424495	0.292577	0.654358
ENSG00000215717	0.308736	0.338387	0.295047	0.495877
ENSG00000179902	NA	NA	NA	NA
ENSG00000116299	-0.31022	-0.11443	-0.0405589	-0.203917
ENSG00000031698	-0.00663937	-0.0189404	0.00468969	-0.0968219
ENSG00000143126	-0.124261	-0.269492	0.552667	-0.754165
ENSG00000134222	0.262894	0.177512	0.553761	-0.0132184
ENSG00000221986	-0.879117	0.632342	1.25159	2.66126
ENSG00000134243	0.160425	0.281728	0.0928909	-0.121384
ENSG00000143106	0.131355	0.050676	0.169613	0.0832879
ENSG00000143028	-0.36853	-0.864389	-0.779045	0.419171
ENSG00000162650	0.471976	0.313384	0.484619	-0.136992
ENSG00000174151	0.284325	0.206489	0.422351	0.859662
ENSG00000181754	-0.0833703	0.175584	-0.344408	-0.046331
ENSG00000156097	-1.37858	-0.282293	0.872387	0.157185
ENSG00000065135	0.0940965	0.0326759	0.125553	0.246309
ENSG00000134183	0.849561	0.683307	0.534168	0.222455
ENSG00000116337	-0.181815	0.260628	-0.108682	-0.268249
ENSG00000168765	0.0130157	0.380576	-0.0685801	-0.231288
ENSG00000213366	0.212244	0.27987	0.153244	-0.123755
ENSG00000134184	0.0341453	0.175132	0.16741	-0.0125183
ENSG00000134201	0.634321	0.888654	-0.249293	0.727214
ENSG00000134202	0.0618278	-0.0509351	0.188365	0.0829126
ENSG00000198758	NA	NA	NA	NA
ENSG00000184371	-0.193652	-0.00693614	-0.000104608	-0.275478
ENSG00000168710	-0.165504	0.0488983	-0.0666908	0.0582099
ENSG00000143093	-0.251772	-0.248104	-0.246927	-0.448199
ENSG00000156150	NA	NA	NA	NA
ENSG00000186150	NA	NA	NA	NA
ENSG00000197106	0.848659	1.34021	0.31782	0.0226272
ENSG00000116396	-0.777041	-0.0731444	-0.146752	-1.00027
ENSG00000162775	-0.330506	0.051403	-0.0798357	-0.0302852
ENSG00000168679	0.222705	0.190278	0.295369	0.355702
ENSG00000134248	0.221709	-0.0486732	0.202325	0.310223
ENSG00000143125	NA	NA	NA	NA
ENSG00000143105	0.844223	-0.820534	0.290844	1.75216
ENSG00000177301	-1.21184	-1.57689	0.894367	-1.61614
ENSG00000177272	1.33899	0.856105	0.829987	0.191811
ENSG00000143119	-0.635374	-1.72474	0.151241	0.157356
ENSG00000121931	0.285616	0.0645413	0.0639505	0.164865
ENSG00000156171	0.2176	-0.0851672	0.143082	0.290952
ENSG00000134255	0.229608	0.102443	0.14079	0.163676
ENSG00000162777	0.0709334	-0.496519	-0.181796	-0.360021
ENSG00000064886	-0.155996	-0.130445	0.0560006	0.230459
ENSG00000134216	1.23346	-0.742972	-1.01678	-1.25864
ENSG00000173947	0.134644	-0.128564	-0.165634	0.54337
ENSG00000085465	-0.290185	1.40799	1.20266	-0.00776092
ENSG00000116455	-0.158891	-0.142706	-0.145824	-0.272499
ENSG00000116459	0.119314	-0.0615904	0.108413	0.180206
ENSG00000143110	0.682181	-0.755796	-0.12354	-0.259143
ENSG00000121933	1.33919	0.656845	2.20435	0.523754
ENSG00000282608	-1.35649	-1.00326	-0.569877	-2.32102
ENSG00000116473	0.356139	0.0706648	0.175701	0.25877
ENSG00000197852	-0.0602378	0.111362	-0.0433017	-0.015796
ENSG00000064703	0.176194	0.0413795	0.117747	-0.021756
ENSG00000171385	-0.166958	0.0471382	-0.360388	-0.404851
ENSG00000143079	0.12689	0.270661	0.106887	0.310307
ENSG00000134245	0.0783433	0.373749	0.23278	-0.383365
ENSG00000007341	0.0667277	-0.0745171	0.076584	0.223622
ENSG00000116489	0.349888	0.281296	0.293841	0.627087
ENSG00000155363	-0.161317	0.0620468	0.256684	-0.51413
ENSG00000155366	-0.119464	-0.127697	-0.0099039	-0.0793532
ENSG00000271810	-0.0809442	-0.0651331	-0.0371437	-0.027947
ENSG00000155367	-0.311393	-0.367921	-0.0536966	-0.952813
ENSG00000184599	0.269022	0.414652	-1.52456	-2.39398
ENSG00000155380	0.0832423	0.0789671	0.0078952	0.0142057
ENSG00000198799	-0.368688	-0.469017	-0.238293	-0.274739
ENSG00000081026	-0.0154517	-0.30331	-0.373446	-0.0192
ENSG00000116793	0.256836	0.0279828	-0.074052	-0.34208
ENSG00000081019	-0.000796633	0.0229579	-0.248541	0.105011
ENSG00000134242	1.26346	1.48461	1.44985	2.09504
ENSG00000188761	-0.37248	-2.19204	-1.70621	-1.42756
ENSG00000134262	0.162525	-0.133422	-0.0332138	-0.303323
ENSG00000118655	-0.275907	0.10322	-0.162698	-0.350704
ENSG00000163349	0.183698	0.244024	-0.0613586	0.39462
ENSG00000116774	0.0089918	0.184022	0.0327809	-0.176304
ENSG00000134207	-0.635318	-1.00338	-1.12013	-0.563904
ENSG00000197323	0.0211981	-0.088732	0.0145538	0.443938
ENSG00000116752	0.216959	0.0293986	0.200681	0.435196
ENSG00000175984	0.581841	0.387055	0.511441	0.701028
ENSG00000116748	-1.3565	-1.00326	-1.29746	-1.28508
ENSG00000213281	0.56481	0.291911	0.283643	0.722876
ENSG00000009307	0.0721671	0.0333733	0.0678571	0.196339
ENSG00000052723	0.124669	-0.0465415	0.0272034	0.562566
ENSG00000198765	-0.635423	-1.00349	0.151192	0.157307
ENSG00000134200	NA	NA	NA	NA
ENSG00000134198	0.202468	-0.306278	0.162146	0.390677
ENSG00000134259	-0.231994	-0.359383	-0.275988	-0.471425
ENSG00000173218	0.159711	0.13987	0.117854	0.644078
ENSG00000118729	-1.29144	-0.121755	-0.67448	0.654723
ENSG00000177551	-1.84042	-2.20849	-2.84163	-1.76901
ENSG00000163393	0.188048	0.246985	0.18238	0.424832
ENSG00000173212	0.234562	-0.420837	-0.360073	-0.463822
ENSG00000163399	-0.293326	-0.103453	-0.204372	-0.783604
ENSG00000116815	0.312814	-0.0615778	0.15862	0.327623
ENSG00000143061	-0.339608	-0.0783883	-0.0210564	-0.3481
ENSG00000116824	NA	NA	NA	NA
ENSG00000134247	-0.341995	0.0973675	-0.203469	-0.404557
ENSG00000134256	0.235167	-0.818799	-1.48019	-0.151525
ENSG00000116830	-0.0958462	-0.130612	-0.0550354	-0.405092
ENSG00000134253	0.317329	-0.588957	-0.761606	-0.333739
ENSG00000134258	0.437424	-0.569261	1.93774	1.22254
ENSG00000198162	0.268173	0.348919	-0.0360958	0.263602
ENSG00000183508	-0.0140144	0.231774	0.260413	0.260363
ENSG00000196505	0.365986	0.00798164	0.0651272	0.198496
ENSG00000065183	0.0159178	-0.0533456	-0.0362651	-0.0211609
ENSG00000155761	0.556718	-2.15669	-1.59719	-0.275745
ENSG00000092607	-0.343427	-0.18516	-0.331579	-0.0561676
ENSG00000116874	0.0905221	0.28945	0.190926	0.414067
ENSG00000116882	-0.635302	-1.00337	-0.569987	-1.28519
ENSG00000203859	-0.565512	-2.56038	-2.17993	-0.298568
ENSG00000203857	0.0475192	-0.944125	-1.51883	1.16364
ENSG00000143067	-0.420081	0.247011	0.0614748	0.422172
ENSG00000092621	-0.0873314	0.0907891	0.0296797	-0.231378
ENSG00000134240	0.0854692	1.30864	0.872085	3.17181
ENSG00000134193	-1.35664	-1.00341	0.151271	-0.56393
ENSG00000134249	-0.635344	-1.00341	0.151271	-1.28523
ENSG00000134250	-0.33497	0.0947963	-0.316747	-0.289871
ENSG00000265808	-0.00960848	-0.110212	0.0544112	0.199661
ENSG00000273136	0.514703	0.403702	0.485042	0.296658
ENSG00000263353	1.02568	1.48926	1.89672	1.24341
ENSG00000281741	0.0475773	-0.135573	0.553763	-0.422244
ENSG00000198019	NA	NA	NA	NA
ENSG00000188610	-0.354718	-0.250135	1.18676	0.20869
ENSG00000171943	0.0625797	0.507796	-0.33006	-0.315205
ENSG00000203818	-0.0575409	0.510615	0.231086	0.429901
ENSG00000263513	-2.06198	-1.72459	0.151386	-0.563799
ENSG00000271567	0.0856721	-0.282392	0.872288	0.157086
ENSG00000266338	0.824024	0.951074	0.0924015	-0.0862727
ENSG00000279782	NA	NA	NA	NA
ENSG00000196369	-0.148129	0.161857	0.0975272	-0.124185
ENSG00000215784	NA	NA	NA	NA
ENSG00000281571	0.0161109	1.91766	-0.263524	-0.105328
ENSG00000256374	NA	NA	NA	NA
ENSG00000162825	-1.36332	-0.500226	-0.753127	-0.563035
ENSG00000117262	1.04019	0.381763	0.995124	1.10512
ENSG00000174827	-0.999209	-0.0718118	-0.443364	-0.985449
ENSG00000117281	-0.635108	-2.68121	-2.63581	-0.563694
ENSG00000265491	0.0412352	-0.218759	-0.0958333	0.0807634
ENSG00000186141	-0.0468945	-0.0803768	-0.0704869	-0.0719573
ENSG00000186364	-0.301659	0.434063	0.686166	0.865855
ENSG00000131788	-0.0938777	-0.0917938	-0.126907	-0.134308
ENSG00000198483	0.204246	-0.0394138	-0.119705	-0.36647
ENSG00000143127	1.07211	2.20218	1.14077	-0.732726
ENSG00000131779	-0.117706	-0.0745679	-0.0482191	0.171053
ENSG00000265241	0.0649466	-0.0659318	0.000563819	0.0899954
ENSG00000280778	-0.362089	-0.404012	-0.019529	-0.00997222
ENSG00000271601	-0.32461	0.0144138	-0.212307	-0.01394
ENSG00000272031	-0.137973	0.472721	0.00495201	-0.77746
ENSG00000121851	-0.211382	-0.389246	0.0118997	0.20501
ENSG00000265972	-0.0937619	-0.186679	-0.0691001	-0.0952403
ENSG00000168509	0.535655	0.16759	0.60097	0.546185
ENSG00000271425	0.871211	-2.32933	0.0563935	-2.0535
ENSG00000213240	NA	NA	NA	NA
ENSG00000264343	NA	NA	NA	NA
[truncated: 19,312 more rows]

## Sheet: 45m_Ribo-seq
	baseMean	log2FoldChange	lfcSE	stat	pvalue	padj
LOC102725121	0	NA	NA	NA	NA	NA
LOC105378947	0	NA	NA	NA	NA	NA
LOC107984841	0	NA	NA	NA	NA	NA
LOC107985728	0.1426	-0.0123453	0.0469997	-0.266363	0.78996	NA
LOC107985729	0	NA	NA	NA	NA	NA
LOC105378949	0.504574	-0.00551019	0.0749437	0.0466315	0.962807	NA
LOC100506504	0	NA	NA	NA	NA	NA
LOC105378592	0.232831	-0.0157875	0.0530057	-0.272929	0.784907	NA
LOC107985734	0	NA	NA	NA	NA	NA
C1orf195	0	NA	NA	NA	NA	NA
ANO7P1	0	NA	NA	NA	NA	NA
MST1L	0	NA	NA	NA	NA	NA
LOC107985103	0.358873	-0.0265692	0.0685918	-0.412064	0.680292	NA
LOC105378950	0	NA	NA	NA	NA	NA
TMEM269	0	NA	NA	NA	NA	NA
LOC107983962	0.212582	-0.0265162	0.0469997	-0.315152	0.752647	NA
LOC101927844	0	NA	NA	NA	NA	NA
LOC105378862	0.63172	-0.0868816	0.104556	-0.765172	0.444169	NA
LOC101928436	0.898061	0.112209	0.128088	0.689939	0.490232	NA
LOC107985184	0.103113	0.00182569	0.0469997	0.0195945	0.984367	NA
LINC01750	2.19847	-0.218639	0.184871	-1.17006	0.241976	NA
C1orf137	0.0981992	-0.00525979	0.0469997	-0.111919	0.910888	NA
NBPF7	0	NA	NA	NA	NA	NA
LOC100996720	0.219811	-0.0123453	0.0469997	-0.252294	0.800814	NA
LOC105369199	0.0800369	-0.0194307	0.0469997	-0.332954	0.739169	NA
LOC100996721	0	NA	NA	NA	NA	NA
LOC100996318	0	NA	NA	NA	NA	NA
LOC107985199	0	NA	NA	NA	NA	NA
LOC107983967	0	NA	NA	NA	NA	NA
LOC107985108	0.0716927	0.00182569	0.0469997	0.0388407	0.969017	NA
LOC105369140	0	NA	NA	NA	NA	NA
LOC388692	0	NA	NA	NA	NA	NA
LOC100996713	0	NA	NA	NA	NA	NA
LOC107985109	0	NA	NA	NA	NA	NA
LOC107985527	0	NA	NA	NA	NA	NA
LOC105371215	0	NA	NA	NA	NA	NA
LOC107985111	0	NA	NA	NA	NA	NA
LOC107985528	0	NA	NA	NA	NA	NA
LOC100996741	0	NA	NA	NA	NA	NA
LOC105371303	0	NA	NA	NA	NA	NA
LOC101060254	0.421695	0.0273905	0.0779598	0.210018	0.833654	NA
LOC100996517	0	NA	NA	NA	NA	NA
LOC100996716	0	NA	NA	NA	NA	NA
LOC653513	6.7235	0.0738129	0.232713	0.412885	0.679691	NA
LOC107983947	0.290056	0.013068	0.0648684	0.157838	0.874584	NA
LOC100131107	0	NA	NA	NA	NA	NA
LOC105371448	0	NA	NA	NA	NA	NA
LOC101928120	0.999909	0.135627	0.129457	1.2395	0.21516	NA
POP3	0	NA	NA	NA	NA	NA
LOC105371598	0	NA	NA	NA	NA	NA
LOC107985246	1.45116	0.013686	0.16068	-0.164074	0.869673	NA
LOC100505650	0	NA	NA	NA	NA	NA
LOC105372883	0.141136	0.00891117	0.0469997	0.154383	0.877308	NA
MIR205HG	0	NA	NA	NA	NA	NA
LOC107985330	0	NA	NA	NA	NA	NA
LOC105379282	0	NA	NA	NA	NA	NA
LOC105373289	0.155501	-0.00525979	0.0469997	-1.71322	0.0866723	NA
LOC107985355	0	NA	NA	NA	NA	NA
LOC101060022	0	NA	NA	NA	NA	NA
LOC100506571	0	NA	NA	NA	NA	NA
LOC101927401	0	NA	NA	NA	NA	NA
BTNL10	0	NA	NA	NA	NA	NA
LOC105373132	0.834324	0.0175129	0.120223	0.0233107	0.981402	NA
LOC107983951	0	NA	NA	NA	NA	NA
C1orf229	0.246051	0.00158816	0.0470539	2.62647	0.0086275	NA
LOC107985115	4.84752	0.256359	0.228653	1.25264	0.210335	NA
OR2W5	0	NA	NA	NA	NA	NA
LOC107987363	0	NA	NA	NA	NA	NA
LOC107987364	0	NA	NA	NA	NA	NA
LOC101927262	0	NA	NA	NA	NA	NA
LOC100996637	0	NA	NA	NA	NA	NA
LOC105373392	0	NA	NA	NA	NA	NA
LOC107985837	0	NA	NA	NA	NA	NA
LOC102723730	0	NA	NA	NA	NA	NA
LOC105373395	0	NA	NA	NA	NA	NA
LOC101926982	0	NA	NA	NA	NA	NA
C2orf48	0	NA	NA	NA	NA	NA
LOC107985856	0.0763591	-0.00525979	0.0469997	-0.111918	0.910888	NA
LOC107985792	0	NA	NA	NA	NA	NA
LOC105374378	0.267547	0.00963114	0.0488386	0.0421419	0.966386	NA
LOC107985876	0	NA	NA	NA	NA	NA
LOC102724965	0.0401362	0.00182569	0.0469997	0.0388428	0.969016	NA
LOC107985795	0.0323063	-0.00525979	0.0469997	-0.111918	0.910888	NA
LOC107984043	0.123116	-0.00525979	0.0469997	-0.11192	0.910886	NA
LOC107985770	6.37034	0.283333	0.226672	1.5763	0.114957	NA
LOC107985896	0	NA	NA	NA	NA	NA
LOC105374811	0.536759	0.0313655	0.0838356	0.310828	0.755931	NA
LOC102724642	0.127785	-0.00525979	0.0469997	-0.111919	0.910888	NA
LOC730268	1.24663	0.0699377	0.149601	0.472172	0.636804	NA
LOC107985911	3.51032	-0.0504413	0.209821	-0.317152	0.751128	NA
LOC101060017	0.0615973	-0.00525979	0.0469997	-0.111917	0.910889	NA
LOC101930047	0	NA	NA	NA	NA	NA
LOC107985799	0	NA	NA	NA	NA	NA
LOC107985914	0	NA	NA	NA	NA	NA
LOC107984110	0.497336	0.0201613	0.0822066	-0.0572097	0.954378	NA
LOC402096	0.0615973	-0.00525979	0.0469997	-0.111917	0.910889	NA
LOC107985931	0	NA	NA	NA	NA	NA
LOC107985773	0	NA	NA	NA	NA	NA
LOC105373985	0	NA	NA	NA	NA	NA
LOC105375809	0	NA	NA	NA	NA	NA
LOC107985939	0.301902	0.018239	0.0647193	0.279457	0.779894	NA
LOC105373989	20.0876	-0.197089	0.238091	-0.748433	0.454199	NA
LOC107985803	0.122322	0.00182569	0.0469997	0.0388387	0.969019	NA
LOC107985778	0	NA	NA	NA	NA	NA
C2orf27A	0.782826	0.0417134	0.108825	0.572256	0.567149	NA
C2orf27B	0	NA	NA	NA	NA	NA
ZNF806	0.120168	-0.00525979	0.0469997	-0.111922	0.910885	NA
LOC107985946	0.0832898	-0.00525979	0.0469997	-0.11192	0.910887	NA
LOC100144595	0	NA	NA	NA	NA	NA
LOC107985956	0	NA	NA	NA	NA	NA
LOC105373750	0.152718	-0.00525979	0.0469997	-0.11192	0.910887	NA
LOC107985805	0	NA	NA	NA	NA	NA
LOC105373759	0.0862228	-0.0194307	0.0469997	-0.328784	0.742319	NA
LOC105373780	0.320886	-0.00965458	0.0665028	-0.258143	0.796297	NA
LOC729254	0	NA	NA	NA	NA	NA
LOC107985971	5.00786	-0.368772	0.225921	-1.70108	0.0889284	NA
LOC100130451	0	NA	NA	NA	NA	NA
LOC105373926	2.09841	-0.0172655	0.173311	0.0950731	0.924257	NA
LOC105373944	1.93203	-0.0933744	0.177605	-0.471694	0.637146	NA
LOC100287387	1.17828	0.0411733	0.144686	0.332613	0.739426	NA
LOC401040	0	NA	NA	NA	NA	NA
LOC101927509	2.36546	0.0539577	0.188773	0.555822	0.578333	NA
LOC107986004	0	NA	NA	NA	NA	NA
CHL1-AS2	0	NA	NA	NA	NA	NA
LOC107986062	0	NA	NA	NA	NA	NA
LOC401052	0.151325	0.0159966	0.0469997	0.177075	0.85945	NA
FANCD2P2	0	NA	NA	NA	NA	NA
LOC105377641	0	NA	NA	NA	NA	NA
LOC339862	0	NA	NA	NA	NA	NA
LOC105377021	0	NA	NA	NA	NA	NA
LOC105377022	0.165797	-0.00546003	0.047877	-0.0995099	0.920733	NA
LOC101928592	0.102109	-0.00525979	0.0469997	-0.111919	0.910888	NA
PRSS43	0	NA	NA	NA	NA	NA
LOC107986084	0.915231	-0.241646	0.116113	-1.6419	0.100612	NA
LOC107986035	0.774634	0.177696	0.127143	1.13736	0.255388	NA
LOC105377135	0.339809	-0.0689478	0.0762211	-0.70775	0.4791	NA
LOC105377650	0.0511554	-0.00525979	0.0469997	-0.111918	0.910888	NA
LOC101930420	0	NA	NA	NA	NA	NA
LOC107986037	0	NA	NA	NA	NA	NA
LOC105374013	0.241902	0.00312863	0.0613079	0.0510247	0.959306	NA
LOC107986113	0	NA	NA	NA	NA	NA
LOC105374312	0.0721528	-0.0123453	0.0469997	-0.244896	0.806537	NA
LOC105374089	0	NA	NA	NA	NA	NA
LOC105374103	0	NA	NA	NA	NA	NA
TMEM183B	0.322825	0.003654	0.0817542	0.0393414	0.968618	NA
FAM188B2	0	NA	NA	NA	NA	NA
C3orf79	0	NA	NA	NA	NA	NA
LOC105374314	0	NA	NA	NA	NA	NA
LINC02054	0.251175	-0.00728645	0.0552125	-0.131981	0.894999	NA
LOC102724877	0	NA	NA	NA	NA	NA
LOC105374299	0	NA	NA	NA	NA	NA
LOC105374301	0	NA	NA	NA	NA	NA
LOC107986175	0.0689082	-0.00525979	0.0469997	-0.11192	0.910887	NA
FAM157A	0.156299	-0.0123453	0.0469997	-0.26267	0.792805	NA
LOC101059949	0	NA	NA	NA	NA	NA
LOC107986244	0	NA	NA	NA	NA	NA
LOC107986211	0	NA	NA	NA	NA	NA
LOC101928548	0.0405115	-0.00525979	0.0469997	-0.111918	0.910888	NA
LOC107986255	0	NA	NA	NA	NA	NA
LOC389199	0.140968	0.00891117	0.0469997	0.170158	0.864886	NA
FAM86KP	0.116315	-0.0123453	0.0469997	-0.259547	0.795213	NA
LOC100133128	0	NA	NA	NA	NA	NA
LOC107986213	0	NA	NA	NA	NA	NA
LOC101928879	0.123703	0.00182569	0.0469997	0.0139945	0.988834	NA
LOC100506514	0.740838	-0.0806264	0.108546	-0.940263	0.347083	NA
LOC107986215	0.237866	0.00186331	0.0470028	0.0388368	0.96902	NA
LOC105377310	0	NA	NA	NA	NA	NA
LOC107986216	0	NA	NA	NA	NA	NA
ZCCHC23	0	NA	NA	NA	NA	NA
LOC107986192	0.879387	-0.0864047	0.128097	-0.208679	0.834699	NA
LOC105377622	0	NA	NA	NA	NA	NA
ANP32C	0.743915	0.00169446	0.114916	-0.171038	0.864194	NA
LOC285500	0.758324	-0.093939	0.111798	-0.420782	0.673914	NA
LOC107986217	0	NA	NA	NA	NA	NA
LOC101929895	0	NA	NA	NA	NA	NA
LOC105369214	0	NA	NA	NA	NA	NA
LOC105378979	0.0323063	-0.00525979	0.0469997	-0.111918	0.910888	NA
LOC107986351	0	NA	NA	NA	NA	NA
LOC107986354	0	NA	NA	NA	NA	NA
LOC101929599	0	NA	NA	NA	NA	NA
LOC107986352	0	NA	NA	NA	NA	NA
LOC107986353	0	NA	NA	NA	NA	NA
LOC105379045	0	NA	NA	NA	NA	NA
MTRNR2L2	0.215309	-0.00525979	0.0469997	-0.114881	0.908539	NA
LOC102724720	0.174387	-0.0132678	0.0486428	-0.182346	0.855311	NA
LOC101929747	3.96387	-0.176308	0.219508	-0.723104	0.469616	NA
LOC100652833	0	NA	NA	NA	NA	NA
LOC100505841	0.129778	-0.00525979	0.0469997	-0.0948883	0.924404	NA
LOC105379198	0.340335	-0.00856046	0.0606653	-0.145369	0.88442	NA
LOC107984115	0.478073	-0.0823589	0.0903226	-0.616341	0.53767	NA
LOC105379177	0	NA	NA	NA	NA	NA
LOC101060024	0.0644407	-0.00525979	0.0469997	-0.11192	0.910887	NA
C5orf66	0.19323	-0.00525979	0.0469997	-0.111921	0.910886	NA
FBXL21	0.534339	0.0236007	0.08776	0.0854146	0.931932	NA
LOC105378230	0	NA	NA	NA	NA	NA
LOC101928093	0	NA	NA	NA	NA	NA
LOC105377746	0	NA	NA	NA	NA	NA
LOC105377752	0	NA	NA	NA	NA	NA
LOC102724657	0.102852	-0.00525979	0.0469997	-0.111917	0.910889	NA
LOC107984119	2.62233	0.0552163	0.187012	0.332229	0.739716	NA
LOC101927353	0	NA	NA	NA	NA	NA
LOC107986554	0	NA	NA	NA	NA	NA
LOC107983965	0	NA	NA	NA	NA	NA
LOC100130357	0.258986	0.0098111	0.047325	0.227466	0.820062	NA
LOC105375106	1.03701	0.166555	0.127851	1.18027	0.237893	NA
LOC105375107	0	NA	NA	NA	NA	NA
LOC107986531	0.0496761	0.00182569	0.0469997	0.0388428	0.969016	NA
LOC107986596	0	NA	NA	NA	NA	NA
CNPY3-GNMT	68.4939	-0.102	0.172039	-0.595499	0.55151	0.776931
MTRNR2L9	0.303268	0.0245115	0.0575647	0.317762	0.750665	NA
LOC441155	0	NA	NA	NA	NA	NA
LOC107986615	1.84897	0.140861	0.181118	0.890551	0.37317	NA
LOC107986532	0.0431114	-0.0123453	0.0469997	-0.252326	0.800789	NA
LOC102724665	0	NA	NA	NA	NA	NA
LOC107986533	0	NA	NA	NA	NA	NA
LOC102724422	1.07579	-0.103657	0.138982	-0.81323	0.416086	NA
LOC105377934	0.14713	-0.0265162	0.0469997	-0.479443	0.631624	NA
LOC100996634	0.0800369	-0.0194307	0.0469997	-0.332954	0.739169	NA
LOC105378159	0.909831	0.0237713	0.122121	-0.0434838	0.965316	NA
C6orf99	97.1068	0.0272892	0.180074	0.160217	0.87271	0.946251
LOC105378105	0	NA	NA	NA	NA	NA
HGC6.3	0	NA	NA	NA	NA	NA
LOC105378148	0	NA	NA	NA	NA	NA
LOC105378161	0	NA	NA	NA	NA	NA
LOC101929692	0	NA	NA	NA	NA	NA
LOC102723872	0	NA	NA	NA	NA	NA
LOC105375112	0	NA	NA	NA	NA	NA
LOC105375116	0	NA	NA	NA	NA	NA
LOC107986752	0	NA	NA	NA	NA	NA
WI2-2373I1.2	0	NA	NA	NA	NA	NA
LOC107986754	0	NA	NA	NA	NA	NA
LOC107986755	0	NA	NA	NA	NA	NA
LOC105375303	0	NA	NA	NA	NA	NA
LOC105375131	0	NA	NA	NA	NA	NA
LOC107986724	0	NA	NA	NA	NA	NA
LOC107986762	0	NA	NA	NA	NA	NA
LOC107986777	0	NA	NA	NA	NA	NA
LOC107983953	0.307215	-0.0190662	0.0582507	-0.461997	0.644083	NA
C7orf71	0	NA	NA	NA	NA	NA
LOC107986726	0	NA	NA	NA	NA	NA
LOC101928208	0.297873	0.0252077	0.0582732	0.216529	0.828575	NA
LOC101928268	0	NA	NA	NA	NA	NA
FLJ20712	0	NA	NA	NA	NA	NA
TARP	0	NA	NA	NA	NA	NA
LOC105375254	0.220852	0.019054	0.0470471	0.150655	0.880248	NA
LOC107986791	4.61042	0.0654066	0.222857	0.31982	0.749104	NA
C7orf65	0.0545319	0.00182569	0.0469997	0.0388442	0.969015	NA
C7orf69	20.4206	0.0513773	0.230597	0.0963842	0.923215	NA
LOC107986794	0	NA	NA	NA	NA	NA
LOC107986797	0	NA	NA	NA	NA	NA
LOC101060341	0	NA	NA	NA	NA	NA
LOC107986800	0	NA	NA	NA	NA	NA
LOC100287294	0	NA	NA	NA	NA	NA
LOC100996414	0	NA	NA	NA	NA	NA
LOC100996365	0	NA	NA	NA	NA	NA
LOC107986804	0	NA	NA	NA	NA	NA
LOC107986803	0	NA	NA	NA	NA	NA
LOC107986805	0	NA	NA	NA	NA	NA
LOC441239	0.99605	-0.0470337	0.138668	-0.414967	0.678166	NA
ERV3-1-ZNF117	11.2149	0.034722	0.237491	0.151183	0.879831	NA
LOC107986705	0	NA	NA	NA	NA	NA
LOC101929322	0.106396	-0.00525979	0.0469997	-0.111921	0.910886	NA
SPDYE11	0	NA	NA	NA	NA	NA
LOC107986810	0	NA	NA	NA	NA	NA
LOC107986711	0.0401362	0.00182569	0.0469997	0.0388428	0.969016	NA
SPDYE17	0	NA	NA	NA	NA	NA
SPDYE18	0	NA	NA	NA	NA	NA
LOC102723899	2.13007	-0.365882	0.176544	-2.32263	0.020199	NA
LOC105375396	0.0299094	0.00182569	0.0469997	0.0367025	0.970722	NA
C7orf76	0	NA	NA	NA	NA	NA
LOC107986827	0.280601	0.00544585	0.0713629	-0.0371897	0.970334	NA
ZASP	0.0545319	0.00182569	0.0469997	0.0388442	0.969015	NA
LOC100289561	2.34377	-0.0354565	0.180882	-0.132972	0.894215	NA
LOC107983993	1.68767	-0.181592	0.1671	-1.27945	0.20074	NA
LOC102724229	0	NA	NA	NA	NA	NA
C7orf66	0	NA	NA	NA	NA	NA
LOC100130880	0	NA	NA	NA	NA	NA
LOC100507507	48.0044	-0.131497	0.215003	-0.63229	0.527197	NA
LOC101928422	0	NA	NA	NA	NA	NA
LOC107986860	0	NA	NA	NA	NA	NA
LOC107984014	0	NA	NA	NA	NA	NA
LOC389602	0	NA	NA	NA	NA	NA
LOC105379752	0	NA	NA	NA	NA	NA
LOC101927506	0	NA	NA	NA	NA	NA
LOC105377774	0	NA	NA	NA	NA	NA
LOC105377777	0	NA	NA	NA	NA	NA
LOC105377792	0	NA	NA	NA	NA	NA
LOC107986908	0	NA	NA	NA	NA	NA
LOC101928095	0.176066	0.00182569	0.0469997	0.0553545	0.955856	NA
LOC107986910	0	NA	NA	NA	NA	NA
LOC101929400	0	NA	NA	NA	NA	NA
LOC107986876	0.159032	-0.0123453	0.0469997	-0.244435	0.806894	NA
LOC107984124	0.154875	0.00182569	0.0469997	0.0388384	0.969019	NA
LOC105379356	0.221957	0.00891117	0.0469997	3.08107	0.00206255	NA
POTEA	0	NA	NA	NA	NA	NA
LOC105375816	0	NA	NA	NA	NA	NA
LOC105375817	0	NA	NA	NA	NA	NA
LOC107986877	0	NA	NA	NA	NA	NA
LOC100129098	0.0896946	-0.00525979	0.0469997	-0.107292	0.914557	NA
LOC107984125	0.127515	-0.00525979	0.0469997	-0.11192	0.910887	NA
LOC105375938	0	NA	NA	NA	NA	NA
LOC105375907	0.0670928	-0.0123453	0.0469997	-0.262669	0.792806	NA
LOC101929601	0	NA	NA	NA	NA	NA
LOC101929627	0	NA	NA	NA	NA	NA
LOC100288562	0	NA	NA	NA	NA	NA
LOC107986879	0	NA	NA	NA	NA	NA
C8orf87	0.0511554	-0.00525979	0.0469997	-0.111918	0.910888	NA
LOC101927245	0.433441	0.00479802	0.0948257	-0.0502734	0.959905	NA
LOC107986873	0.0771134	-0.00525979	0.0469997	-0.11192	0.910887	NA
LOC100132813	0	NA	NA	NA	NA	NA
LOC107986982	0	NA	NA	NA	NA	NA
LOC105375787	0	NA	NA	NA	NA	NA
LOC107984097	0.0401362	0.00182569	0.0469997	0.0388428	0.969016	NA
LOC642574	0	NA	NA	NA	NA	NA
SMPD5	0	NA	NA	NA	NA	NA
LOC107986987	0	NA	NA	NA	NA	NA
LOC107983994	0	NA	NA	NA	NA	NA
LOC107987042	0.465997	-0.0108511	0.073572	-0.177111	0.859421	NA
LOC107987044	0	NA	NA	NA	NA	NA
LOC107987017	0	NA	NA	NA	NA	NA
LOC105375975	0	NA	NA	NA	NA	NA
LOC107987048	0.1016	0.00182569	0.0469997	0.0292194	0.97669	NA
LOC100506422	0	NA	NA	NA	NA	NA
AQP7P5	0	NA	NA	NA	NA	NA
LOC101929959	0.594069	-0.0247647	0.102615	-0.263044	0.792516	NA
LOC102724904	0	NA	NA	NA	NA	NA
LOC107984126	0	NA	NA	NA	NA	NA
LOC101930090	0	NA	NA	NA	NA	NA
LOC107987001	0.214332	0.010859	0.0517751	0.202078	0.839856	NA
LOC100132874	0	NA	NA	NA	NA	NA
LOC107987020	1.26633	0.0867353	0.146067	0.617565	0.536862	NA
LOC107987004	0	NA	NA	NA	NA	NA
LOC100996643	0.0431114	-0.0123453	0.0469997	-0.252326	0.800789	NA
LOC107987067	0	NA	NA	NA	NA	NA
LOC105379443	0	NA	NA	NA	NA	NA
LOC107987070	0	NA	NA	NA	NA	NA
LOC644249	0	NA	NA	NA	NA	NA
LOC105376335	0.159982	-0.0123453	0.0469997	-0.256577	0.797505	NA
C9orf170	0.916586	0.0601985	0.135907	0.531831	0.594843	NA
SPATA31C1	0	NA	NA	NA	NA	NA
LOC105369216	0	NA	NA	NA	NA	NA
SPATA31C2	0	NA	NA	NA	NA	NA
LOC107987092	0	NA	NA	NA	NA	NA
LOC102724237	0	NA	NA	NA	NA	NA
LOC107987096	0	NA	NA	NA	NA	NA
LOC107987098	0	NA	NA	NA	NA	NA
LOC107987099	0	NA	NA	NA	NA	NA
LOC728026	0	NA	NA	NA	NA	NA
LOC107987034	0	NA	NA	NA	NA	NA
LOC105376204	0.0405115	-0.00525979	0.0469997	-0.111918	0.910888	NA
LOC107987013	0.146042	-0.00525979	0.0469997	-0.0986795	0.921393	NA
LOC107987035	0.0615973	-0.00525979	0.0469997	-0.111917	0.910889	NA
LOC107987125	0	NA	NA	NA	NA	NA
C9orf106	0	NA	NA	NA	NA	NA
LOC100996574	0	NA	NA	NA	NA	NA
LOC101928193	0	NA	NA	NA	NA	NA
C9orf62	0	NA	NA	NA	NA	NA
LOC107987142	0.202184	-0.00809679	0.0581571	-0.139225	0.889272	NA
LOC101928722	0.031179	-0.00525979	0.0469997	-0.111918	0.910888	NA
C9orf163	0	NA	NA	NA	NA	NA
PRR31	0	NA	NA	NA	NA	NA
C9orf139	0.123993	-0.0123453	0.0469997	-0.262669	0.792806	NA
LOC101930307	0	NA	NA	NA	NA	NA
FAM157B	0	NA	NA	NA	NA	NA
LOC107987372	0	NA	NA	NA	NA	NA
LOC102724813	0	NA	NA	NA	NA	NA
LOC105376339	0.0919373	-0.00525979	0.0469997	-0.111918	0.910888	NA
LOC105376341	0	NA	NA	NA	NA	NA
LOC107983989	0	NA	NA	NA	NA	NA
LOC101927824	0.185176	0.0144747	0.0470247	0.188262	0.850671	NA
LOC105376353	0.0670928	-0.0123453	0.0469997	-0.262669	0.792806	NA
LOC107984203	0	NA	NA	NA	NA	NA
LOC107984208	0.0401362	0.00182569	0.0469997	0.0388428	0.969016	NA
DCLRE1CP1	0.241667	-0.0452642	0.0544557	-0.668772	0.503641	NA
C10orf111	0.112458	-0.00525979	0.0469997	-0.111919	0.910888	NA
LOC100505502	0	NA	NA	NA	NA	NA
LOC105376488	0.255114	0.0138401	0.0618967	0.172001	0.863437	NA
LOC107984189	0	NA	NA	NA	NA	NA
C10orf25	4.92519	-0.0965927	0.216782	-0.568441	0.569736	NA
FAM25E	0	NA	NA	NA	NA	NA
LOC105378577	0	NA	NA	NA	NA	NA
LOC107984026	0	NA	NA	NA	NA	NA
LOC107984236	0.219416	0.011069	0.0521548	0.179546	0.857509	NA
AGAP11	0.0323063	-0.00525979	0.0469997	-0.111918	0.910888	NA
C10orf131	0.34045	-0.0497003	0.0754992	-0.612774	0.540026	NA
LOC644215	6.13816	0.11998	0.226724	0.730131	0.46531	NA
LOC107984264	0	NA	NA	NA	NA	NA
LOC107984265	0	NA	NA	NA	NA	NA
LOC105378479	0	NA	NA	NA	NA	NA
LOC729800	0	NA	NA	NA	NA	NA
LOC107984159	0	NA	NA	NA	NA	NA
C10orf91	0.0299094	0.00182569	0.0469997	0.0367025	0.970722	NA
LOC107984282	0	NA	NA	NA	NA	NA
LOC101059906	0	NA	NA	NA	NA	NA
LOC101927503	0.0405115	-0.00525979	0.0469997	-0.111918	0.910888	NA
MUC2	0.160595	-0.0123453	0.0469997	-0.262671	0.792805	NA
LOC101927562	0	NA	NA	NA	NA	NA
HOTS	0	NA	NA	NA	NA	NA
LOC107987158	0	NA	NA	NA	NA	NA
LOC105376525	0	NA	NA	NA	NA	NA
LOC105376526	0	NA	NA	NA	NA	NA
LOC107984314	2.18241	0.0395356	0.1765	0.350416	0.726026	NA
LOC102724957	0	NA	NA	NA	NA	NA
DCDC5	0.60962	-0.0489028	0.0950518	-0.596943	0.550546	NA
LOC107984351	0	NA	NA	NA	NA	NA
LOC101060179	0.103113	0.00182569	0.0469997	0.0195945	0.984367	NA
LOC105376666	0	NA	NA	NA	NA	NA
LOC107987155	0	NA	NA	NA	NA	NA
LOC101927789	16.2337	0.730813	0.225829	3.05763	0.00223094	NA
LOC107984341	0.0613023	-0.00525979	0.0469997	-0.111917	0.910889	NA
LOC102724265	0	NA	NA	NA	NA	NA
LOC107984355	0	NA	NA	NA	NA	NA
LOC100287896	8.69903	-0.0591742	0.236069	-0.283851	0.776524	NA
LOC107987163	0.0321344	-0.00525979	0.0469997	-0.111918	0.910888	NA
FOLH1B	0.031179	-0.00525979	0.0469997	-0.111918	0.910888	NA
LOC105369176	0	NA	NA	NA	NA	NA
LOC105378955	0	NA	NA	NA	NA	NA
COLCA1	0	NA	NA	NA	NA	NA
LOC107984399	0	NA	NA	NA	NA	NA
LOC105369535	0	NA	NA	NA	NA	NA
OR8G2	0	NA	NA	NA	NA	NA
LOC403312	0.586692	-0.06236	0.107622	-0.720758	0.471058	NA
LOC338667	0	NA	NA	NA	NA	NA
LOC105369591	0.143452	-0.0123453	0.0469997	-0.259269	0.795427	NA
C11orf44	0	NA	NA	NA	NA	NA
LOC107984507	0.177378	0.0019818	0.0489472	0.0404822	0.967709	NA
LOC728715	0	NA	NA	NA	NA	NA
LOC105376678	0	NA	NA	NA	NA	NA
LOC105369728	0	NA	NA	NA	NA	NA
PRH1-TAS2R14	4.50182	0.144449	0.217585	0.610346	0.541633	NA
LOC100506248	4.42204	0.110688	0.213621	0.639475	0.522514	NA
LOC105369669	0.296497	0.00272877	0.0650339	0.0874618	0.930304	NA
C12orf77	0	NA	NA	NA	NA	NA
LOC645177	0.124072	-0.00525979	0.0469997	-0.11192	0.910886	NA
MUC19	0.188955	0.00851798	0.0470062	0.0355764	0.97162	NA
C12orf80	0.130139	-0.00525979	0.0469997	-0.111921	0.910886	NA
LOC107984512	0	NA	NA	NA	NA	NA
LOC107987175	1.23153	-0.0869946	0.147433	-0.729131	0.465921	NA
LOC105369972	0.0862228	-0.0194307	0.0469997	-0.328784	0.742319	NA
LOC107984534	0.0981992	-0.00525979	0.0469997	-0.111919	0.910888	NA
LOC105369869	0	NA	NA	NA	NA	NA
LOC105369914	0	NA	NA	NA	NA	NA
LOC105370045	3.30582	-0.12437	0.200387	-0.790852	0.42903	NA
LOC105370059	0	NA	NA	NA	NA	NA
LOC107984465	0	NA	NA	NA	NA	NA
LOC107984449	0.0911338	0.00182569	0.0469997	0.0388421	0.969016	NA
LOC101929984	0.123993	-0.0123453	0.0469997	-0.262669	0.792806	NA
LOC100996701	0	NA	NA	NA	NA	NA
LOC105370092	0	NA	NA	NA	NA	NA
MUC8	0	NA	NA	NA	NA	NA
LOC100996573	0	NA	NA	NA	NA	NA
LOC101928764	2.15417	0.364743	0.187247	2.06927	0.0385212	NA
LOC105370295	0	NA	NA	NA	NA	NA
LOC101927375	0	NA	NA	NA	NA	NA
SETDB2-PHF11	287.599	0.142402	0.0954899	1.47661	0.13978	0.405674
LOC107984562	6.94356	-0.00331602	0.23506	-0.0481204	0.96162	NA
LOC101927016	0	NA	NA	NA	NA	NA
LOC100129307	0	NA	NA	NA	NA	NA
LOC107987188	0	NA	NA	NA	NA	NA
COL4A2-AS2	0	NA	NA	NA	NA	NA
LOC105376684	0.348715	-0.0157306	0.0764057	-0.184275	0.853798	NA
LOC105370362	0	NA	NA	NA	NA	NA
LOC107983958	0	NA	NA	NA	NA	NA
LOC105378193	0	NA	NA	NA	NA	NA
ATP11AUN	0	NA	NA	NA	NA	NA
LOC107984590	0	NA	NA	NA	NA	NA
LOC102724474	1.43455	-0.0855481	0.17095	-0.345099	0.73002	NA
LOC105370378	0	NA	NA	NA	NA	NA
LOC101928841	0.165776	-0.0123453	0.0469997	-0.273457	0.784502	NA
LOC105377805	0	NA	NA	NA	NA	NA
LINC00452	1.92017	-0.105013	0.172448	-0.603246	0.546345	NA
LOC101929355	0	NA	NA	NA	NA	NA
LOC107987205	0	NA	NA	NA	NA	NA
LOC105370399	0	NA	NA	NA	NA	NA
LOC105370705	0	NA	NA	NA	NA	NA
DHRS4L1	0.291398	-0.00805198	0.0579984	-0.13884	0.889577	NA
LOC105378189	0	NA	NA	NA	NA	NA
LOC105370706	0	NA	NA	NA	NA	NA
LOC107984638	1.43404	0.0488113	0.148455	0.621306	0.534398	NA
LOC105370579	0.194536	-0.00523884	0.0470014	-0.111924	0.910883	NA
LOC105370641	0	NA	NA	NA	NA	NA
LOC102724682	0	NA	NA	NA	NA	NA
LOC105370687	0.890092	0.0323914	0.122612	0.349856	0.726446	NA
LOC107984648	0.0323063	-0.00525979	0.0469997	-0.111918	0.910888	NA
LOC105370691	0	NA	NA	NA	NA	NA
LOC105370708	0.0514258	-0.00525979	0.0469997	-0.111917	0.91089	NA
LOC107987211	0	NA	NA	NA	NA	NA
LOC105379272	0	NA	NA	NA	NA	NA
LOC105379528	0	NA	NA	NA	NA	NA
IGHV3-9	0	NA	NA	NA	NA	NA
LOC102723407	0	NA	NA	NA	NA	NA
LOC100996379	0	NA	NA	NA	NA	NA
LOC105369274	0	NA	NA	NA	NA	NA
LOC102724971	0	NA	NA	NA	NA	NA
LOC107983983	0	NA	NA	NA	NA	NA
LOC102723534	0	NA	NA	NA	NA	NA
LOC102723623	0	NA	NA	NA	NA	NA
LOC105370733	0	NA	NA	NA	NA	NA
LOC645202	0	NA	NA	NA	NA	NA
LOC100132202	0	NA	NA	NA	NA	NA
HERC2P11	0	NA	NA	NA	NA	NA
LOC107984752	1.51383	0.255748	0.131466	1.41988	0.155643	NA
LOC101060569	0	NA	NA	NA	NA	NA
LOC100996413	0	NA	NA	NA	NA	NA
LOC101927579	0.207721	-0.0123453	0.0469997	-0.273712	0.784306	NA
LOC107984025	0	NA	NA	NA	NA	NA
LOC101930434	0	NA	NA	NA	NA	NA
LOC283710	0	NA	NA	NA	NA	NA
LOC105370940	0	NA	NA	NA	NA	NA
LOC101060588	0	NA	NA	NA	NA	NA
LOC100653133	0	NA	NA	NA	NA	NA
C15orf56	0.123993	-0.0123453	0.0469997	-0.262669	0.792806	NA
LOC105376714	0	NA	NA	NA	NA	NA
LOC107983981	0	NA	NA	NA	NA	NA
LOC107984745	0.711204	-0.0457518	0.118011	-0.391082	0.695737	NA
LOC101928635	0.136648	-0.0123453	0.0469997	-0.260342	0.7946	NA
LOC105370849	0	NA	NA	NA	NA	NA
LOC107984728	0	NA	NA	NA	NA	NA
LOC732265	0.0802724	0.00891117	0.0469997	0.134046	0.893366	NA
LOC102723750	0.0716905	-0.00525979	0.0469997	-0.11192	0.910887	NA
LOC105376731	0	NA	NA	NA	NA	NA
LOC107984799	1.84195	-0.0915845	0.161	-0.478976	0.631955	NA
LOC440292	2.34423	-0.002943	0.0486334	-0.114539	0.908811	NA
LOC105376722	0	NA	NA	NA	NA	NA
LOC102724135	0	NA	NA	NA	NA	NA
GOLGA6L3	0	NA	NA	NA	NA	NA
LOC105371031	0.0802724	0.00891117	0.0469997	0.134046	0.893366	NA
C15orf32	0	NA	NA	NA	NA	NA
LOC105370980	0	NA	NA	NA	NA	NA
LOC105369201	0.0405115	-0.00525979	0.0469997	-0.111918	0.910888	NA
LOC107984751	0.0417833	-0.00525979	0.0469997	-0.111918	0.910888	NA
LOC100128108	0.402917	0.00449391	0.0800142	0.0491925	0.960766	NA
LOC107987377	0	NA	NA	NA	NA	NA
LOC107987233	0.224383	0.0112537	0.0527484	0.10794	0.914043	NA
LOC107984876	0	NA	NA	NA	NA	NA
LOC105371047	0	NA	NA	NA	NA	NA
PRSS41	0.0514258	-0.00525979	0.0469997	-0.111917	0.91089	NA
LOC105371063	0	NA	NA	NA	NA	NA
LOC107984859	0	NA	NA	NA	NA	NA
LOC105371095	0	NA	NA	NA	NA	NA
LOC100652777	0	NA	NA	NA	NA	NA
LOC105376747	0	NA	NA	NA	NA	NA
LOC105376752	0	NA	NA	NA	NA	NA
LOC107984851	0	NA	NA	NA	NA	NA
LOC107984832	0.214701	0.00182569	0.0469997	2.78086	0.00542158	NA
LOC107984833	0	NA	NA	NA	NA	NA
LOC107987231	79.4309	-0.224752	0.167524	-1.30845	0.190722	0.47041
LOC107983970	0	NA	NA	NA	NA	NA
LOC730183	0.248935	0.00247122	0.0545852	0.0452679	0.963894	NA
LOC102725101	0	NA	NA	NA	NA	NA
LOC100507221	0	NA	NA	NA	NA	NA
LOC105371191	0	NA	NA	NA	NA	NA
LOC102724062	0	NA	NA	NA	NA	NA
LOC107984808	0	NA	NA	NA	NA	NA
LOC105369266	0	NA	NA	NA	NA	NA
LOC105379473	0	NA	NA	NA	NA	NA
LOC105379474	0	NA	NA	NA	NA	NA
LOC390714	0	NA	NA	NA	NA	NA
LOC102724485	0	NA	NA	NA	NA	NA
LOC107987236	0	NA	NA	NA	NA	NA
LOC107987235	0	NA	NA	NA	NA	NA
LOC107984902	0	NA	NA	NA	NA	NA
LOC102724928	0	NA	NA	NA	NA	NA
LOC105371253	0	NA	NA	NA	NA	NA
C16orf97	0.0711974	-0.0123453	0.0469997	-0.258113	0.796319	NA
LOC643802	0.351774	0.00258119	0.0604836	0.00813397	0.99351	NA
CRNDE	10.3934	-0.0793486	0.23686	-0.330074	0.741344	NA
LOC388282	0	NA	NA	NA	NA	NA
LOC107984820	0	NA	NA	NA	NA	NA
LOC105369155	4.90983	-0.0521083	0.221356	-0.160489	0.872496	NA
LOC107984813	0.212532	0.00182569	0.0469997	0.0388397	0.969018	NA
LOC107984138	0.279087	-0.0336017	0.0469997	-0.401415	0.688115	NA
LOC102723796	0.225388	0.0159966	0.0469997	0.172225	0.86326	NA
LOC107984814	2.82831	0.117238	0.188697	0.567429	0.570423	NA
C16orf47	0.031179	-0.00525979	0.0469997	-0.111918	0.910888	NA
LOC105371371	0.143239	0.00182569	0.0469997	0.0168082	0.98659	NA
LOC105376777	0.246299	0.0125025	0.0545684	0.147431	0.882791	NA
LOC107987237	0	NA	NA	NA	NA	NA
LOC105369246	0	NA	NA	NA	NA	NA
LOC107984862	0	NA	NA	NA	NA	NA
LOC107987238	0	NA	NA	NA	NA	NA
LOC105371409	0	NA	NA	NA	NA	NA
LOC100129697	0	NA	NA	NA	NA	NA
LOC100287036	0	NA	NA	NA	NA	NA
LOC107984817	0	NA	NA	NA	NA	NA
LOC105371419	0	NA	NA	NA	NA	NA
LOC102723655	0	NA	NA	NA	NA	NA
LOC102723930	0	NA	NA	NA	NA	NA
LOC105379545	0	NA	NA	NA	NA	NA
LOC107987382	0	NA	NA	NA	NA	NA
LOC105379533	0	NA	NA	NA	NA	NA
LOC102723713	0	NA	NA	NA	NA	NA
LOC107987384	0	NA	NA	NA	NA	NA
LOC102724014	0	NA	NA	NA	NA	NA
LOC102724052	0	NA	NA	NA	NA	NA
LOC105379547	0	NA	NA	NA	NA	NA
LOC107987386	0	NA	NA	NA	NA	NA
LOC107984987	0	NA	NA	NA	NA	NA
LOC105371591	0.0670928	-0.0123453	0.0469997	-0.262669	0.792806	NA
CCDC92B	0	NA	NA	NA	NA	NA
LOC107984973	0.427048	-0.0104693	0.0724666	-0.13369	0.893648	NA
LOC728392	1032.06	-0.24773	0.114847	-2.15584	0.0310964	0.199504
FAM106CP	0	NA	NA	NA	NA	NA
TBC1D27	0	NA	NA	NA	NA	NA
LOC101929141	0	NA	NA	NA	NA	NA
LOC102724624	0.0835666	-0.00525979	0.0469997	-0.111919	0.910887	NA
LOC79999	0	NA	NA	NA	NA	NA
LOC388436	0	NA	NA	NA	NA	NA
FAM106B	0	NA	NA	NA	NA	NA
LOC100996792	2.37552	0.27501	0.172767	1.07409	0.282784	NA
LOC105371930	0	NA	NA	NA	NA	NA
LOC107984974	3.64855	-0.0525481	0.213055	-0.118533	0.905645	NA
LOC105371727	0.123993	-0.0123453	0.0469997	-0.262669	0.792806	NA
LOC107985082	0	NA	NA	NA	NA	NA
LOC107987247	0	NA	NA	NA	NA	NA
C17orf102	0	NA	NA	NA	NA	NA
LOC105371932	1.3122	-0.0506866	0.153442	-0.289634	0.772096	NA
LOC105371933	0.128269	-0.00525979	0.0469997	-0.111922	0.910885	NA
TBC1D3J	0	NA	NA	NA	NA	NA
LOC101929950	0.199419	0.0021363	0.050798	0.0420497	0.966459	NA
LOC105371763	0.72384	-0.0651059	0.113183	-0.585066	0.558503	NA
LOC101929578	0	NA	NA	NA	NA	NA
LOC107987243	0	NA	NA	NA	NA	NA
LOC107987254	0	NA	NA	NA	NA	NA
LOC107987253	0	NA	NA	NA	NA	NA
FLJ45513	0.0545319	0.00182569	0.0469997	0.0388442	0.969015	NA
C17orf112	0	NA	NA	NA	NA	NA
LOC105371844	0	NA	NA	NA	NA	NA
C17orf82	0.187333	0.00891117	0.0469997	0.139928	0.888717	NA
LOC107987248	0	NA	NA	NA	NA	NA
LOC100134391	0	NA	NA	NA	NA	NA
C17orf77	0	NA	NA	NA	NA	NA
LOC105371910	0	NA	NA	NA	NA	NA
LOC107985021	0	NA	NA	NA	NA	NA
LOC105371921	0.154086	0.00182569	0.0469997	-0.0188804	0.984937	NA
LOC107985022	0	NA	NA	NA	NA	NA
LOC100130370	0.109064	0.00891117	0.0469997	0.149865	0.880871	NA
LOC105376791	0	NA	NA	NA	NA	NA
LOC105371944	0	NA	NA	NA	NA	NA
TYMSOS	2.17654	0.077155	0.180393	0.420548	0.674085	NA
LOC105372022	0.315661	-0.0187915	0.0585697	-0.305877	0.759699	NA
C18orf12	0	NA	NA	NA	NA	NA
LOC105372109	0	NA	NA	NA	NA	NA
LOC100505549	0.6722	-0.0981922	0.123233	-0.825584	0.40904	NA
LOC101927322	2.44642	-0.03403	0.176965	-0.230435	0.817754	NA
GTSCR1	0	NA	NA	NA	NA	NA
LOC105372204	0	NA	NA	NA	NA	NA
C18orf65	7.22277	-0.238301	0.234639	-0.967031	0.333529	NA
LOC100996274	0	NA	NA	NA	NA	NA
LOC107985149	0	NA	NA	NA	NA	NA
LOC105376875	0	NA	NA	NA	NA	NA
LOC101929060	0	NA	NA	NA	NA	NA
LOC102725180	0.106269	0.00182569	0.0469997	0.0388406	0.969017	NA
LOC101929097	0.0417833	-0.00525979	0.0469997	-0.111918	0.910888	NA
DPP9-AS1	0	NA	NA	NA	NA	NA
LOC107985320	0	NA	NA	NA	NA	NA
LOC390877	0	NA	NA	NA	NA	NA
LOC729458	0	NA	NA	NA	NA	NA
LOC107985283	0	NA	NA	NA	NA	NA
LOC107983991	0.0405115	-0.00525979	0.0469997	-0.111918	0.910888	NA
LOC105372269	0	NA	NA	NA	NA	NA
LOC100505555	1.09637	-0.0221277	0.132634	-0.449986	0.652721	NA
LOC107984139	0.172897	0.00891117	0.0469997	0.178755	0.85813	NA
LINC01835	0	NA	NA	NA	NA	NA
LOC105372315	0	NA	NA	NA	NA	NA
LOC105372319	0	NA	NA	NA	NA	NA
LOC105376917	0.0431114	-0.0123453	0.0469997	-0.252326	0.800789	NA
LOC105376906	0	NA	NA	NA	NA	NA
THEG5	0	NA	NA	NA	NA	NA
LOC101927572	0	NA	NA	NA	NA	NA
LOC728485	5.3827	-0.00773917	0.223585	0.185814	0.852591	NA
LOC105372412	0.0767381	0.00182569	0.0469997	0.0388407	0.969017	NA
LOC107987269	7.66692	-0.250985	0.235693	-1.07398	0.282832	NA
LOC100287477	0.322486	-0.0481421	0.0747884	-0.558743	0.576337	NA
LOC100129083	0	NA	NA	NA	NA	NA
LOC107983997	38.5551	0.0398074	0.201658	0.207263	0.835804	NA
LOC107985332	0	NA	NA	NA	NA	NA
LOC107983998	2.71217	-0.267424	0.200787	-1.43938	0.150042	NA
LOC105372474	0	NA	NA	NA	NA	NA
LOC105372478	0	NA	NA	NA	NA	NA
LOC101929937	0.442825	-0.0163466	0.0882542	-0.22243	0.823979	NA
LOC107984104	0	NA	NA	NA	NA	NA
LOC388780	0.18671	0.00182569	0.0469997	0.0388389	0.969019	NA
LOC107985384	0	NA	NA	NA	NA	NA
C20orf78	0	NA	NA	NA	NA	NA
LOC107987276	0	NA	NA	NA	NA	NA
LOC105372585	0.26303	-0.00948542	0.062864	-0.150898	0.880056	NA
LOC107985433	0	NA	NA	NA	NA	NA
LOC107985416	0.137776	-0.0123453	0.0469997	-0.262673	0.792803	NA
C20orf203	0	NA	NA	NA	NA	NA
LOC105372714	0	NA	NA	NA	NA	NA
LOC107985381	0.0598187	0.00891117	0.0469997	0.117424	0.906524	NA
LOC100128988	0	NA	NA	NA	NA	NA
LOC107985388	0.371804	-0.0383841	0.0850687	-0.423191	0.672156	NA
LINC01272	0.186209	-0.00525979	0.0469997	-0.133773	0.893582	NA
LOC107985410	0	NA	NA	NA	NA	NA
C20orf197	0	NA	NA	NA	NA	NA
LOC105372704	0	NA	NA	NA	NA	NA
LOC105369209	0	NA	NA	NA	NA	NA
MIR1-1HG	0	NA	NA	NA	NA	NA
LOC107987285	0	NA	NA	NA	NA	NA
LOC107985428	0	NA	NA	NA	NA	NA
DPH3P1	0.600843	0.056459	0.0976161	0.240211	0.810167	NA
LOC107985425	0	NA	NA	NA	NA	NA
LOC102724219	3.24405	0.0662991	0.205037	0.359988	0.718856	NA
CH507-42P11.6	0	NA	NA	NA	NA	NA
LOC107987288	0	NA	NA	NA	NA	NA
LOC107987289	0	NA	NA	NA	NA	NA
LOC102724843	0	NA	NA	NA	NA	NA
LOC107987290	0	NA	NA	NA	NA	NA
LOC102724951	0	NA	NA	NA	NA	NA
LOC102723360	0.0742904	-0.0123453	0.0469997	-0.256337	0.797691	NA
LOC107985477	0	NA	NA	NA	NA	NA
LOC105372731	0.332944	0.004114	0.060058	-0.0497808	0.960297	NA
LOC101927345	0	NA	NA	NA	NA	NA
BAGE2	0	NA	NA	NA	NA	NA
LOC107987291	35.3308	0.226338	0.202256	1.10867	0.267571	NA
LOC150051	0.0321344	-0.00525979	0.0469997	-0.111918	0.910888	NA
LOC105372798	0	NA	NA	NA	NA	NA
WRB-SH3BGR	763.923	0.203276	0.09881	2.06383	0.0390337	0.219541
PLAC4	0	NA	NA	NA	NA	NA
LOC101928212	0	NA	NA	NA	NA	NA
ERVH48-1	0.0763591	-0.00525979	0.0469997	-0.111918	0.910888	NA
LOC105372836	0.0862228	-0.0194307	0.0469997	-0.328784	0.742319	NA
LOC107985476	0.210216	-0.0265162	0.0469997	-0.490231	0.62397	NA
LOC101929839	0	NA	NA	NA	NA	NA
LOC101929372	0	NA	NA	NA	NA	NA
LOC100996401	0	NA	NA	NA	NA	NA
LOC107985532	0.467262	0.0274906	0.089499	0.323375	0.746411	NA
IGLV5-45	0	NA	NA	NA	NA	NA
IGLV7-43	0	NA	NA	NA	NA	NA
LOC107985555	0	NA	NA	NA	NA	NA
LOC100652871	0	NA	NA	NA	NA	NA
LOC107985559	0.398186	-0.0102324	0.0631635	-0.274291	0.783861	NA
LOC100652901	0	NA	NA	NA	NA	NA
LOC284898	0	NA	NA	NA	NA	NA
LOC105372977	0	NA	NA	NA	NA	NA
LOC107985544	0	NA	NA	NA	NA	NA
LOC102724378	1.08316	-0.0694938	0.139987	-0.668408	0.503873	NA
LOC100996598	0	NA	NA	NA	NA	NA
LOC102723722	0	NA	NA	NA	NA	NA
LOC105373057	0	NA	NA	NA	NA	NA
LOC107985535	0	NA	NA	NA	NA	NA
LOC105373091	0.0633133	-0.00525979	0.0469997	-0.11192	0.910887	NA
LOC107985556	0	NA	NA	NA	NA	NA
LOC107987388	0	NA	NA	NA	NA	NA
LOC102724197	0	NA	NA	NA	NA	NA
LOC107987389	0	NA	NA	NA	NA	NA
LOC105369189	0	NA	NA	NA	NA	NA
LOC102724751	0	NA	NA	NA	NA	NA
LOC107987394	0	NA	NA	NA	NA	NA
LOC105373102	0.214514	-0.0122904	0.0470042	-0.250828	0.801947	NA
LOC107985649	0.314199	-0.0145866	0.0743371	-0.110569	0.911958	NA
LOC105373133	0	NA	NA	NA	NA	NA
LOC107985657	0	NA	NA	NA	NA	NA
SUPT20HL2	0.364371	-0.0346672	0.0545927	-0.509528	0.610382	NA
SUPT20HL1	0.762496	0.150585	0.106449	0.742203	0.457965	NA
LOC105373154	0	NA	NA	NA	NA	NA
FTH1P18	0	NA	NA	NA	NA	NA
LOC107985687	0	NA	NA	NA	NA	NA
LOC107985678	0.159206	-0.00525979	0.0469997	-0.11192	0.910887	NA
NBDY	218.579	-0.0145227	0.143965	-0.0887401	0.929288	0.970484
LOC105373242	0	NA	NA	NA	NA	NA
LOC105373244	0	NA	NA	NA	NA	NA
FLJ44635	0.801318	0.12293	0.122628	0.661139	0.508523	NA
FAM236B	0	NA	NA	NA	NA	NA
FAM236A	0	NA	NA	NA	NA	NA
LOC105373297	0	NA	NA	NA	NA	NA
TCP11X1	0	NA	NA	NA	NA	NA
ARMCX5-GPRASP2	114.248	-0.289773	0.150845	-1.91737	0.0551908	0.259002
LOC105373310	0.344732	0.0358381	0.0611888	0.23679	0.81282	NA
LOC105373311	2.94815	0.14942	0.194601	1.01807	0.308646	NA
LOC101928589	0.0763591	-0.00525979	0.0469997	-0.111918	0.910888	NA
LOC105373314	0	NA	NA	NA	NA	NA
LOC100126447	0	NA	NA	NA	NA	NA
LOC101928242	0.0732037	-0.00525979	0.0469997	-0.111919	0.910887	NA
LOC107985692	0.834777	0.0357143	0.114684	0.392161	0.694939	NA
LOC389895	0.212917	-0.00525979	0.0469997	-0.111921	0.910886	NA
LOC645188	0	NA	NA	NA	NA	NA
MAGEA10-MAGEA5	0	NA	NA	NA	NA	NA
MAGEA5	0	NA	NA	NA	NA	NA
LOC107983954	0.0401362	0.00182569	0.0469997	0.0388428	0.969016	NA
LOC105373381	0	NA	NA	NA	NA	NA
LOC107987332	0	NA	NA	NA	NA	NA
LOC107987345	0.247744	-0.0121457	0.0473459	-3.4829	0.000496006	NA
LOC107987336	0	NA	NA	NA	NA	NA
LOC100996911	0	NA	NA	NA	NA	NA
LOC101929235	0	NA	NA	NA	NA	NA
LOC107987351	0	NA	NA	NA	NA	NA
LOC102723382	0	NA	NA	NA	NA	NA
LOC642249	0	NA	NA	NA	NA	NA
LOC105379554	0	NA	NA	NA	NA	NA
LOC107987397	0	NA	NA	NA	NA	NA
LOC105379561	0	NA	NA	NA	NA	NA
LOC107987400	0	NA	NA	NA	NA	NA
LOC102723822	0	NA	NA	NA	NA	NA
LOC105379417	0	NA	NA	NA	NA	NA
PRAMEF22	0	NA	NA	NA	NA	NA
LOC107987484	0	NA	NA	NA	NA	NA
LOC107987485	0	NA	NA	NA	NA	NA
LOC107987486	0	NA	NA	NA	NA	NA
LOC107987487	0	NA	NA	NA	NA	NA
LOC107987488	0	NA	NA	NA	NA	NA
LOC107987489	0	NA	NA	NA	NA	NA
LOC107987490	0	NA	NA	NA	NA	NA
LOC107987491	0	NA	NA	NA	NA	NA
LOC105370748	0	NA	NA	NA	NA	NA
LOC107987471	0	NA	NA	NA	NA	NA
LOC107987469	0	NA	NA	NA	NA	NA
KIR2DL5B	0	NA	NA	NA	NA	NA
KIR3DS1	0	NA	NA	NA	NA	NA
KIR2DL5A	0	NA	NA	NA	NA	NA
KIR2DS1	0	NA	NA	NA	NA	NA
KIR2DL2	0	NA	NA	NA	NA	NA
KIR2DS3	0	NA	NA	NA	NA	NA
LOC107987477	0	NA	NA	NA	NA	NA
LOC107987479	0	NA	NA	NA	NA	NA
LOC107984153	0	NA	NA	NA	NA	NA
LOC107987478	0	NA	NA	NA	NA	NA
LOC107984152	0	NA	NA	NA	NA	NA
LOC107987464	0	NA	NA	NA	NA	NA
LOC105379575	0	NA	NA	NA	NA	NA
LOC101929773	0	NA	NA	NA	NA	NA
LOC102724995	0	NA	NA	NA	NA	NA
LOC102724994	0	NA	NA	NA	NA	NA
LOC100653061	0	NA	NA	NA	NA	NA
GTF2H2C_2	0	NA	NA	NA	NA	NA
HLA-DRB3	0	NA	NA	NA	NA	NA
LOC107987409	0	NA	NA	NA	NA	NA
LOC107987410	0	NA	NA	NA	NA	NA
LOC105379589	0	NA	NA	NA	NA	NA
OR8U8	0	NA	NA	NA	NA	NA
OR8U9	0	NA	NA	NA	NA	NA
OR9G9	0	NA	NA	NA	NA	NA
TAS2R45	0	NA	NA	NA	NA	NA
GOLGA6L19	0	NA	NA	NA	NA	NA
LOC102724985	0	NA	NA	NA	NA	NA
LOC102724984	0	NA	NA	NA	NA	NA
LOC102724993	0	NA	NA	NA	NA	NA
LOC107984155	0	NA	NA	NA	NA	NA
LOC107987423	0	NA	NA	NA	NA	NA
LOC100996750	0	NA	NA	NA	NA	NA
LOC100653049	0	NA	NA	NA	NA	NA
LOC100996709	0	NA	NA	NA	NA	NA
LOC100996747	0	NA	NA	NA	NA	NA
LOC107984156	0	NA	NA	NA	NA	NA
LOC107987425	0	NA	NA	NA	NA	NA
LILRA3	0	NA	NA	NA	NA	NA
LOC102724999	0	NA	NA	NA	NA	NA
IGLV5-39	0	NA	NA	NA	NA	NA
LOC102725003	0	NA	NA	NA	NA	NA
LOC105379603	0	NA	NA	NA	NA	NA
LOC391322	0	NA	NA	NA	NA	NA
GSTT1	0	NA	NA	NA	NA	NA
APOBEC3A_B	0	NA	NA	NA	NA	NA
LOC102725009	0	NA	NA	NA	NA	NA
LOC107987433	0	NA	NA	NA	NA	NA
LOC107987428	0	NA	NA	NA	NA	NA
CCL3L1	0	NA	NA	NA	NA	NA
CCL4L1	0	NA	NA	NA	NA	NA
LOC102725034	0	NA	NA	NA	NA	NA
LOC107987441	0	NA	NA	NA	NA	NA
KIR2DS2	0	NA	NA	NA	NA	NA
HLA-DRB4	0	NA	NA	NA	NA	NA
LOC107987446	0	NA	NA	NA	NA	NA
LOC105379650	0	NA	NA	NA	NA	NA
LOC107987451	0	NA	NA	NA	NA	NA
LOC107987456	0	NA	NA	NA	NA	NA
LOC107987457	0	NA	NA	NA	NA	NA
C4B_2	0	NA	NA	NA	NA	NA
LOC102725035	0	NA	NA	NA	NA	NA
LOC107987462	0	NA	NA	NA	NA	NA
KIR2DS5	0	NA	NA	NA	NA	NA
LOC102725023	0	NA	NA	NA	NA	NA
LOC105379645	0	NA	NA	NA	NA	NA
ND1	0	NA	NA	NA	NA	NA
ND2	0	NA	NA	NA	NA	NA
COX1	0	NA	NA	NA	NA	NA
COX2	0	NA	NA	NA	NA	NA
ATP8	0	NA	NA	NA	NA	NA
ATP6	0	NA	NA	NA	NA	NA
COX3	0	NA	NA	NA	NA	NA
ND3	0	NA	NA	NA	NA	NA
ND4L	0	NA	NA	NA	NA	NA
ND4	0	NA	NA	NA	NA	NA
ND5	0	NA	NA	NA	NA	NA
ND6	0	NA	NA	NA	NA	NA
CYTB	0	NA	NA	NA	NA	NA
ENSG00000186092	0	NA	NA	NA	NA	NA
ENSG00000279928	0	NA	NA	NA	NA	NA
ENSG00000279457	0.595402	-0.0811363	0.0858981	-0.839869	0.400982	NA
ENSG00000278566	0	NA	NA	NA	NA	NA
ENSG00000273547	0	NA	NA	NA	NA	NA
ENSG00000187634	3.26793	-0.108309	0.19736	-0.751666	0.452252	NA
ENSG00000188976	464.793	-0.245077	0.131015	-1.86766	0.0618098	0.273131
ENSG00000187961	50.1178	0.0846988	0.188918	0.473393	0.635933	NA
ENSG00000187583	14.5996	-0.213644	0.23644	-0.854974	0.392565	NA
ENSG00000187642	0.187708	-0.00525979	0.0469997	-0.111924	0.910884	NA
ENSG00000188290	16.1861	-0.250283	0.231037	-1.07422	0.282723	NA
ENSG00000187608	295.106	-0.240704	0.133948	-1.78149	0.0748332	0.297133
ENSG00000188157	3567.06	-0.365379	0.133891	-2.7379	0.00618334	0.0854959
ENSG00000237330	0	NA	NA	NA	NA	NA
ENSG00000131591	23.2069	-0.0937827	0.221224	-0.417932	0.675997	NA
ENSG00000162571	0	NA	NA	NA	NA	NA
ENSG00000186891	0.257084	0.00368618	0.0630676	0.0421527	0.966377	NA
ENSG00000186827	0.0670928	-0.0123453	0.0469997	-0.262669	0.792806	NA
ENSG00000078808	2153.21	-0.214234	0.0828739	-2.58477	0.00974428	0.108902
ENSG00000176022	100.683	-0.39482	0.165535	-2.38083	0.0172736	0.149357
ENSG00000184163	0.614926	0.0994425	0.0954605	0.577512	0.563594	NA
ENSG00000160087	452.19	-0.173784	0.112943	-1.53659	0.124394	0.383403
ENSG00000162572	0.417963	0.00940005	0.0470948	3.01686	0.00255404	NA
ENSG00000131584	89.2798	0.0310754	0.15018	0.20899	0.834456	0.927592
ENSG00000169972	109.235	-0.456628	0.176913	-2.58254	0.00980753	0.109076
ENSG00000127054	590.851	-0.290828	0.106815	-2.72302	0.00646879	0.0880906
ENSG00000224051	146.86	-0.140787	0.177464	-0.793186	0.427669	0.690408
ENSG00000169962	0.204061	0.00182569	0.0469997	0.0313281	0.975008	NA
ENSG00000107404	45.8979	0.0384054	0.204494	0.184236	0.853828	NA
ENSG00000162576	1648.91	-0.349883	0.0936106	-3.73761	0.000185779	0.0121059
ENSG00000175756	684.021	-0.17909	0.110383	-1.62143	0.104925	0.352285
ENSG00000221978	356.469	-0.113323	0.105543	-1.06887	0.285126	0.568178
ENSG00000242485	611.053	0.104114	0.0807516	1.29215	0.196304	0.476305
ENSG00000235098	0	NA	NA	NA	NA	NA
ENSG00000205116	0	NA	NA	NA	NA	NA
ENSG00000179403	11.2155	-0.401305	0.236494	-1.92747	0.0539205	NA
ENSG00000215915	0.379655	-0.00631687	0.0546538	-0.130433	0.896224	NA
ENSG00000160072	7.16874	0.178448	0.234302	0.833656	0.404475	NA
ENSG00000197785	121.802	-0.331567	0.18733	-1.77529	0.0758495	0.299634
ENSG00000205090	5.99356	-0.246846	0.226624	-1.15977	0.246143	NA
ENSG00000160075	858.264	0.047554	0.0863116	0.549557	0.582624	0.795827
ENSG00000279244	0	NA	NA	NA	NA	NA
ENSG00000228594	3.99027	0.0622917	0.220188	0.182563	0.855141	NA
ENSG00000197530	167.838	-0.323331	0.171276	-1.89002	0.0587553	0.266385
ENSG00000189409	0.469496	-0.0526678	0.0837452	-0.515256	0.606374	NA
ENSG00000248333	163.847	0.142826	0.12498	1.14637	0.251643	0.538617
ENSG00000189339	29.3648	-0.377582	0.202863	-1.87634	0.0606087	NA
ENSG00000008128	47.6659	0.033633	0.189949	0.250119	0.802495	NA
ENSG00000215790	1.68021	-0.0688262	0.171414	-0.550091	0.582257	NA
ENSG00000008130	235.487	-0.211496	0.112807	-1.87332	0.0610246	0.27179
ENSG00000078369	4746.97	-0.151797	0.0888875	-1.70723	0.0877788	0.322092
ENSG00000169885	0	NA	NA	NA	NA	NA
ENSG00000178821	0.499152	-0.0153684	0.0901769	-0.147898	0.882423	NA
ENSG00000142609	0	NA	NA	NA	NA	NA
ENSG00000187730	0.0722706	0.00182569	0.0469997	0.0339976	0.972879	NA
ENSG00000067606	21.3992	0.106725	0.218759	0.513165	0.607836	NA
ENSG00000162585	114.302	-0.269005	0.189297	-1.4172	0.156423	0.43003
ENSG00000157933	434.168	-0.282416	0.137006	-2.05619	0.0397639	0.220657
ENSG00000116151	44.2002	-0.12157	0.190712	-0.635973	0.524794	NA
ENSG00000157916	1675.44	-0.0839144	0.0827149	-1.0129	0.311108	0.591791
ENSG00000157911	45.2312	-0.194791	0.203914	-0.952906	0.340638	NA
ENSG00000149527	5.00663	-0.270156	0.224352	-0.957562	0.338284	NA
ENSG00000157881	195.321	-0.198191	0.112701	-1.75872	0.0786254	0.304403
ENSG00000197921	0.0844413	0.00891117	0.0469997	0.172561	0.862996	NA
ENSG00000157873	8.6253	-0.0105958	0.236851	-0.0155688	0.987578	NA
ENSG00000157870	75.2465	-0.156541	0.171197	-0.919547	0.35781	0.633841
ENSG00000142606	0.525842	0.0112694	0.0473921	0.164397	0.869419	NA
ENSG00000215912	0	NA	NA	NA	NA	NA
ENSG00000169717	0.150193	-0.00525979	0.0469997	-0.11192	0.910887	NA
ENSG00000142611	0.99446	0.224216	0.123265	1.62007	0.105218	NA
ENSG00000130762	0.190423	-0.0194341	0.047	-0.242416	0.808458	NA
ENSG00000162591	7723.72	-0.432792	0.129238	-3.35533	0.00079269	0.0287687
ENSG00000158109	1170.28	-0.0846923	0.0589299	-1.43221	0.152083	0.423316
ENSG00000116213	146.162	-0.185384	0.134288	-1.38234	0.166866	0.443029
ENSG00000078900	0	NA	NA	NA	NA	NA
ENSG00000162592	0	NA	NA	NA	NA	NA
ENSG00000235169	3.17298	-0.275527	0.200733	-1.20374	0.228689	NA
ENSG00000130764	415.84	-0.167733	0.100341	-1.67095	0.0947319	0.332632
ENSG00000116198	213.451	0.12317	0.132655	0.91921	0.357986	0.633929
ENSG00000169598	13.6896	-0.273393	0.236585	-1.13822	0.255028	NA
ENSG00000198912	188.386	0.0895465	0.129289	0.712855	0.475935	0.727058
ENSG00000196581	0.0417833	-0.00525979	0.0469997	-0.111918	0.910888	NA
ENSG00000131697	80.1675	-0.313868	0.164623	-1.90322	0.0570118	0.263587
ENSG00000069424	111.135	-0.0390108	0.142164	-0.257328	0.796925	0.912202
ENSG00000116254	12.6554	0.158082	0.23772	0.823758	0.410077	NA
ENSG00000116251	367.869	0.250491	0.232031	1.06836	0.285356	0.568282
ENSG00000158286	13.5852	-0.344226	0.237966	-1.4573	0.145034	NA
ENSG00000116237	421.169	-0.340972	0.104778	-3.25361	0.00113949	0.0350211
ENSG00000173673	0	NA	NA	NA	NA	NA
ENSG00000158292	1.70703	0.0420962	0.180763	0.374461	0.708061	NA
ENSG00000097021	957.74	-0.145663	0.143513	-1.00221	0.316242	0.597408
ENSG00000069812	40.651	-0.154944	0.201889	-0.609111	0.542451	NA
ENSG00000187017	2.34096	-0.214689	0.187538	-1.22791	0.21948	NA
ENSG00000215788	0.361625	-0.00941805	0.0698268	-0.167381	0.867071	NA
ENSG00000171680	97.0609	-0.181371	0.17448	-0.995249	0.319615	0.600116
ENSG00000162408	474.569	0.0315474	0.0898416	0.356688	0.721325	0.873332
ENSG00000173662	0.117402	-0.0194307	0.0469997	-0.335248	0.737438	NA
ENSG00000204859	80.4209	-0.0415552	0.161986	-0.257519	0.796778	0.912166
ENSG00000162413	813.78	-0.266919	0.157856	-1.69456	0.0901598	0.326528
ENSG00000116273	260.568	-0.178434	0.110513	-1.61166	0.107036	0.355012
ENSG00000041988	53.7305	-0.061008	0.181841	-0.312364	0.754764	NA
ENSG00000007923	700.244	0.105924	0.0781221	1.3561	0.175067	0.452986
ENSG00000171735	299.749	0.234895	0.110297	2.12376	0.0336898	0.207217
ENSG00000049245	1663.11	0.0201354	0.122592	0.164632	0.869233	0.94502
ENSG00000049246	80.4715	0.109266	0.160944	0.663649	0.506915	0.747712
ENSG00000049247	1.13472	-0.0949405	0.139278	-0.364356	0.715592	NA
ENSG00000049249	12.9228	-0.106111	0.236868	-0.364296	0.715637	NA
ENSG00000116288	3261.15	0.130565	0.0654021	1.99616	0.0459167	0.237237
ENSG00000116285	313.136	0.204375	0.165285	1.20159	0.229522	0.518063
ENSG00000162426	23.4781	-0.00170579	0.231237	-0.0671161	0.946489	NA
ENSG00000142599	466.085	-0.142129	0.0914279	-1.55152	0.120776	0.378161
ENSG00000074800	20588.3	-0.0274439	0.0753525	-0.364212	0.7157	0.870503
ENSG00000131686	0	NA	NA	NA	NA	NA
ENSG00000197241	0	NA	NA	NA	NA	NA
ENSG00000142583	147.237	-0.551478	0.169681	-3.31073	0.000930526	0.0314184
ENSG00000180758	33.9425	-0.192642	0.205914	-0.934001	0.350304	NA
ENSG00000049239	179.178	-0.180144	0.162728	-1.10871	0.267557	0.553768
ENSG00000171621	163.75	-0.109273	0.146418	-0.734265	0.462787	0.71633
ENSG00000171612	10.623	-0.122092	0.236985	-0.521196	0.602231	NA
ENSG00000188807	47.3272	-0.164955	0.179412	-0.937267	0.348621	NA
ENSG00000171608	155.221	-0.142034	0.139513	-1.02495	0.305389	0.587379
ENSG00000171603	3915.52	-0.242565	0.0863925	-2.8095	0.0049619	0.0786441
ENSG00000280113	0	NA	NA	NA	NA	NA
ENSG00000178585	51.6932	-0.0235788	0.193364	-0.131804	0.895139	NA
ENSG00000162441	235.401	0.265294	0.117542	2.24864	0.0245353	0.178776
ENSG00000173614	201.346	0.253186	0.113915	2.22282	0.0262282	0.184995
ENSG00000162444	2.9621	-0.0172399	0.197163	-0.190113	0.84922	NA
ENSG00000130939	772.996	0.0459188	0.0743237	0.618301	0.536377	0.765179
ENSG00000054523	1095.98	0.100735	0.0880081	1.14252	0.253238	0.539262
ENSG00000142657	1815.09	-0.0192859	0.0887636	-0.221775	0.824489	0.922993
ENSG00000251503	11.0497	0.159454	0.237251	0.752194	0.451934	NA
ENSG00000175279	10.8792	0.158843	0.237354	0.739897	0.459363	NA
ENSG00000241563	0.170439	-0.00525979	0.0469997	-0.111919	0.910888	NA
ENSG00000160049	443.805	-0.0856074	0.0907437	-0.941028	0.34669	0.623951
ENSG00000142655	226.023	-0.108391	0.109571	-0.98262	0.325794	0.606375
ENSG00000130940	7.28278	-0.0656103	0.23589	-0.307085	0.758778	NA
ENSG00000175262	0.0321344	-0.00525979	0.0469997	-0.111918	0.910888	NA
ENSG00000120948	906.743	-0.00406882	0.0838346	-0.0493434	0.960646	0.984772
ENSG00000277726	803.692	0.00282801	0.0901162	0.0300991	0.975988	0.990199
ENSG00000009724	0.118973	0.00182569	0.0469997	0.0388401	0.969018	NA
ENSG00000116649	900.686	-0.0533437	0.119869	-0.44131	0.658989	0.8389
ENSG00000171824	659.475	0.0483725	0.0966908	0.502277	0.615473	0.813662
ENSG00000198793	589.148	-0.0616704	0.0901548	-0.682367	0.495007	0.740272
ENSG00000171819	3.76445	-0.130478	0.209197	-0.590262	0.555015	NA
ENSG00000120942	145.537	-0.214063	0.14341	-1.4843	0.137729	0.40277
ENSG00000204624	0.758354	0.0973642	0.121902	0.755907	0.449705	NA
ENSG00000116661	194.277	-0.215682	0.142154	-1.49316	0.135396	0.400097
ENSG00000132879	107.237	-0.0749628	0.14596	-0.521396	0.602091	0.805751
ENSG00000116663	17.7971	-0.0849973	0.232882	-0.310538	0.756152	NA
ENSG00000116670	91.8174	-0.109412	0.165158	-0.665415	0.505785	0.747184
ENSG00000162490	0.824624	-0.0196467	0.130668	-0.290785	0.771216	NA
ENSG00000177674	327.054	-0.322304	0.107375	-2.9954	0.00274083	0.0563988
ENSG00000215910	0.24235	-0.0267419	0.0471974	-0.528527	0.597133	NA
ENSG00000177000	49.5502	-0.145986	0.192987	-0.772715	0.439691	NA
ENSG00000011021	115.587	-0.121604	0.136392	-0.9218	0.356633	0.632585
ENSG00000175206	0.0417833	-0.00525979	0.0469997	-0.111918	0.910888	NA
ENSG00000120937	12174.4	-0.266987	0.11242	-2.38129	0.0172522	0.149357
ENSG00000116685	155.165	-0.349185	0.11872	-2.93289	0.00335826	0.0630182
ENSG00000083444	8828.79	-0.322777	0.0841375	-3.83633	0.000124888	0.00925708
ENSG00000116688	933.662	-0.0333181	0.07761	-0.429962	0.667223	0.84373
ENSG00000116691	65.4238	-0.17907	0.155209	-1.1686	0.242566	0.530075
ENSG00000120949	5.57325	-0.0267386	0.224096	-0.264136	0.791675	NA
ENSG00000028137	0.682303	-0.115732	0.101161	-0.967137	0.333476	NA
ENSG00000048707	411.077	0.0386717	0.117357	0.324828	0.745311	0.884906
ENSG00000162496	923.561	-0.153106	0.209408	-0.725042	0.468426	0.721217
ENSG00000204518	0.086278	0.00182569	0.0469997	0.0388407	0.969017	NA
ENSG00000188984	0.0401362	0.00182569	0.0469997	0.0388428	0.969016	NA
ENSG00000157330	0	NA	NA	NA	NA	NA
ENSG00000116726	0	NA	NA	NA	NA	NA
ENSG00000116721	0	NA	NA	NA	NA	NA
ENSG00000239810	0	NA	NA	NA	NA	NA
ENSG00000179172	0.0401362	0.00182569	0.0469997	0.0388428	0.969016	NA
ENSG00000120952	0	NA	NA	NA	NA	NA
ENSG00000243073	0	NA	NA	NA	NA	NA
ENSG00000187545	0	NA	NA	NA	NA	NA
ENSG00000204510	0.0431114	-0.0123453	0.0469997	-0.252326	0.800789	NA
ENSG00000232423	0	NA	NA	NA	NA	NA
ENSG00000274764	0	NA	NA	NA	NA	NA
ENSG00000229571	0	NA	NA	NA	NA	NA
ENSG00000277058	0	NA	NA	NA	NA	NA
ENSG00000275774	0.372786	-0.0397521	0.0678103	-0.734648	0.462554	NA
ENSG00000280267	0	NA	NA	NA	NA	NA
ENSG00000179412	0	NA	NA	NA	NA	NA
ENSG00000204505	0	NA	NA	NA	NA	NA
ENSG00000279804	0	NA	NA	NA	NA	NA
ENSG00000270601	0	NA	NA	NA	NA	NA
ENSG00000182330	0	NA	NA	NA	NA	NA
ENSG00000204501	0	NA	NA	NA	NA	NA
ENSG00000204481	0	NA	NA	NA	NA	NA
ENSG00000204480	0	NA	NA	NA	NA	NA
ENSG00000204479	0	NA	NA	NA	NA	NA
ENSG00000204478	0	NA	NA	NA	NA	NA
ENSG00000162494	0	NA	NA	NA	NA	NA
ENSG00000162493	71.2351	-0.0701394	0.193371	-0.347879	0.727931	0.876463
ENSG00000116731	471.582	0.0168454	0.120585	0.138658	0.889721	0.953512
ENSG00000189337	27.349	-0.322659	0.217206	-1.47587	0.139978	NA
ENSG00000171729	43.3227	-0.185392	0.198685	-0.880481	0.378599	NA
ENSG00000142621	2.2174	0.123279	0.172298	0.693233	0.488164	NA
ENSG00000142634	81.0833	0.035964	0.184176	0.218669	0.826908	0.923828
ENSG00000162438	0.0752458	-0.0123453	0.0469997	-0.263981	0.791795	NA
ENSG00000142615	0.0299094	0.00182569	0.0469997	0.0367025	0.970722	NA
ENSG00000215704	0.0732037	-0.00525979	0.0469997	-0.111919	0.910887	NA
ENSG00000132906	99.3748	-0.108869	0.162316	-0.682685	0.494806	0.740245
ENSG00000116138	472.072	0.0471278	0.0900563	0.519969	0.603085	0.805751
ENSG00000116771	16.6129	-0.259472	0.237503	-1.12438	0.260853	NA
ENSG00000197312	158.419	-0.307766	0.119465	-2.57514	0.0100198	0.110564
ENSG00000215695	5.03279	0.0209753	0.22837	0.141665	0.887345	NA
ENSG00000116786	274.156	0.0419579	0.100851	0.410162	0.681687	0.851864
ENSG00000162461	0.312095	0.00418485	0.0666059	-0.00116866	0.999068	NA
ENSG00000162460	0	NA	NA	NA	NA	NA
ENSG00000162458	1333.47	-0.249685	0.0854993	-2.91672	0.00353739	0.0648123
ENSG00000233954	3.5021	-0.0665548	0.21437	-0.279077	0.780186	NA
ENSG00000065526	302.626	-0.0390314	0.122551	-0.318688	0.749963	0.886404
ENSG00000116809	96.0542	-0.3911	0.14467	-2.69783	0.0069793	0.0922563
ENSG00000183888	0	NA	NA	NA	NA	NA
ENSG00000173641	641.842	-0.173443	0.162607	-1.04455	0.296231	0.578851
ENSG00000186510	0.0496761	0.00182569	0.0469997	0.0388428	0.969016	NA
ENSG00000184908	0.101616	-0.0123453	0.0469997	-0.270078	0.7871	NA
ENSG00000185519	0.284323	-0.00949065	0.0645675	-0.134103	0.893321	NA
ENSG00000142627	1390.36	-0.19377	0.120446	-1.60975	0.107452	0.355378
ENSG00000142632	12.8583	0.0608393	0.236917	0.453407	0.650256	NA
ENSG00000132881	20.8725	-0.265191	0.224242	-1.2024	0.229207	NA
ENSG00000037637	274.508	-0.00316875	0.111087	-0.0290417	0.976831	0.990256
ENSG00000055070	361.759	0.295812	0.0922281	3.21093	0.00132305	0.0386062
ENSG00000187144	0.031179	-0.00525979	0.0469997	-0.111918	0.910888	NA
ENSG00000157191	605.137	-0.0868928	0.0736715	-1.17754	0.23898	0.527043
ENSG00000268991	0	NA	NA	NA	NA	NA
ENSG00000219481	0.690537	0.047827	0.102928	0.429765	0.667367	NA
ENSG00000237847	0	NA	NA	NA	NA	NA
ENSG00000279132	0	NA	NA	NA	NA	NA
ENSG00000058453	47.5459	-0.339377	0.184332	-1.84182	0.0655008	NA
ENSG00000117122	1304.88	-0.197818	0.0999477	-1.97148	0.0486691	0.244243
ENSG00000159363	425.012	-0.153441	0.143248	-1.0632	0.287689	0.570795
ENSG00000117118	1670.4	0.054612	0.0588849	0.929203	0.352784	0.62925
ENSG00000117115	750.787	-0.210024	0.146596	-1.44255	0.149148	0.418672
ENSG00000142623	8.18627	-0.193031	0.237929	-0.811623	0.417008	NA
ENSG00000142619	0.295498	0.0351381	0.0574224	0.45175	0.651449	NA
ENSG00000159339	0	NA	NA	NA	NA	NA
ENSG00000280226	0	NA	NA	NA	NA	NA
ENSG00000276747	0	NA	NA	NA	NA	NA
ENSG00000179051	935.651	-0.286485	0.0946519	-3.02409	0.00249383	0.0543485
ENSG00000074964	69.69	-0.0369427	0.159256	-0.234457	0.81463	0.919539
ENSG00000117148	0.0417833	-0.00525979	0.0469997	-0.111918	0.910888	NA
ENSG00000117154	0	NA	NA	NA	NA	NA
ENSG00000179023	0.461652	0.00473686	0.0821008	-0.0437728	0.965086	NA
ENSG00000009709	0.0417833	-0.00525979	0.0469997	-0.111918	0.910888	NA
ENSG00000179002	0.0431114	-0.0123453	0.0469997	-0.252326	0.800789	NA
ENSG00000255275	395.764	0.363757	0.202379	1.86809	0.0617502	0.272993
ENSG00000159423	246.556	-0.20665	0.114666	-1.79978	0.0718953	0.291893
ENSG00000169991	512.931	0.268096	0.208453	1.3556	0.175226	0.453198
ENSG00000127481	2355.77	-0.269297	0.123106	-2.19711	0.0280127	0.190085
ENSG00000127463	2426.21	-0.227	0.0931435	-2.44039	0.0146715	0.136986
ENSG00000053372	303.836	0.123433	0.101554	1.21619	0.223914	0.511506
ENSG00000211454	0	NA	NA	NA	NA	NA
ENSG00000162482	0.32153	-0.0572399	0.0815447	-0.631129	0.527956	NA
ENSG00000053371	405.596	-0.114264	0.116354	-0.981487	0.326353	0.606943
ENSG00000040487	128.807	-0.244981	0.147476	-1.65675	0.097571	0.337591
ENSG00000077549	6973.7	-0.0599028	0.0657635	-0.910546	0.362535	0.637862
ENSG00000173436	415.181	0.291433	0.128828	2.26066	0.0237801	0.174981
ENSG00000270136	719.581	0.123838	0.0869793	1.42816	0.153246	0.425566
ENSG00000158747	317.208	-0.162461	0.123415	-1.31208	0.189494	0.469356
ENSG00000158748	0.0721528	-0.0123453	0.0469997	-0.244896	0.806537	NA
ENSG00000162542	39.5665	-0.264565	0.189239	-1.39712	0.162378	NA
ENSG00000178828	0	NA	NA	NA	NA	NA
ENSG00000169914	40.572	0.00107738	0.19111	-0.0265627	0.978809	NA
ENSG00000188784	0	NA	NA	NA	NA	NA
ENSG00000188257	1.33769	0.0588958	0.144868	0.423617	0.671845	NA
ENSG00000127472	8.7718	0.300803	0.232057	1.21908	0.222815	NA
ENSG00000117215	0	NA	NA	NA	NA	NA
ENSG00000158786	0	NA	NA	NA	NA	NA
ENSG00000187980	0	NA	NA	NA	NA	NA
ENSG00000162543	2.59997	-0.0382667	0.19128	-0.36935	0.711867	NA
ENSG00000158816	0	NA	NA	NA	NA	NA
ENSG00000162545	16.4023	0.329631	0.229343	1.28214	0.199792	NA
ENSG00000090432	485.043	-0.0938535	0.0848418	-1.10526	0.269047	0.554608
ENSG00000183114	0.718208	-0.0215125	0.110958	-0.259915	0.794929	NA
ENSG00000158825	120.441	0.0162417	0.142679	0.11599	0.90766	0.960014
ENSG00000158828	922.54	-0.294405	0.083727	-3.51351	0.000442222	0.0204853
ENSG00000244038	5542.92	-0.129917	0.0738725	-1.75767	0.0788042	0.304802
ENSG00000117245	16.404	0.119131	0.232964	0.438596	0.660954	NA
ENSG00000189410	23.4259	-0.109978	0.211562	-0.618796	0.536051	NA
ENSG00000127483	1476.71	0.123869	0.104232	1.18951	0.23424	0.523206
ENSG00000075151	1004.99	-0.185572	0.0917122	-2.0249	0.0428772	0.228925
ENSG00000117298	5157.49	-0.29099	0.104436	-2.78698	0.00532011	0.0802535
ENSG00000142794	6.46293	-0.0562952	0.23091	-0.281572	0.778272	NA
ENSG00000162551	12.6258	0.179193	0.235045	0.95627	0.338936	NA
ENSG00000076864	4.80205	0.131265	0.21794	0.604834	0.545289	NA
ENSG00000090686	805.506	0.0984058	0.0940447	1.04561	0.295739	0.578508
ENSG00000187942	0.123993	-0.0123453	0.0469997	-0.262669	0.792806	NA
ENSG00000142798	15701.7	-0.37211	0.206609	-1.88749	0.0590943	0.267162
ENSG00000219073	0	NA	NA	NA	NA	NA
ENSG00000142789	0	NA	NA	NA	NA	NA
ENSG00000070831	1602.55	-0.0721083	0.0662447	-1.0879	0.276639	0.559051
ENSG00000162552	38.6624	0.0924761	0.230327	0.513644	0.607501	NA
ENSG00000184677	241.478	-0.0560287	0.114209	-0.486384	0.626695	0.82129
ENSG00000070886	0.377233	-0.0539768	0.061783	-0.573368	0.566396	NA
ENSG00000173372	0.0323063	-0.00525979	0.0469997	-0.111918	0.910888	NA
ENSG00000159189	0.123993	-0.0123453	0.0469997	-0.262669	0.792806	NA
ENSG00000173369	0	NA	NA	NA	NA	NA
ENSG00000133216	361.078	-0.276634	0.104622	-2.61462	0.00893265	0.104629
ENSG00000215906	0	NA	NA	NA	NA	NA
ENSG00000227868	0.0670928	-0.0123453	0.0469997	-0.262669	0.792806	NA
ENSG00000004487	725.139	0.0498418	0.0694986	0.718713	0.472318	0.723927
ENSG00000169641	1009.7	0.0958474	0.113212	0.852141	0.394136	0.664765
ENSG00000179546	1.74069	-0.0483437	0.161782	-0.403998	0.686214	NA
ENSG00000125944	971.504	0.215055	0.0830359	2.59013	0.00959402	0.108044
ENSG00000125945	166.168	-0.00110311	0.120205	-0.0169373	0.986487	0.993997
ENSG00000204219	7.8771	-0.0771179	0.235654	-0.261863	0.793427	NA
ENSG00000088280	142.437	-0.194893	0.138869	-1.4218	0.155084	0.427944
ENSG00000007968	0.0405115	-0.00525979	0.0469997	-0.111918	0.910888	NA
ENSG00000117318	992.703	0.218644	0.146042	1.49769	0.134214	0.398567
ENSG00000197880	0	NA	NA	NA	NA	NA
ENSG00000142676	3631.3	0.169698	0.133423	1.27263	0.20315	0.485907
ENSG00000011007	469.528	-0.0166648	0.121854	-0.134166	0.893271	0.954432
ENSG00000057757	321.235	0.0795433	0.0981341	0.810648	0.417568	0.682869
ENSG00000011009	119.014	-0.230808	0.146487	-1.5497	0.121212	0.378601
ENSG00000117308	80.1741	0.0438036	0.148132	0.319019	0.749712	0.886326
ENSG00000117305	343.959	-0.0304596	0.0995559	-0.304587	0.760681	0.892146
ENSG00000179163	499.294	-0.121226	0.0840897	-1.44009	0.149842	0.419615
ENSG00000188822	0.031179	-0.00525979	0.0469997	-0.111918	0.910888	NA
ENSG00000189266	15.8957	0.411743	0.232419	1.66565	0.0957836	NA
ENSG00000188529	1018.84	0.0614457	0.107847	0.568203	0.569897	0.787654
ENSG00000142661	0.895176	-0.0423097	0.11149	-0.620194	0.53513	NA
ENSG00000142677	0.0670928	-0.0123453	0.0469997	-0.262669	0.792806	NA
ENSG00000185436	0.222594	-0.0123453	0.0469997	-0.295826	0.767363	NA
ENSG00000158055	0.154025	-0.00525979	0.0469997	-0.111923	0.910884	NA
ENSG00000001460	96.5454	-0.0343643	0.152397	-0.244796	0.806614	0.916512
ENSG00000001461	560.352	-0.160816	0.102606	-1.5685	0.116766	0.37075
ENSG00000117602	52.1822	0.219479	0.189728	1.16162	0.24539	NA
ENSG00000184454	0	NA	NA	NA	NA	NA
ENSG00000133226	920.688	0.0635698	0.079071	0.805537	0.42051	0.685542
ENSG00000169504	12297.4	0.0810601	0.0522148	1.55233	0.120583	0.378066
ENSG00000020633	0.0299094	0.00182569	0.0469997	0.0367025	0.970722	NA
ENSG00000117614	898.173	0.263618	0.0891686	2.95695	0.00310702	0.0601884
ENSG00000117616	61.0393	0.0339934	0.160785	0.194404	0.845859	0.932704
ENSG00000187010	0.389321	-0.0361083	0.0779842	-0.336613	0.736408	NA
ENSG00000183726	1873.63	0.309222	0.111045	2.78123	0.00541535	0.0810106
ENSG00000188672	2.83044	0.0195286	0.17202	0.101274	0.919333	NA
ENSG00000204178	639.878	0.0479554	0.119171	0.403349	0.686692	0.853934
ENSG00000157978	253.244	-0.12678	0.120105	-1.05405	0.291862	0.575423
ENSG00000117643	13.7591	-0.219228	0.230945	-1.01107	0.311981	NA
ENSG00000162430	350.414	-0.324384	0.104273	-3.10397	0.00190943	0.0465555
ENSG00000255054	55.3498	0.258879	0.194434	1.33942	0.180434	NA
ENSG00000117640	250.323	-0.0199769	0.124604	-0.16215	0.871188	0.94585
ENSG00000127423	8.75379	0.22201	0.230805	1.33129	0.183094	NA
ENSG00000182749	119.2	-0.209425	0.144261	-1.4508	0.146836	0.415096
ENSG00000117632	376.27	0.219486	0.153767	1.41815	0.156147	0.429518
ENSG00000158006	124.345	-0.0344301	0.137065	-0.247752	0.804326	0.915452
ENSG00000158008	103.383	0.0717634	0.147758	0.499891	0.617152	0.814909
ENSG00000158014	0.374255	0.0216096	0.0539459	0.137692	0.890484	NA
ENSG00000158022	2.29639	-0.253549	0.178681	-1.37261	0.169872	NA
ENSG00000175087	33.58	-0.224095	0.212125	-1.05946	0.289392	NA
ENSG00000197245	0	NA	NA	NA	NA	NA
ENSG00000282872	0	NA	NA	NA	NA	NA
ENSG00000236782	0	NA	NA	NA	NA	NA
ENSG00000142684	283.796	0.0673639	0.180996	0.379538	0.704289	0.864104
ENSG00000142675	0.13454	-0.00525979	0.0469997	-0.127544	0.89851	NA
ENSG00000188782	0.120409	0.0159966	0.0469997	0.190595	0.848843	NA
ENSG00000130695	120.905	-0.0247899	0.139682	-0.178419	0.858394	0.939628
ENSG00000142669	6242.39	-0.0546378	0.120546	-0.452841	0.650663	0.834231
ENSG00000158062	32.8509	-0.048297	0.200546	-0.265292	0.790785	NA
ENSG00000169442	0.0732037	-0.00525979	0.0469997	-0.111919	0.910887	NA
ENSG00000176092	10.5956	-0.315371	0.236206	-1.34791	0.177686	NA
ENSG00000176083	0.0321344	-0.00525979	0.0469997	-0.111918	0.910888	NA
ENSG00000131914	3.92702	-0.103911	0.200893	-0.304343	0.760867	NA
ENSG00000117682	782.221	0.0509288	0.100885	0.510788	0.609499	0.809417
ENSG00000198830	61.4424	0.380185	0.185136	2.0576	0.0396284	0.220543
ENSG00000117676	25.2878	-0.0888048	0.223165	-0.396496	0.691739	NA
ENSG00000117713	452.461	-0.12916	0.0899263	-1.43732	0.150627	0.420973
ENSG00000060642	224.257	-0.141455	0.116118	-1.23038	0.218557	0.505484
ENSG00000204160	77.479	-0.0837329	0.16126	-0.511237	0.609185	0.809293
ENSG00000175793	11.8089	0.125918	0.231353	0.812949	0.416248	NA
ENSG00000142751	211.751	-0.152283	0.129504	-1.17326	0.240693	0.52799
ENSG00000198746	72.4301	-0.345653	0.168148	-2.05436	0.0399409	0.221194
ENSG00000090273	857.016	-0.0559234	0.10682	-0.52207	0.601622	0.805607
ENSG00000131910	0.314066	-0.0247789	0.066253	-0.378228	0.705261	NA
ENSG00000175707	0.102852	-0.00525979	0.0469997	-0.111917	0.910889	NA
ENSG00000253368	53.6235	-0.337147	0.200201	-1.66024	0.0968662	NA
ENSG00000158246	115.386	0.0821263	0.199583	0.525018	0.59957	0.80516
ENSG00000280403	0	NA	NA	NA	NA	NA
ENSG00000090020	550.822	-0.134496	0.105447	-1.27149	0.203554	0.486724
ENSG00000142784	305.175	0.0291514	0.101286	0.288029	0.773325	0.89862
ENSG00000186501	355.483	-0.0771139	0.115885	-0.662224	0.507828	0.748063
ENSG00000142765	0.192765	-0.0194307	0.0469997	-0.400168	0.689033	NA
ENSG00000142733	102.646	-0.322901	0.168031	-1.92525	0.0541981	0.257153
ENSG00000142748	0	NA	NA	NA	NA	NA
ENSG00000174950	0	NA	NA	NA	NA	NA
ENSG00000181773	2.87165	-0.25809	0.188072	-1.28854	0.197557	NA
ENSG00000158195	242.817	0.127327	0.116559	1.08962	0.275878	0.55869
ENSG00000126705	272.957	-0.286146	0.136231	-2.098	0.0359052	0.212972
ENSG00000000938	0.43642	-0.0264273	0.0470069	-0.516167	0.605738	NA
ENSG00000126709	199.445	0.137474	0.17898	0.76423	0.44473	0.702557
ENSG00000009780	90.8034	-0.197594	0.154538	-1.28552	0.19861	0.480321
ENSG00000117758	1743.18	0.164239	0.0735956	2.22998	0.0257489	0.183154
ENSG00000117751	373.514	-0.0107592	0.0902318	-0.113458	0.909667	0.961402
ENSG00000278868	0	NA	NA	NA	NA	NA
ENSG00000130775	6.82374	-0.40906	0.233443	-1.80207	0.0715342	NA
ENSG00000117748	310.775	0.0731293	0.136193	0.546493	0.584727	0.796234
ENSG00000130768	8.68861	0.0628631	0.234258	0.486241	0.626796	NA
ENSG00000158156	38.2305	-0.153134	0.207464	-0.653594	0.513373	NA
ENSG00000158161	297.025	0.109503	0.110695	0.99124	0.321568	0.601963
ENSG00000169403	0.449663	-0.0119854	0.0470276	-0.277991	0.78102	NA
ENSG00000126698	934.521	0.108786	0.0810735	1.34349	0.179114	0.458374
ENSG00000130770	3301.21	0.144952	0.0844595	1.71645	0.0860789	0.318481
ENSG00000130766	427.496	-0.335829	0.148521	-2.27161	0.0231099	0.173268
ENSG00000130772	303.933	-0.0970738	0.109678	-0.881408	0.378097	0.651587
ENSG00000204138	144.168	0.123453	0.133288	0.951633	0.341283	0.618626
ENSG00000180198	134.033	-0.100807	0.12667	-0.799073	0.424248	0.688112
ENSG00000180098	183.834	0.0783407	0.111232	0.710275	0.477534	0.728223
ENSG00000120656	201.837	0.151129	0.116947	1.29588	0.195018	0.474988
ENSG00000188060	0.167903	0.00933488	0.0480928	0.173166	0.862521	NA
ENSG00000162419	141.965	-0.00175526	0.122039	-0.00893368	0.992872	0.996405
ENSG00000198492	852.431	0.00706388	0.0753699	0.0942978	0.924873	0.967816
ENSG00000116329	0	NA	NA	NA	NA	NA
ENSG00000159023	421.479	-0.0935839	0.0869326	-1.0664	0.286244	0.569416
ENSG00000253304	0.718585	0.0338072	0.113561	0.362601	0.716903	NA
ENSG00000116350	508.08	-0.0537832	0.0828109	-0.648194	0.51686	0.753217
ENSG00000116353	152.064	-0.057703	0.121478	-0.461898	0.644154	0.831098
ENSG00000060656	24.9539	-0.145101	0.215244	-0.639401	0.522562	NA
ENSG00000162510	0.409982	-0.0688288	0.0776091	-0.850744	0.394912	NA
ENSG00000162511	1.31279	-0.052294	0.142792	-0.451214	0.651835	NA
ENSG00000162512	380.163	-0.353829	0.111821	-3.16704	0.00153997	0.0408996
ENSG00000134644	1310.45	-0.0821444	0.075138	-1.09387	0.274014	0.557701
ENSG00000084628	0.208161	-0.00635883	0.0516238	-0.123188	0.901958	NA
ENSG00000060688	417.177	-0.0337148	0.0824944	-0.410032	0.681782	0.851864
ENSG00000121766	480.698	0.293735	0.125737	2.334	0.0195959	0.16061
ENSG00000121769	152.105	0.404988	0.158717	2.49445	0.0126152	0.126053
ENSG00000168528	596.099	-0.178607	0.116518	-1.52001	0.128509	0.389365
ENSG00000142910	1175.23	-0.251916	0.123573	-2.01128	0.0442957	0.23274
ENSG00000121764	0.669244	0.00498467	0.115594	0.154082	0.877545	NA
ENSG00000162517	597.858	-0.0579244	0.0866745	-0.664184	0.506573	0.747657
ENSG00000084636	995.49	-0.415942	0.143611	-2.92898	0.00340081	0.0636922
ENSG00000121753	27.1804	-0.120634	0.220868	-0.564265	0.572574	NA
ENSG00000134668	72.1826	-0.12192	0.167264	-0.739805	0.459418	0.713765
ENSG00000184007	100.704	0.139897	0.150621	0.900764	0.367714	0.643403
ENSG00000121774	1456	-0.120912	0.0841641	-1.43651	0.150856	0.42138
ENSG00000121775	110.35	-0.30261	0.14987	-2.01506	0.0438981	0.231795
ENSG00000025800	1826.41	0.0218064	0.06142	0.355174	0.722459	0.874042
ENSG00000084652	1550.48	-0.0676081	0.0736176	-0.917431	0.358917	0.634612
ENSG00000160050	63.5122	-0.202622	0.173984	-1.1667	0.243332	0.530444
ENSG00000160051	6.27131	-0.0370327	0.23049	-0.10878	0.913377	NA
ENSG00000222046	0	NA	NA	NA	NA	NA
ENSG00000160055	84.2319	-0.0324528	0.152767	-0.215362	0.829485	0.925287
ENSG00000084623	2151.47	0.0687665	0.0631286	1.08982	0.275793	0.558655
ENSG00000183615	2.87269	-0.187725	0.184517	-0.712202	0.47634	NA
ENSG00000182866	0.0511554	-0.00525979	0.0469997	-0.111918	0.910888	NA
ENSG00000116478	652.436	-0.0731219	0.0817619	-0.894967	0.370804	0.646011
ENSG00000175130	162.529	-0.111398	0.15267	-0.707713	0.479124	0.729257
ENSG00000162526	0	NA	NA	NA	NA	NA
ENSG00000225828	1.17033	-0.0918071	0.138598	-0.757838	0.448548	NA
ENSG00000160058	608.455	-0.0706753	0.0763229	-0.922582	0.356225	0.632266
ENSG00000254553	0.964796	0.0223898	0.130648	0.221251	0.824897	NA
ENSG00000273274	1.22423	0.105066	0.143069	0.746868	0.455143	NA
ENSG00000160062	103.821	0.1694	0.160138	1.06178	0.288336	0.571604
ENSG00000176261	214.526	0.42801	0.132427	3.23004	0.00123772	0.0369734
ENSG00000162521	670.649	-0.131833	0.115042	-1.14932	0.250426	0.537475
ENSG00000162520	785.935	-0.155264	0.102688	-1.51427	0.129957	0.391626
ENSG00000162522	50.2256	-0.151223	0.195458	-0.782869	0.433704	NA
ENSG00000134684	2714.25	-0.0760619	0.0602614	-1.26114	0.207257	0.489678
ENSG00000116497	320.713	0.0122988	0.103664	0.121285	0.903465	0.958994
ENSG00000160097	0.606805	-0.158113	0.109122	-1.21721	0.223525	NA
ENSG00000121905	0.0321344	-0.00525979	0.0469997	-0.111918	0.910888	NA
ENSG00000121900	15.4906	-0.0844201	0.232433	-0.333493	0.738762	NA
ENSG00000116514	124.893	0.00365458	0.150257	0.0584613	0.953381	0.980583
ENSG00000004455	286.539	0.022198	0.130857	0.172692	0.862893	0.941913
ENSG00000142920	32.7016	-0.15098	0.214407	-0.633632	0.526321	NA
ENSG00000116525	89.8195	-0.145676	0.183259	-0.738992	0.459912	0.714185
ENSG00000160094	138.863	-0.127128	0.146458	-0.765436	0.444012	0.702464
ENSG00000184389	0.0496761	0.00182569	0.0469997	0.0388428	0.969016	NA
ENSG00000134686	411.764	-0.134546	0.0948169	-1.41874	0.155975	0.429166
ENSG00000121903	86.7523	0.165822	0.164708	1.02986	0.303077	0.585575
ENSG00000121904	217.738	-0.215461	0.152312	-1.4658	0.142703	0.409328
ENSG00000176256	0	NA	NA	NA	NA	NA
ENSG00000142698	0.341626	0.0043877	0.083099	0.0564854	0.954955	NA
ENSG00000163866	131.386	0.117632	0.154434	0.772334	0.439917	0.69933
ENSG00000189280	6.42997	0.121827	0.215869	0.626791	0.530796	NA
ENSG00000189433	0	NA	NA	NA	NA	NA
ENSG00000188910	0.210047	-0.0149775	0.0517556	-0.278375	0.780724	NA
ENSG00000187513	2.40019	0.0906027	0.178637	0.498044	0.618453	NA
ENSG00000116544	12.5818	0.0868441	0.237365	0.452043	0.651238	NA
ENSG00000271741	215.67	0.223287	0.127723	1.75488	0.0792804	0.305573
ENSG00000243749	361.535	-0.0849036	0.113788	-0.738236	0.460371	0.714586
ENSG00000163867	269.874	0.225452	0.127358	1.77498	0.0759011	0.299634
ENSG00000197056	220.655	0.198789	0.123309	1.61395	0.106538	0.35431
ENSG00000116560	1355.7	0.187108	0.0757448	2.46713	0.0136202	0.131261
ENSG00000146463	473.89	-0.0942895	0.109803	-0.863923	0.38763	0.659255
ENSG00000142687	732.228	0.041705	0.0969592	0.429418	0.667619	0.844008
ENSG00000020129	920.695	-0.247497	0.102974	-2.4012	0.0163412	0.145223
ENSG00000116819	0.154625	0.00182569	0.0469997	0.0388383	0.969019	NA
ENSG00000126067	2104.34	0.120733	0.0525508	2.29809	0.0215566	0.168602
ENSG00000142686	114.511	-0.40758	0.158197	-2.58293	0.0097964	0.109076
ENSG00000092853	7.66519	0.133147	0.226619	0.423712	0.671776	NA
ENSG00000134698	25.9409	0.120224	0.212978	0.551544	0.581261	NA
ENSG00000092847	109.923	0.0333009	0.133617	0.251262	0.801611	0.914207
ENSG00000126070	135.443	-0.0159589	0.122283	-0.126575	0.899277	0.957303
ENSG00000092850	0	NA	NA	NA	NA	NA
ENSG00000116863	251.216	-0.28338	0.110461	-2.55887	0.0105014	0.1143
ENSG00000171812	168.099	-0.287578	0.164287	-1.6945	0.0901706	0.326528
ENSG00000054116	983.009	0.126942	0.122648	1.03739	0.299554	0.581799
ENSG00000116871	1375.13	-0.0866693	0.0720797	-1.19825	0.230819	0.519682
ENSG00000054118	1666.05	0.0295571	0.0930752	0.319029	0.749705	0.886326
ENSG00000214193	26.1333	0.166807	0.217941	0.805307	0.420643	NA
ENSG00000142694	94.5751	-0.00767683	0.152322	-0.0650251	0.948154	0.978365
ENSG00000196182	51.5599	0.0656129	0.167208	0.385954	0.699531	NA
ENSG00000181817	71.2727	0.100904	0.156133	0.638193	0.523348	0.755974
ENSG00000116885	126.878	-0.0342173	0.134837	-0.239205	0.810946	0.918942
ENSG00000116898	474.134	0.046744	0.132303	0.352872	0.724185	0.874806
ENSG00000119535	1.60895	-0.358162	0.128707	-2.22015	0.0264084	NA
ENSG00000163873	0	NA	NA	NA	NA	NA
ENSG00000163874	120.399	0.995477	0.154192	6.37988	1.77231e-10	9.99685e-08
ENSG00000163875	381.247	0.101509	0.126492	0.804534	0.421089	0.685888
ENSG00000163877	266.22	0.152577	0.0997757	1.52888	0.126295	0.38614
ENSG00000163879	23.6739	0.324244	0.220467	1.42499	0.15416	NA
ENSG00000134697	1344.97	0.14308	0.0888779	1.61177	0.107012	0.355012
ENSG00000169218	17.128	0.125024	0.234942	0.595495	0.551513	NA
ENSG00000116922	204.334	-0.0750736	0.145617	-0.513196	0.607814	0.808704
ENSG00000134690	23.3358	-0.0135802	0.215523	-0.0313478	0.974992	NA
ENSG00000183317	0.227065	-0.00633247	0.0470293	-0.130879	0.895871	NA
ENSG00000185090	2.00199	-0.115292	0.185725	-0.678862	0.497225	NA
ENSG00000196449	213.283	0.0835666	0.127396	0.660997	0.508614	0.748063
ENSG00000197982	295.169	-0.0507907	0.152065	-0.323163	0.746571	0.885272
ENSG00000188786	169.951	0.0139672	0.122055	0.116575	0.907197	0.959946
ENSG00000204084	112.932	-0.163005	0.145367	-1.11554	0.26462	0.551019
ENSG00000183431	557.506	-0.0064755	0.0886119	-0.0720505	0.942562	0.976366
ENSG00000183386	499.253	0.0115069	0.12521	0.106983	0.914803	0.963114
ENSG00000183520	904.022	0.193783	0.101352	1.91344	0.0556913	0.259992
ENSG00000185668	0.0868382	0.00182569	0.0469997	0.0388421	0.969016	NA
ENSG00000116954	613.045	-0.0375627	0.0846206	-0.44588	0.655684	0.837413
ENSG00000214114	172.382	0.0913605	0.135135	0.699838	0.484028	0.732652
ENSG00000274944	171.288	0.0896354	0.134373	0.690116	0.490122	0.736988
ENSG00000131233	0	NA	NA	NA	NA	NA
ENSG00000158315	9.16961	0.286184	0.237101	1.45679	0.145176	NA
ENSG00000174574	448.838	-0.0828951	0.095798	-0.86254	0.38839	0.65963
ENSG00000168653	2368.17	0.22174	0.0794926	2.79023	0.00526705	0.0800409
ENSG00000127603	5574.23	0.15496	0.131075	1.18387	0.236464	0.524995
ENSG00000183682	0.062358	-0.00525979	0.0469997	-0.111919	0.910888	NA
ENSG00000090621	524.169	0.197096	0.113684	1.73269	0.0831509	0.313887
ENSG00000163909	0.651677	-0.0173668	0.0508346	-0.454217	0.649673	NA
ENSG00000116981	0.11689	0.00182569	0.0469997	0.038841	0.969017	NA
ENSG00000116983	0	NA	NA	NA	NA	NA
ENSG00000084072	472.444	0.00400346	0.0928067	0.0438328	0.965038	0.986645
ENSG00000116985	0.359518	-0.0317503	0.0608019	-0.503592	0.614548	NA
ENSG00000198754	0.0299094	0.00182569	0.0469997	0.0367025	0.970722	NA
ENSG00000043514	198.359	0.000454803	0.118932	0.00662114	0.994717	0.997213
ENSG00000116990	9.38815	-0.211186	0.23705	-0.740778	0.458828	NA
ENSG00000168389	339.955	0.00936529	0.132	0.0731654	0.941674	0.976076
ENSG00000131236	10520.8	0.11281	0.0714622	1.57833	0.114491	0.367297
ENSG00000131238	613.323	-0.0127908	0.0794608	-0.163584	0.870059	0.945382
ENSG00000117000	270.255	0.0149438	0.132967	0.108637	0.91349	0.962744
ENSG00000188800	0	NA	NA	NA	NA	NA
ENSG00000084073	1164.19	0.0964082	0.097448	0.987989	0.323158	0.603517
ENSG00000049089	1.37258	-0.106606	0.145452	-1.07751	0.281253	NA
ENSG00000084070	244.345	0.103472	0.117074	0.879353	0.37921	0.652398
ENSG00000187801	71.8952	0.0373489	0.17492	0.259913	0.794931	0.911358
ENSG00000187815	11.2561	0.518948	0.237614	2.11534	0.0344013	NA
ENSG00000164002	77.8368	0.0487343	0.15727	0.358728	0.719799	0.872445
ENSG00000117010	59.8974	0.281407	0.184105	1.57463	0.115343	0.368269
ENSG00000117016	1.451	0.105503	0.15586	0.83588	0.403222	NA
ENSG00000066136	240.481	-0.0619453	0.114885	-0.542587	0.587414	0.797916
ENSG00000117013	0.081023	-0.00525979	0.0469997	-0.111919	0.910888	NA
ENSG00000179862	23.2067	-0.232009	0.221059	-1.05094	0.293288	NA
ENSG00000171793	1906.51	0.0726332	0.117825	0.623799	0.532759	0.762482
ENSG00000171790	0	NA	NA	NA	NA	NA
ENSG00000010803	33.3527	0.147191	0.203588	0.724519	0.468747	NA
ENSG00000204060	9.27512	-0.504061	0.236661	-2.34706	0.0189225	NA
ENSG00000127129	4.04168	-0.0308816	0.199044	-0.162197	0.871151	NA
ENSG00000127124	10.7353	0.283272	0.237738	1.07681	0.281565	NA
ENSG00000044012	0	NA	NA	NA	NA	NA
ENSG00000197273	0	NA	NA	NA	NA	NA
ENSG00000198815	394.891	0.015253	0.10567	0.150684	0.880225	0.948813
ENSG00000177181	1.96576	0.152465	0.182375	0.779925	0.435435	NA
ENSG00000066185	3.26061	-0.0160937	0.207471	-0.00676187	0.994605	NA
ENSG00000127125	246.41	0.0426403	0.121785	0.351273	0.725384	0.875694
ENSG00000186409	37.2869	0.0823102	0.218507	0.269913	0.787227	NA
ENSG00000171960	231.193	0.0429914	0.115628	0.380033	0.703921	0.863932
ENSG00000065978	305.124	0.345884	0.0975155	3.54845	0.000387504	0.0190405
ENSG00000164007	0	NA	NA	NA	NA	NA
ENSG00000117385	3797.86	-0.254079	0.0792359	-3.20799	0.00133666	0.0386062
ENSG00000164008	119.963	-0.0206343	0.155308	-0.125836	0.899862	0.957476
ENSG00000283580	34.8094	-0.0325057	0.206654	-0.160844	0.872217	NA
ENSG00000274386	0	NA	NA	NA	NA	NA
ENSG00000177868	63.8869	0.0666706	0.156547	0.42015	0.674376	0.847349
ENSG00000164010	55.1812	0.0231008	0.173006	0.121775	0.903077	NA
ENSG00000164011	46.0982	-0.127376	0.188671	-0.681384	0.495629	NA
ENSG00000117394	5276.23	-0.297915	0.110894	-2.68732	0.00720276	0.0930711
ENSG00000186973	0.933006	-0.12744	0.138737	-0.99136	0.32151	NA
ENSG00000117395	1446.39	0.241271	0.0645677	3.73617	0.000186847	0.0121059
ENSG00000243710	8.66508	-0.181787	0.236329	-0.729417	0.465747	NA
ENSG00000179178	0.118529	-0.0194307	0.0469997	-0.335248	0.737438	NA
ENSG00000253313	0	NA	NA	NA	NA	NA
ENSG00000066056	0.469607	-0.0277156	0.0821457	-0.354103	0.723262	NA
ENSG00000117400	0.40513	0.00856791	0.0791536	0.0326315	0.973968	NA
ENSG00000117399	7.16635	0.392722	0.234637	1.61983	0.105268	NA
ENSG00000066322	1912.19	-0.066293	0.0780034	-0.8483	0.396271	0.665655
ENSG00000159479	510.774	0.0375771	0.0947724	0.402076	0.687628	0.854677
ENSG00000198198	167.474	-0.0898808	0.151211	-0.595547	0.551478	0.776931
ENSG00000178922	118.231	-0.179746	0.153737	-1.17597	0.239607	0.527435
ENSG00000142949	1153.03	-0.295067	0.0890056	-3.31135	0.000928461	0.0314184
ENSG00000066135	986.668	-0.0631167	0.0847545	-0.746024	0.455653	0.710332
ENSG00000126091	11.5151	-0.149202	0.237417	-0.65427	0.512938	NA
ENSG00000117407	0.0687362	-0.00525979	0.0469997	-0.11192	0.910887	NA
ENSG00000117408	353.764	-0.0938801	0.0948441	-0.989631	0.322355	0.602781
ENSG00000132768	103.575	-0.12644	0.146578	-0.858846	0.390425	0.661777
ENSG00000117410	1795.98	-0.0138185	0.0780711	-0.173097	0.862575	0.941839
ENSG00000117411	67.8581	0.130291	0.177867	0.767306	0.4429	0.701746
ENSG00000159214	19.123	-0.0664723	0.219618	-0.320568	0.748538	NA
ENSG00000196517	282.211	-0.191181	0.163222	-1.14481	0.252289	0.539105
ENSG00000171872	0.0299094	0.00182569	0.0469997	0.0367025	0.970722	NA
ENSG00000283039	0	NA	NA	NA	NA	NA
ENSG00000178028	241.362	0.00718135	0.10425	0.0767374	0.938832	0.97548
ENSG00000117419	644.362	0.00661757	0.0757503	0.0885957	0.929403	0.970494
ENSG00000187147	101.093	0.146799	0.147303	0.990465	0.321947	0.602253
ENSG00000126106	62.1001	-0.124001	0.178813	-0.709717	0.47788	0.728635
ENSG00000198520	7.00879	0.257509	0.234552	1.14937	0.250405	NA
ENSG00000142945	9.24124	-0.121994	0.227845	-0.688908	0.490881	NA
ENSG00000142937	941.914	0.0782308	0.136054	0.575867	0.564705	0.78489
ENSG00000142959	1.12928	0.0343631	0.153922	0.0518473	0.95865	NA
ENSG00000173846	453.011	0.00866328	0.105737	0.0862636	0.931257	0.971372
ENSG00000188396	1.06609	-0.0216156	0.138414	0.0983639	0.921643	NA
ENSG00000222009	96.6179	-0.0177474	0.152486	-0.0893194	0.928828	0.970211
ENSG00000117425	1.58489	0.0358102	0.158624	0.0385195	0.969274	NA
ENSG00000070785	514.431	0.186836	0.0882567	2.11031	0.0348319	0.209678
ENSG00000126107	313.6	-0.477759	0.104672	-4.56574	4.97724e-06	0.000837311
ENSG00000126088	797.921	-0.110883	0.0759414	-1.46038	0.144185	0.411468
ENSG00000162415	8.68051	-0.177507	0.237529	-0.80233	0.422362	NA
ENSG00000186603	2.16424	0.116864	0.179388	0.949841	0.342193	NA
ENSG00000132781	14.8735	-0.155931	0.230649	-0.697048	0.485773	NA
ENSG00000132773	52.3494	0.164355	0.176672	0.950276	0.341972	NA
ENSG00000070759	11.8753	-0.260802	0.238019	-1.04939	0.294001	NA
ENSG00000280670	11.9278	0.0488218	0.23787	0.284941	0.77569	NA
ENSG00000132763	46.9019	-0.31377	0.210772	-1.48016	0.138832	NA
ENSG00000117450	7657.85	0.129351	0.0707449	1.82808	0.0675369	0.284188
ENSG00000117448	1240.11	-0.158417	0.0733107	-2.1594	0.0308188	0.198871
ENSG00000132780	356.337	0.214777	0.112271	1.91491	0.0555042	0.259371
ENSG00000159588	0.171092	0.0159966	0.0469997	0.248696	0.803596	NA
ENSG00000159592	83.2037	-0.0190892	0.168075	-0.119382	0.904973	0.958994
ENSG00000159596	158.709	0.0415405	0.124892	0.327618	0.743201	0.883859
ENSG00000197429	381.719	0.288066	0.094931	3.03925	0.00237164	0.0536107
ENSG00000086015	132.488	0.119316	0.147203	0.815109	0.41501	0.681543
ENSG00000117461	191.888	0.195287	0.13478	1.4526	0.146336	0.414294
ENSG00000278139	181.223	0.145222	0.136532	1.0654	0.286695	0.570109
ENSG00000117472	5.88607	0.106709	0.225133	0.506726	0.612347	NA
ENSG00000250719	0	NA	NA	NA	NA	NA
ENSG00000085998	207.074	-0.114953	0.114425	-1.0083	0.313312	0.594449
ENSG00000171357	1.40499	-0.219447	0.154953	-1.20994	0.226301	NA
ENSG00000085999	1.52725	-0.22261	0.157112	-1.78093	0.0749237	NA
ENSG00000132128	1153.02	-0.126843	0.0705078	-1.79749	0.072258	0.292153
ENSG00000173660	691.148	-0.026334	0.205632	-0.12022	0.904308	0.958994
ENSG00000117481	185.714	-0.0232755	0.118964	-0.18939	0.849787	0.934265
ENSG00000117480	5.00824	-0.204478	0.218953	-0.951149	0.341529	NA
ENSG00000197587	0	NA	NA	NA	NA	NA
ENSG00000282881	0	NA	NA	NA	NA	NA
ENSG00000162456	0	NA	NA	NA	NA	NA
ENSG00000079277	130.766	0.125044	0.131688	0.949851	0.342188	0.619219
ENSG00000142961	13.1728	-0.140503	0.237795	-0.585884	0.557954	NA
ENSG00000123472	238.503	-0.0239682	0.104616	-0.23095	0.817353	0.920555
ENSG00000186118	0	NA	NA	NA	NA	NA
ENSG00000159658	186.085	0.333974	0.127133	2.62132	0.00875904	0.103437
ENSG00000142973	0.0514258	-0.00525979	0.0469997	-0.111917	0.91089	NA
ENSG00000187048	0.0957916	-0.00525979	0.0469997	-0.111921	0.910886	NA
ENSG00000186377	3.78809	-0.15015	0.216242	-0.943746	0.345299	NA
ENSG00000186160	0	NA	NA	NA	NA	NA
ENSG00000162365	0	NA	NA	NA	NA	NA
ENSG00000162366	6.12914	-0.688464	0.223513	-3.29633	0.000979574	NA
ENSG00000162367	0	NA	NA	NA	NA	NA
ENSG00000123473	52.8836	0.224668	0.22138	1.08622	0.27738	NA
ENSG00000162368	1469.92	0.196831	0.0885395	2.22971	0.0257664	0.183154
ENSG00000186790	0.0831298	-0.0194307	0.0469997	-0.374712	0.707874	NA
ENSG00000186564	0.300855	0.00238068	0.0653549	0.0543833	0.95663	NA
ENSG00000269113	0.361688	0.00336819	0.0837599	0.027097	0.978382	NA
ENSG00000279096	0	NA	NA	NA	NA	NA
ENSG00000117834	0	NA	NA	NA	NA	NA
ENSG00000132122	26.0351	-0.0666407	0.212265	-0.347226	0.728422	NA
ENSG00000186094	0.0763591	-0.00525979	0.0469997	-0.111918	0.910888	NA
ENSG00000162373	0.449081	0.00258892	0.0837694	0.025992	0.979264	NA
ENSG00000162374	0	NA	NA	NA	NA	NA
ENSG00000142700	0.187149	0.00186331	0.0470028	0.0388363	0.969021	NA
ENSG00000185104	334.574	0.0342912	0.0869422	0.389622	0.696816	0.86029
ENSG00000123080	18.5954	-0.512825	0.229374	-2.2448	0.0247811	NA
ENSG00000204006	0	NA	NA	NA	NA	NA
ENSG00000123091	150.648	0.15861	0.138464	1.14685	0.251442	0.538603
ENSG00000085831	2.25224	-0.089847	0.142332	-0.502282	0.615469	NA
ENSG00000085832	989.502	0.142607	0.133253	1.07922	0.280488	0.563037
ENSG00000117859	1222.23	0.126696	0.0860965	1.47469	0.140297	0.406437
ENSG00000078618	1475.27	0.0702341	0.0995581	0.707794	0.479073	0.729257
ENSG00000169213	504.562	-0.0545813	0.143173	-0.369056	0.712086	0.867981
ENSG00000117862	1096.64	0.0996764	0.10659	0.942713	0.345828	0.623335
ENSG00000198841	128.906	0.144851	0.133381	1.12338	0.261276	0.548463
ENSG00000134717	28.9172	0.225889	0.212808	1.08289	0.278858	NA
ENSG00000157077	317.529	0.21384	0.0965976	2.20823	0.0272283	0.187971
ENSG00000154222	253.059	-0.116272	0.11768	-0.987129	0.323579	0.604128
ENSG00000085840	4.977	-0.238366	0.224317	-1.12151	0.26207	NA
ENSG00000134748	138.199	-0.15847	0.121571	-1.30232	0.192807	0.472746
ENSG00000134744	226.125	0.16602	0.131764	1.26011	0.20763	0.489902
ENSG00000116157	99.9854	-0.131619	0.158088	-0.7375	0.460818	0.71513
ENSG00000182183	0	NA	NA	NA	NA	NA
ENSG00000162377	145.263	0.223278	0.131357	1.69806	0.0894965	0.325069
ENSG00000162378	334.959	0.0592868	0.103316	0.565841	0.571502	0.788508
ENSG00000203995	11.3737	0.34147	0.236965	1.28875	0.197485	NA
ENSG00000121310	85.9964	-0.00265714	0.159682	-0.0151668	0.987899	0.994257
ENSG00000116171	3208.1	0.256287	0.0962454	2.65935	0.00782923	0.0976262
ENSG00000279054	0	NA	NA	NA	NA	NA
ENSG00000174348	1532.04	-0.434915	0.0806575	-5.39739	6.76191e-08	2.09161e-05
ENSG00000162383	74.1174	-0.281815	0.163893	-1.75115	0.07992	0.307032
ENSG00000157184	305.545	-0.159044	0.0906603	-1.75421	0.0793954	0.305752
ENSG00000162384	385.678	0.0304739	0.104929	0.290483	0.771446	0.897327
ENSG00000162385	585.841	0.19048	0.115541	1.65132	0.0986727	0.339983
ENSG00000157193	98.7046	-0.11149	0.155821	-0.757889	0.448518	0.705055
ENSG00000143006	0.112753	-0.00525979	0.0469997	-0.111919	0.910888	NA
ENSG00000174332	7.3751	0.117916	0.217772	0.768464	0.442212	NA
ENSG00000058804	190.633	0.0720168	0.147419	0.492474	0.622384	0.818437
ENSG00000058799	316.593	0.0380563	0.0859748	0.440891	0.659292	0.8389
ENSG00000211452	0.0323063	-0.00525979	0.0469997	-0.111918	0.910888	NA
ENSG00000081870	301.508	0.520011	0.128032	4.06263	4.85232e-05	0.00479304
ENSG00000116212	618.171	-0.0812884	0.0745267	-1.09522	0.273418	0.557495
ENSG00000203985	0	NA	NA	NA	NA	NA
ENSG00000116209	7756.37	-0.0239797	0.0728588	-0.328481	0.742548	0.883521
ENSG00000116205	97.9595	-0.0813434	0.156347	-0.51268	0.608175	0.808792
ENSG00000256407	4.09632	0.0917452	0.219108	0.497311	0.61897	NA
ENSG00000157211	0.190828	-0.00601548	0.050227	-0.119778	0.904659	NA
ENSG00000215883	8.28109	-0.216545	0.237789	-0.933394	0.350617	NA
ENSG00000116221	944.469	0.0479216	0.100741	0.478399	0.632366	0.823881
ENSG00000157216	121.003	0.129157	0.168282	0.839847	0.400994	0.669185
ENSG00000162390	17.3291	-0.0629169	0.237556	-0.225688	0.821444	NA
ENSG00000162391	0	NA	NA	NA	NA	NA
ENSG00000184313	0.0366019	-0.00525979	0.0469997	-0.111918	0.910888	NA
ENSG00000271723	32.2004	0.00166222	0.202849	0.0182727	0.985421	NA
ENSG00000243725	176.791	-0.109203	0.115298	-0.943406	0.345473	0.623145
ENSG00000162396	55.4582	-0.414244	0.191525	-2.1607	0.0307186	NA
ENSG00000006555	0.0321344	-0.00525979	0.0469997	-0.111918	0.910888	NA
ENSG00000162398	0	NA	NA	NA	NA	NA
ENSG00000116133	5601.27	-0.184049	0.102282	-1.80024	0.071822	0.291893
ENSG00000143001	3.87214	-0.133882	0.21089	-0.596525	0.550824	NA
ENSG00000162399	0	NA	NA	NA	NA	NA
ENSG00000169174	61.3952	-0.0916279	0.171239	-0.561016	0.574787	0.790992
ENSG00000162402	313.281	-0.194502	0.0939684	-2.07619	0.0378763	0.217857
ENSG00000162407	129.262	-0.0649847	0.145673	-0.432401	0.66545	0.843037
ENSG00000162409	90.7971	0.185391	0.151224	1.17455	0.240174	0.527468
ENSG00000187889	0	NA	NA	NA	NA	NA
ENSG00000157131	0.160404	-0.00517091	0.0470069	-0.111923	0.910885	NA
ENSG00000021852	0	NA	NA	NA	NA	NA
ENSG00000173406	0.0496761	0.00182569	0.0469997	0.0388428	0.969016	NA
ENSG00000162600	123.192	0.016201	0.155896	0.101567	0.919101	0.96412
ENSG00000184292	0.730143	-0.0898795	0.102378	-0.804532	0.42109	NA
ENSG00000162601	163.34	0.00573202	0.133551	0.048321	0.96146	0.985205
ENSG00000177606	1709.3	-0.493171	0.0869138	-5.67512	1.38592e-08	4.92208e-06
ENSG00000172456	146.163	-0.0224827	0.121595	-0.18227	0.855371	0.937924
ENSG00000134709	0.122177	0.00891117	0.0469997	0.128623	0.897656	NA
ENSG00000134716	2.31687	-0.0337711	0.192742	-0.287065	0.774063	NA
ENSG00000162598	0	NA	NA	NA	NA	NA
ENSG00000162599	161.672	0.14853	0.133963	1.09522	0.273421	0.557495
ENSG00000162604	449.343	0.188231	0.106017	1.77479	0.0759318	0.299634
ENSG00000132849	122.306	0.00505282	0.134398	0.0273671	0.978167	0.990757
ENSG00000240563	0.0323063	-0.00525979	0.0469997	-0.111918	0.910888	NA
ENSG00000132854	6.12292	-0.0334901	0.22005	0.462482	0.643736	NA
ENSG00000162607	177.315	0.176323	0.134816	1.31493	0.188534	0.468841
ENSG00000116641	1762.5	0.00291357	0.10845	0.0260679	0.979203	0.991014
ENSG00000132855	0.152597	0.00182569	0.0469997	-0.00629351	0.994979	NA
ENSG00000125703	110.67	0.247014	0.142324	1.7378	0.0822452	0.312047
ENSG00000187140	0.0431114	-0.0123453	0.0469997	-0.252326	0.800789	NA
ENSG00000088035	180.641	0.0578032	0.127573	0.448877	0.65352	0.83623
ENSG00000142856	68.7759	0.366351	0.195229	1.89116	0.0586032	0.266201
ENSG00000203965	70.4801	-0.00670426	0.191115	-0.0426889	0.96595	0.986968
ENSG00000079739	1881.67	-0.0628134	0.106235	-0.595356	0.551605	0.776931
ENSG00000185483	1203.16	-0.0177584	0.0913687	-0.200788	0.840865	0.930853
ENSG00000177414	2.14912	-0.0605461	0.182657	-0.259192	0.795487	NA
ENSG00000158966	68.2894	0.187512	0.171275	1.13192	0.257669	0.544346
ENSG00000162437	193.877	0.0984034	0.131404	0.741115	0.458624	0.712993
ENSG00000162434	2445.95	-0.00889113	0.0673874	-0.134005	0.893399	0.954432
ENSG00000162433	122.029	-0.254285	0.174576	-1.48675	0.13708	0.401484
ENSG00000116675	208.891	0.12889	0.125532	1.04858	0.294371	0.577018
ENSG00000213625	863.595	0.131571	0.0903762	1.45635	0.145296	0.412446
ENSG00000116678	629.188	-0.0316356	0.121915	-0.262616	0.792847	0.91036
ENSG00000184588	2.53579	0.0408077	0.187243	0.0380766	0.969627	NA
ENSG00000118473	4.01826	-0.126678	0.205269	-0.97399	0.330062	NA
ENSG00000152760	0.0677808	-0.00525979	0.0469997	-0.11192	0.910887	NA
ENSG00000172410	0	NA	NA	NA	NA	NA
ENSG00000152763	53.9892	0.127055	0.172691	0.753704	0.451027	NA
ENSG00000198160	499.499	0.248492	0.0907448	2.73766	0.00618773	0.0854959
ENSG00000116704	111.205	-0.176385	0.162355	-1.07071	0.284302	0.56748
ENSG00000203963	0.0401362	0.00182569	0.0469997	0.0388428	0.969016	NA
ENSG00000162594	0.0321344	-0.00525979	0.0469997	-0.111918	0.910888	NA
ENSG00000081985	0.953914	-0.100198	0.1243	-0.657634	0.510773	NA
ENSG00000142864	888.755	0.109109	0.0723721	1.50677	0.13187	0.394558
ENSG00000116717	1675.24	-0.111689	0.147396	-0.766532	0.44336	0.702028
ENSG00000172380	3401.96	0.473254	0.198927	2.36279	0.0181381	0.153645
ENSG00000162595	4.43066	0.291604	0.21924	1.5708	0.11623	NA
ENSG00000116729	2089.18	-0.0277539	0.0845924	-0.327093	0.743597	0.88401
ENSG00000116745	0	NA	NA	NA	NA	NA
ENSG00000024526	1.86641	0.126435	0.177232	0.494498	0.620954	NA
ENSG00000033122	0.626975	0.0938597	0.099977	0.498942	0.61782	NA
ENSG00000066557	314.819	0.241811	0.0954501	2.53346	0.0112942	0.117829
ENSG00000116754	1004.52	0.10147	0.0743666	1.36403	0.172558	0.450247
ENSG00000118454	177.916	0.201869	0.148346	1.34277	0.179345	0.458411
ENSG00000197568	159.061	-0.0426465	0.122385	-0.346259	0.729148	0.876463
ENSG00000279230	0	NA	NA	NA	NA	NA
ENSG00000116761	383.957	0.0308535	0.133351	0.235954	0.813469	0.919438
ENSG00000050628	1.16108	0.0445862	0.141791	0.360433	0.718523	NA
ENSG00000132485	780.738	0.125895	0.0866195	1.45642	0.145278	0.412446
ENSG00000172260	621.537	-0.162031	0.0919571	-1.76342	0.0778295	0.302639
ENSG00000162620	0.846751	0.0712703	0.125913	0.49117	0.623306	NA
ENSG00000254685	170.428	0.135026	0.123628	1.0866	0.277214	0.559852
ENSG00000259030	50.3089	0.0566836	0.183775	0.303015	0.761878	NA
ENSG00000116783	2.93295	0.152747	0.174729	1.0138	0.310677	NA
ENSG00000162621	0	NA	NA	NA	NA	NA
ENSG00000178965	0.101321	-0.0123453	0.0469997	-0.270078	0.7871	NA
ENSG00000116791	414.23	0.0928564	0.0873743	1.06466	0.28703	0.570194
ENSG00000162623	82.7666	0.376357	0.176043	2.14612	0.0318635	0.201578
ENSG00000162624	0	NA	NA	NA	NA	NA
ENSG00000137968	1.29698	0.165511	0.159257	0.998972	0.317808	NA
ENSG00000117054	315.217	0.138741	0.114438	1.21375	0.224843	0.512662
ENSG00000137955	952.686	0.328315	0.101332	3.24148	0.0011891	0.0358806
ENSG00000057468	0.522803	0.0177456	0.0472939	0.260755	0.794281	NA
ENSG00000154007	0	NA	NA	NA	NA	NA
ENSG00000184005	4.30212	-0.0613466	0.209512	-0.434273	0.664091	NA
ENSG00000117069	3.86972	0.0435079	0.204233	-0.0509041	0.959402	NA
ENSG00000142892	1291.34	0.0625558	0.0982273	0.634673	0.525642	0.757496
ENSG00000154027	42.691	0.138034	0.207186	0.577131	0.563851	NA
ENSG00000036549	259.343	0.177453	0.10611	1.66639	0.0956363	0.334426
ENSG00000077254	777.787	0.126338	0.109767	1.14888	0.250605	0.537475
ENSG00000180488	353.348	0.0634955	0.0954672	0.661067	0.508569	0.748063
ENSG00000162614	2152.32	0.289578	0.117372	2.46572	0.0136737	0.13138
ENSG00000162613	1043.35	0.0965457	0.104332	0.923713	0.355636	0.631985
ENSG00000162616	2720.17	0.355545	0.0763884	4.65187	3.28936e-06	0.000595125
ENSG00000137960	12.4598	0.193806	0.234366	0.724879	0.468526	NA
ENSG00000122420	22.5693	0.151429	0.220518	0.62257	0.533567	NA
ENSG00000137959	1.584	-0.00237562	0.0846374	-0.189052	0.850052	NA
ENSG00000137965	16.3302	0.115528	0.237822	0.501863	0.615764	NA
ENSG00000162618	261.431	0.20822	0.157235	1.30847	0.190715	0.47041
ENSG00000117114	228.068	0.144075	0.111046	1.27783	0.201308	0.483171
ENSG00000137941	270.302	0.151739	0.108795	1.39117	0.164174	0.440502
ENSG00000142875	870.162	0.189577	0.102991	1.83941	0.0658544	0.280154
ENSG00000203943	2.58607	0.126329	0.197418	0.70658	0.479828	NA
ENSG00000137976	0.0763591	-0.00525979	0.0469997	-0.111918	0.910888	NA
ENSG00000117133	511.34	0.119783	0.0969609	1.23975	0.215069	0.501045
ENSG00000174021	397.879	0.0364648	0.115995	0.323669	0.746189	0.885216
ENSG00000117151	500.473	0.154452	0.0990475	1.55641	0.11961	0.37617
ENSG00000117155	131.44	0.291806	0.151304	1.9063	0.0566117	0.262858
ENSG00000171517	0.544534	0.0850628	0.0840929	0.763812	0.44498	NA
ENSG00000153898	2.24038	0.0215203	0.182062	0.230299	0.81786	NA
ENSG00000162643	78.0552	-0.0371159	0.155207	-0.208891	0.834533	0.927592
ENSG00000055732	5.30229	0.0320193	0.228867	0.361316	0.717863	NA
ENSG00000097096	264.956	0.0875403	0.127128	0.738619	0.460139	0.714422
ENSG00000162642	258.607	-0.0555884	0.124742	-0.447922	0.654209	0.836652
ENSG00000142867	793.706	0.208748	0.0797975	2.61271	0.00898268	0.104629
ENSG00000153904	2402.79	0.307736	0.0726352	4.23461	2.28953e-05	0.00271041
ENSG00000142871	19772.5	-0.352338	0.0790014	-4.46137	8.14366e-06	0.00123952
ENSG00000117174	355.795	0.277537	0.128444	2.15159	0.0314299	0.199967
ENSG00000171502	4.56206	0.0871179	0.215114	0.443689	0.657267	NA
ENSG00000122417	155.596	0.584318	0.13913	4.18843	2.80891e-05	0.00320876
ENSG00000137975	41.1898	-0.140812	0.197646	-0.749564	0.453518	NA
ENSG00000016490	0.0496761	0.00182569	0.0469997	0.0388428	0.969016	NA
ENSG00000016602	0.0405115	-0.00525979	0.0469997	-0.111918	0.910888	NA
ENSG00000097033	1980.26	0.162714	0.0876183	1.85725	0.063276	0.275541
ENSG00000183291	2047.94	0.189489	0.0715332	2.64947	0.00806175	0.0986666
ENSG00000153936	377.871	0.216958	0.101133	2.14257	0.0321473	0.202404
ENSG00000267561	277.997	0.322477	0.106349	3.02577	0.00247998	0.0543485
ENSG00000143013	1025.09	-0.086221	0.105314	-0.815764	0.414635	0.681238
ENSG00000065243	407.031	0.0624314	0.120767	0.509659	0.610291	0.80964
ENSG00000137947	620.478	0.219661	0.0801332	2.74084	0.00612821	0.0854119
ENSG00000137944	486.604	0.28757	0.104508	2.74728	0.00600926	0.0843672
ENSG00000213516	45.3033	0.236423	0.196769	1.14149	0.253668	NA
ENSG00000117226	203.887	0.0639228	0.170066	0.325646	0.744692	0.884453
ENSG00000117228	336.38	0.0149686	0.0972471	0.135436	0.892267	0.954082
ENSG00000162645	119.672	0.000853303	0.131621	-0.0591791	0.952809	0.980462
ENSG00000213512	0.161553	-0.0123453	0.0469997	-0.262016	0.793309	NA
ENSG00000162654	9.46015	-0.100582	0.229661	-0.63617	0.524665	NA
ENSG00000154451	0.951778	0.041821	0.126623	0.34753	0.728194	NA
ENSG00000183347	0.081023	-0.00525979	0.0469997	-0.111919	0.910888	NA
ENSG00000197147	2.57267	-0.0266239	0.190452	-0.183201	0.85464	NA
ENSG00000171488	20.4356	0.0656505	0.22375	0.391136	0.695697	NA
ENSG00000271949	2.79337	0.313253	0.197721	1.93597	0.0528714	NA
ENSG00000171492	233.635	0.215297	0.115337	1.85795	0.0631755	0.275541
ENSG00000162664	268.657	0.0886118	0.126615	0.705131	0.480729	0.730888
ENSG00000143032	0	NA	NA	NA	NA	NA
ENSG00000122482	437.9	0.238921	0.105425	2.26762	0.0233521	0.174454
ENSG00000162669	0.433924	0.0183718	0.047268	0.350477	0.725981	NA
ENSG00000097046	20.9679	0.243085	0.225007	1.1686	0.242564	NA
ENSG00000069702	31.4126	-0.133063	0.199769	-0.73678	0.461256	NA
ENSG00000137948	0	NA	NA	NA	NA	NA
ENSG00000172031	4.27792	0.164995	0.217773	0.510075	0.609999	NA
ENSG00000230667	0.239288	0.00269905	0.0537597	0.0572024	0.954384	NA
ENSG00000189195	95.3094	-0.223741	0.157921	-1.43825	0.150364	0.420431
ENSG00000069712	69.5023	-0.170491	0.171453	-1.01878	0.308309	0.589624
ENSG00000203910	0	NA	NA	NA	NA	NA
ENSG00000174842	106.102	0.313356	0.164681	1.89546	0.0580313	0.265108
ENSG00000122484	188.96	0.157426	0.156005	1.01631	0.30948	0.590317
ENSG00000162676	0.308059	0.0142652	0.058185	0.059841	0.952282	NA
ENSG00000067208	895.012	0.37304	0.125973	2.96607	0.00301634	0.0596627
ENSG00000122406	2250.72	0.319708	0.116521	2.74348	0.00607917	0.0848517
ENSG00000154511	848.353	0.284905	0.12888	2.20283	0.0276067	0.189407
ENSG00000143033	103.951	0.103863	0.133502	0.770961	0.44073	0.700391
ENSG00000117500	1038.33	0.17708	0.0941129	1.88105	0.0599651	0.269576
ENSG00000122483	14.629	-0.103572	0.231843	-0.526364	0.598635	NA
ENSG00000117505	401.01	0.199187	0.10513	1.89838	0.0576465	0.26437
ENSG00000137942	468.509	0.0189685	0.0885867	0.2232	0.82338	0.922777
ENSG00000137936	696.294	0.0914211	0.111068	0.816137	0.414422	0.68116
ENSG00000067334	957.627	0.190981	0.129921	1.4705	0.141427	0.407986
ENSG00000023909	983.351	0.0896985	0.111212	0.806735	0.419819	0.684984
ENSG00000198691	13.8073	-0.0484037	0.236836	-0.312078	0.754982	NA
ENSG00000137962	878.29	0.179938	0.0903646	1.98282	0.0473872	0.241473
ENSG00000117528	1002.98	0.193069	0.0722058	2.67336	0.00750967	0.0952275
ENSG00000117525	854.763	0.128301	0.0954817	1.3478	0.177722	0.45659
ENSG00000143036	17.6927	0.242743	0.23553	1.15672	0.247386	NA
ENSG00000117519	13833.5	0.152068	0.0671763	2.26392	0.0235788	0.174981
ENSG00000172339	212.679	0.0274823	0.116499	0.242836	0.808132	0.917261
ENSG00000152078	6.31457	0.132416	0.229978	0.707367	0.479338	NA
ENSG00000271092	36.538	0.225037	0.203075	1.12606	0.26014	NA
ENSG00000122481	139.878	0.117454	0.122015	0.973352	0.330378	0.610308
ENSG00000117569	77.3599	-0.114021	0.156859	-0.758688	0.448039	0.704738
ENSG00000188641	383.146	-0.0152865	0.0910103	-0.169981	0.865025	0.943045
ENSG00000162627	356.68	0.382521	0.0930545	4.11163	3.92878e-05	0.00405401
ENSG00000117598	0.142988	0.00182569	0.0469997	0.0388418	0.969017	NA
ENSG00000117600	0	NA	NA	NA	NA	NA
ENSG00000099260	141.46	0.312559	0.146167	2.09962	0.0357619	0.212862
ENSG00000156869	154.392	-0.0284338	0.139506	-0.210525	0.833258	0.927142
ENSG00000162688	548.341	0.142823	0.0906488	1.57119	0.116138	0.369701
ENSG00000283495	535.027	0.138406	0.0915109	1.50799	0.131557	0.394245
ENSG00000117620	264.083	0.0397249	0.151377	0.26434	0.791518	0.909759
ENSG00000156875	405.649	0.0648006	0.0924668	0.689744	0.490355	0.737086
ENSG00000156876	70.9347	0.115746	0.18707	0.615164	0.538447	0.766959
ENSG00000122435	80.3136	0.21589	0.154753	1.38639	0.165629	0.441845
ENSG00000122477	0.164201	0.00861388	0.0470078	0.0962395	0.92333	NA
ENSG00000137992	467.159	0.0725652	0.0990711	0.7335	0.463253	0.716589
ENSG00000137996	609.151	0.0758649	0.078343	0.968589	0.33275	0.611839
ENSG00000079335	17.1565	-0.0446366	0.228983	-0.252211	0.800878	NA
ENSG00000181656	0.295943	-0.0305556	0.0506881	-0.418412	0.675646	NA
ENSG00000162692	299.723	-0.257195	0.162512	-1.64454	0.100065	0.342443
ENSG00000162694	418.314	0.284536	0.127012	2.23693	0.0252911	0.180713
ENSG00000162695	686.27	0.0523917	0.102876	0.516855	0.605257	0.806771
ENSG00000117543	193.289	0.140697	0.123199	1.14267	0.253177	0.539262
ENSG00000170989	13.3675	0.018349	0.237835	0.115729	0.907868	NA
ENSG00000118733	0.0366019	-0.00525979	0.0469997	-0.111918	0.910888	NA
ENSG00000060718	219.981	-0.016004	0.169464	-0.150208	0.8806	0.948879
ENSG00000185946	61.6612	0.152185	0.177314	0.856658	0.391634	0.662558
ENSG00000240038	0.618595	-0.0399022	0.0470569	-0.834307	0.404108	NA
ENSG00000243480	0	NA	NA	NA	NA	NA
ENSG00000237763	0	NA	NA	NA	NA	NA
ENSG00000174876	0	NA	NA	NA	NA	NA
ENSG00000187733	0	NA	NA	NA	NA	NA
ENSG00000198890	64.4841	-0.0901645	0.193994	-0.477842	0.632763	0.824212
ENSG00000162631	0.315082	0.0302602	0.0671415	0.27814	0.780905	NA
ENSG00000134215	1.49057	-0.0117612	0.148835	-0.371639	0.710162	NA
ENSG00000085491	674.604	-0.0830448	0.0904869	-0.913959	0.360738	0.635868
ENSG00000196427	0	NA	NA	NA	NA	NA
ENSG00000186086	0	NA	NA	NA	NA	NA
ENSG00000162636	25.14	0.127007	0.212248	0.546547	0.58469	NA
ENSG00000162639	37.3864	0.355707	0.218917	1.64952	0.0990421	NA
ENSG00000134186	308.948	-0.0813674	0.123949	-0.660496	0.508935	0.748074
ENSG00000143107	4.97663	0.224981	0.215249	1.14845	0.250783	NA
ENSG00000116266	1082.52	0.165828	0.112447	1.47795	0.139421	0.405124
ENSG00000162641	0.157259	0.00892765	0.0470428	0.16744	0.867024	NA
ENSG00000274068	17.2546	-0.0939345	0.236688	-0.443343	0.657518	NA
ENSG00000121957	13.3664	0.504159	0.232698	2.07184	0.0382801	NA
ENSG00000121940	968.765	-0.000283491	0.0798234	-0.0043523	0.996527	0.998235
ENSG00000085433	517.677	0.152835	0.0899825	1.69905	0.0893104	0.325069
ENSG00000197780	1772.32	0.531265	0.0847831	6.26708	3.67872e-10	1.76376e-07
ENSG00000215717	389.403	0.194678	0.0961177	2.0329	0.0420627	0.226595
ENSG00000179902	0	NA	NA	NA	NA	NA
ENSG00000116299	56.932	0.0538908	0.170545	0.378759	0.704866	NA
ENSG00000031698	3399.63	-0.0299507	0.0609958	-0.490287	0.623931	0.819687
ENSG00000143126	34.5324	-0.0258379	0.209089	-0.13444	0.893055	NA
ENSG00000134222	20.0387	0.196375	0.227265	0.927101	0.353874	NA
ENSG00000221986	0.232783	-0.00891375	0.0609734	-0.146202	0.883762	NA
ENSG00000134243	2507.51	0.0778464	0.0861731	0.90209	0.367009	0.64277
ENSG00000143106	2158.36	0.155208	0.0648495	2.39342	0.0166922	0.146846
ENSG00000143028	1.31501	-0.11621	0.160739	-0.720373	0.471295	NA
ENSG00000162650	16.8957	0.186342	0.232706	0.848214	0.396319	NA
ENSG00000174151	59.8065	0.132165	0.1654	0.829609	0.40676	0.673673
ENSG00000181754	41.4146	-0.193488	0.204716	-0.955066	0.339544	NA
ENSG00000156097	0	NA	NA	NA	NA	NA
ENSG00000065135	2061.1	0.0553152	0.0535796	1.03068	0.302692	0.585184
ENSG00000134183	1.13474	0.0799646	0.146001	0.728987	0.46601	NA
ENSG00000116337	788.931	-0.126081	0.114326	-1.09759	0.272383	0.556763
ENSG00000168765	105.557	0.050355	0.144275	0.348617	0.727377	0.876313
ENSG00000213366	251.44	0.244481	0.137043	1.78026	0.0750333	0.297558
ENSG00000134184	71.0871	-0.148141	0.210972	-0.76149	0.446364	0.703353
ENSG00000134201	1.84232	0.1431	0.171727	0.47868	0.632166	NA
ENSG00000134202	2380.38	0.0708693	0.0637335	1.11134	0.266422	0.55273
ENSG00000198758	0	NA	NA	NA	NA	NA
ENSG00000184371	395.476	-0.188396	0.129368	-1.47102	0.141285	0.407944
ENSG00000168710	1765.99	-0.0914206	0.0805012	-1.13629	0.255837	0.542123
ENSG00000143093	576.518	-0.197588	0.0892074	-2.21451	0.0267938	0.186719
ENSG00000156150	0	NA	NA	NA	NA	NA
ENSG00000186150	0	NA	NA	NA	NA	NA
ENSG00000197106	6.60767	0.203114	0.22629	0.868955	0.384872	NA
ENSG00000116396	22.3975	-0.340971	0.229628	-1.56286	0.118086	NA
ENSG00000162775	246.803	-0.0441376	0.104433	-0.423709	0.671778	0.846309
ENSG00000168679	151.672	0.181788	0.138873	1.31663	0.187964	0.467946
ENSG00000134248	776.558	0.257454	0.0914167	2.81435	0.00488766	0.078113
ENSG00000143125	0	NA	NA	NA	NA	NA
ENSG00000143105	0.277812	0.0551199	0.0639614	0.586202	0.55774	NA
ENSG00000177301	0.307956	-0.0307607	0.0589643	-0.506759	0.612324	NA
ENSG00000177272	9.17817	0.440345	0.236172	1.77365	0.0761212	NA
ENSG00000143119	0.0323063	-0.00525979	0.0469997	-0.111918	0.910888	NA
ENSG00000121931	303.053	0.112646	0.139052	0.804941	0.420854	0.685795
ENSG00000156171	299.563	0.137734	0.122741	1.11478	0.264945	0.551456
ENSG00000134255	533.609	0.0414164	0.104725	0.390899	0.695872	0.859775
ENSG00000162777	36.3238	0.0225888	0.204409	0.0809822	0.935456	NA
ENSG00000064886	96.1361	-0.168795	0.171594	-0.988391	0.322961	0.603444
ENSG00000134216	0.732028	0.0670089	0.10585	0.710452	0.477424	NA
ENSG00000173947	47.1868	0.0516408	0.195809	0.246472	0.805317	NA
ENSG00000085465	0.561058	-0.0104816	0.0925031	-0.127795	0.898311	NA
ENSG00000116455	605.854	-0.0431429	0.0836085	-0.516842	0.605267	0.806771
ENSG00000116459	897.908	0.1147	0.11748	0.976284	0.328924	0.608958
ENSG00000143110	0.0598187	0.00891117	0.0469997	0.117424	0.906524	NA
ENSG00000121933	0.240673	0.00244166	0.0542621	0.0449927	0.964113	NA
ENSG00000282608	0	NA	NA	NA	NA	NA
ENSG00000116473	582.292	0.301492	0.105864	2.8453	0.00443697	0.0735402
ENSG00000197852	385.934	-0.194405	0.152526	-1.27844	0.201096	0.483043
ENSG00000064703	498.709	0.0733291	0.0875106	0.826302	0.408633	0.674568
ENSG00000171385	26.3849	-0.116046	0.215817	-0.665174	0.505939	NA
ENSG00000143079	1155.17	0.187047	0.102776	1.82437	0.0680956	0.285365
ENSG00000134245	123.286	0.0343131	0.16747	0.209018	0.834434	0.927592
ENSG00000007341	239.105	0.0572547	0.123286	0.462053	0.644043	0.831098
ENSG00000116489	1636	0.283031	0.13187	2.14581	0.0318884	0.201578
ENSG00000155363	249.61	-0.127818	0.112584	-1.12915	0.258833	0.545525
ENSG00000155366	5932.17	-0.0466921	0.0594515	-0.785232	0.432318	0.693845
ENSG00000271810	4133.9	-0.0382343	0.0634784	-0.603433	0.546221	0.773893
ENSG00000155367	9.71916	-0.239531	0.238011	-1.00757	0.313661	NA
ENSG00000184599	0.400036	0.00914115	0.0868278	0.0463718	0.963014	NA
ENSG00000155380	4532.4	0.0378567	0.113063	0.333648	0.738645	0.881462
ENSG00000198799	231.068	-0.103577	0.128039	-0.813166	0.416123	0.682319
ENSG00000081026	90.0895	-0.015899	0.15851	-0.0973327	0.922462	0.965912
ENSG00000116793	137.471	0.271502	0.124715	2.15907	0.0308448	0.198904
ENSG00000081019	156.337	-0.209295	0.133071	-1.57969	0.114178	0.366737
ENSG00000134242	1.46741	0.0981463	0.150776	0.71882	0.472252	NA
ENSG00000188761	0	NA	NA	NA	NA	NA
ENSG00000134262	184.575	0.0398068	0.127264	0.316596	0.75155	0.886894
ENSG00000118655	36.8589	-0.219997	0.208546	-1.03648	0.299976	NA
ENSG00000163349	400.627	0.0877448	0.0989586	0.886593	0.375298	0.65006
ENSG00000116774	355.462	-0.00144056	0.100253	-0.0241368	0.980743	0.991811
ENSG00000134207	0	NA	NA	NA	NA	NA
ENSG00000197323	377.444	0.00332669	0.10566	0.0308277	0.975407	0.989923
ENSG00000116752	532.013	0.191739	0.10106	1.90287	0.0570569	0.263587
ENSG00000175984	15.1532	0.271433	0.231723	1.14924	0.250457	NA
ENSG00000116748	0	NA	NA	NA	NA	NA
ENSG00000213281	267.614	0.361152	0.113335	3.19425	0.00140193	0.0395422
ENSG00000009307	6979.41	0.0299581	0.0591625	0.506481	0.612519	0.811585
ENSG00000052723	303.321	0.0327361	0.0995381	0.332291	0.73967	0.881806
ENSG00000198765	0.0511554	-0.00525979	0.0469997	-0.111918	0.910888	NA
ENSG00000134200	0	NA	NA	NA	NA	NA
ENSG00000134198	92.4721	-0.0218936	0.211707	0.242341	0.808516	0.917498
ENSG00000134259	74.5618	-0.0417655	0.176166	-0.279946	0.779519	0.901992
ENSG00000173218	112.573	0.064859	0.140309	0.485893	0.627043	0.821303
ENSG00000118729	0.213017	-0.0123453	0.0469997	-0.27315	0.784738	NA
ENSG00000177551	0.0800369	-0.0194307	0.0469997	-0.332954	0.739169	NA
ENSG00000163393	40.7972	0.0648324	0.196987	0.343716	0.73106	NA
ENSG00000173212	0.498696	-0.018971	0.0987687	-0.197431	0.84349	NA
ENSG00000163399	3205.1	-0.176804	0.0800135	-2.21131	0.0270144	0.187621
ENSG00000116815	295.418	0.217662	0.139739	1.54772	0.12169	0.379294
ENSG00000143061	82.7749	-0.341829	0.168133	-2.02191	0.0431854	0.230338
ENSG00000116824	0	NA	NA	NA	NA	NA
ENSG00000134247	908.566	-0.24936	0.0877795	-2.8468	0.00441607	0.0735331
ENSG00000134256	2.04181	-0.0106504	0.15847	-0.142122	0.886984	NA
ENSG00000116830	257.311	-0.158176	0.125412	-1.26688	0.205198	0.487885
ENSG00000134253	11.2519	0.0764927	0.237885	0.275064	0.783267	NA
ENSG00000134258	0.0670928	-0.0123453	0.0469997	-0.262669	0.792806	NA
ENSG00000198162	283.539	0.117206	0.102953	1.13051	0.258263	0.545001
ENSG00000183508	375.883	-0.277859	0.136238	-2.04739	0.0406196	0.2227
ENSG00000196505	291.433	0.29601	0.108571	2.72514	0.00642749	0.0876717
ENSG00000065183	688.808	-0.0225058	0.096502	-0.23648	0.81306	0.919438
ENSG00000155761	0.574691	0.00158687	0.103137	-0.00112817	0.9991	NA
ENSG00000092607	62.5559	-0.153685	0.169379	-0.915757	0.359794	0.634904
ENSG00000116874	112.803	0.114661	0.149743	0.782949	0.433657	0.694665
ENSG00000116882	0	NA	NA	NA	NA	NA
ENSG00000203859	0.466487	-0.0335638	0.0796454	-0.35595	0.721878	NA
ENSG00000203857	0.214555	0.00182237	0.047	0.0514633	0.958956	NA
ENSG00000143067	87.5782	0.391592	0.158685	2.53404	0.0112757	0.117829
ENSG00000092621	2068.8	-0.0908494	0.190803	-0.456499	0.648031	0.83326
ENSG00000134240	0.380984	-0.00519329	0.0539392	-0.128342	0.897878	NA
ENSG00000134193	0	NA	NA	NA	NA	NA
ENSG00000134249	0	NA	NA	NA	NA	NA
ENSG00000134250	3867.58	-0.226901	0.117403	-1.92652	0.0540397	0.256959
ENSG00000265808	1707.32	-0.0261291	0.12771	-0.201795	0.840077	0.930635
ENSG00000273136	18.2661	0.187301	0.225683	0.876374	0.380827	NA
ENSG00000263353	1.28468	0.0570994	0.158905	0.551898	0.581019	NA
ENSG00000281741	0.219811	-0.0123453	0.0469997	-0.252294	0.800814	NA
ENSG00000198019	0	NA	NA	NA	NA	NA
ENSG00000188610	0	NA	NA	NA	NA	NA
ENSG00000171943	16.3755	0.0146532	0.223947	0.0112183	0.991049	NA
ENSG00000203818	44.016	-0.0529694	0.205875	-0.278599	0.780553	NA
ENSG00000263513	0.0323063	-0.00525979	0.0469997	-0.111918	0.910888	NA
ENSG00000271567	0	NA	NA	NA	NA	NA
ENSG00000266338	6.82931	0.22703	0.225244	1.14776	0.251069	NA
ENSG00000279782	0	NA	NA	NA	NA	NA
ENSG00000196369	6.78996	-0.106273	0.231908	-0.570458	0.568367	NA
ENSG00000215784	0	NA	NA	NA	NA	NA
ENSG00000281571	1.02738	-0.0352122	0.130345	-0.375823	0.707048	NA
ENSG00000256374	0	NA	NA	NA	NA	NA
ENSG00000162825	0.0321344	-0.00525979	0.0469997	-0.111918	0.910888	NA
ENSG00000117262	15.2904	0.421469	0.235464	1.69047	0.0909387	NA
ENSG00000174827	0.105097	-0.00525979	0.0469997	-0.111922	0.910886	NA
ENSG00000117281	0	NA	NA	NA	NA	NA
ENSG00000265491	260.597	0.0782691	0.119162	0.644601	0.519186	0.754148
ENSG00000186141	502.05	0.00298898	0.0840297	0.0337911	0.973044	0.989344
ENSG00000186364	8.89948	-0.0724677	0.230378	-0.278668	0.7805	NA
ENSG00000131788	412.935	-0.0729185	0.10212	-0.709592	0.477957	0.728638
ENSG00000198483	15.5294	0.113903	0.230132	0.421629	0.673296	NA
ENSG00000143127	2.63494	0.0821589	0.189187	0.660317	0.509051	NA
ENSG00000131779	298.174	-0.115021	0.0948213	-1.20992	0.22631	0.514405
ENSG00000265241	246.533	0.102719	0.109901	0.938508	0.347984	0.625223
ENSG00000280778	32.7104	-0.221559	0.197884	-1.11347	0.265505	NA
ENSG00000271601	379.499	-0.134081	0.0983553	-1.36382	0.172624	0.450297
ENSG00000272031	28.0506	-0.0247072	0.218666	-0.182829	0.854932	NA
ENSG00000121851	89.2556	-0.12768	0.161905	-0.790383	0.429304	0.691285
ENSG00000265972	1591.65	-0.787514	0.126998	-6.19728	5.74467e-10	2.50389e-07
ENSG00000168509	0.0323063	-0.00525979	0.0469997	-0.111918	0.910888	NA
ENSG00000271425	0.606236	0.0541068	0.0985633	0.247458	0.804554	NA
ENSG00000213240	0	NA	NA	NA	NA	NA
ENSG00000264343	0	NA	NA	NA	NA	NA
[truncated: 19,312 more rows]

## Sheet: 2h_Ribo-seq
	baseMean	log2FoldChange	lfcSE	stat	pvalue	padj
LOC102725121	0	NA	NA	NA	NA	NA
LOC105378947	0	NA	NA	NA	NA	NA
LOC107984841	0	NA	NA	NA	NA	NA
LOC107985728	0.1426	-0.0136361	0.0469997	-0.293839	0.768881	NA
LOC107985729	0	NA	NA	NA	NA	NA
LOC105378949	0.504574	-0.0420719	0.0752535	-0.551788	0.581094	NA
LOC100506504	0	NA	NA	NA	NA	NA
LOC105378592	0.232831	-0.00835328	0.0530014	-0.108111	0.913907	NA
LOC107985734	0	NA	NA	NA	NA	NA
C1orf195	0	NA	NA	NA	NA	NA
ANO7P1	0	NA	NA	NA	NA	NA
MST1L	0	NA	NA	NA	NA	NA
LOC107985103	0.358873	-0.0141122	0.0685883	-0.229534	0.818454	NA
LOC105378950	0	NA	NA	NA	NA	NA
TMEM269	0	NA	NA	NA	NA	NA
LOC107983962	0.212582	-0.0348926	0.0469997	-0.494627	0.620863	NA
LOC101927844	0	NA	NA	NA	NA	NA
LOC105378862	0.63172	-0.087146	0.105306	-0.823036	0.410488	NA
LOC101928436	0.898061	0.20355	0.129519	1.22236	0.22157	NA
LOC107985184	0.103113	0.00762029	0.0469997	0.0906014	0.927809	NA
LINC01750	2.19847	-0.0456811	0.187389	-0.457242	0.647497	0.915556
C1orf137	0.0981992	0.00762029	0.0469997	0.160651	0.872368	NA
NBPF7	0	NA	NA	NA	NA	NA
LOC100996720	0.219811	-0.0136361	0.0469997	-0.27789	0.781097	NA
LOC105369199	0.0800369	-0.0207216	0.0469997	-0.360493	0.718478	NA
LOC100996721	0	NA	NA	NA	NA	NA
LOC100996318	0	NA	NA	NA	NA	NA
LOC107985199	0	NA	NA	NA	NA	NA
LOC107983967	0	NA	NA	NA	NA	NA
LOC107985108	0.0716927	-0.00655067	0.0469997	-0.139387	0.889145	NA
LOC105369140	0	NA	NA	NA	NA	NA
LOC388692	0	NA	NA	NA	NA	NA
LOC100996713	0	NA	NA	NA	NA	NA
LOC107985109	0	NA	NA	NA	NA	NA
LOC107985527	0	NA	NA	NA	NA	NA
LOC105371215	0	NA	NA	NA	NA	NA
LOC107985111	0	NA	NA	NA	NA	NA
LOC107985528	0	NA	NA	NA	NA	NA
LOC100996741	0	NA	NA	NA	NA	NA
LOC105371303	0	NA	NA	NA	NA	NA
LOC101060254	0.421695	0.0032244	0.0783623	0.16475	0.869141	NA
LOC100996517	0	NA	NA	NA	NA	NA
LOC100996716	0	NA	NA	NA	NA	NA
LOC653513	6.7235	0.348156	0.233778	1.42678	0.153644	0.602896
LOC107983947	0.290056	0.0131329	0.0649861	0.244576	0.806785	NA
LOC100131107	0	NA	NA	NA	NA	NA
LOC105371448	0	NA	NA	NA	NA	NA
LOC101928120	0.999909	0.067062	0.129833	0.715518	0.474289	NA
POP3	0	NA	NA	NA	NA	NA
LOC105371598	0	NA	NA	NA	NA	NA
LOC107985246	1.45116	0.0675715	0.162441	0.0229543	0.981687	NA
LOC100505650	0	NA	NA	NA	NA	NA
LOC105372883	0.141136	-0.00655067	0.0469997	-0.139388	0.889143	NA
MIR205HG	0	NA	NA	NA	NA	NA
LOC107985330	0	NA	NA	NA	NA	NA
LOC105379282	0	NA	NA	NA	NA	NA
LOC105373289	0.155501	0.00762029	0.0469997	2.96785	0.00299894	NA
LOC107985355	0	NA	NA	NA	NA	NA
LOC101060022	0	NA	NA	NA	NA	NA
LOC100506571	0	NA	NA	NA	NA	NA
LOC101927401	0	NA	NA	NA	NA	NA
BTNL10	0	NA	NA	NA	NA	NA
LOC105373132	0.834324	0.0583293	0.12145	0.533357	0.593787	NA
LOC107983951	0	NA	NA	NA	NA	NA
C1orf229	0.246051	0.0136712	0.0470536	2.77203	0.00557083	NA
LOC107985115	4.84752	0.223896	0.229169	1.09836	0.272048	0.722433
OR2W5	0	NA	NA	NA	NA	NA
LOC107987363	0	NA	NA	NA	NA	NA
LOC107987364	0	NA	NA	NA	NA	NA
LOC101927262	0	NA	NA	NA	NA	NA
LOC100996637	0	NA	NA	NA	NA	NA
LOC105373392	0	NA	NA	NA	NA	NA
LOC107985837	0	NA	NA	NA	NA	NA
LOC102723730	0	NA	NA	NA	NA	NA
LOC105373395	0	NA	NA	NA	NA	NA
LOC101926982	0	NA	NA	NA	NA	NA
C2orf48	0	NA	NA	NA	NA	NA
LOC107985856	0.0763591	-0.00655067	0.0469997	-0.139385	0.889146	NA
LOC107985792	0	NA	NA	NA	NA	NA
LOC105374378	0.267547	-0.0147358	0.0488385	-0.281503	0.778325	NA
LOC107985876	0	NA	NA	NA	NA	NA
LOC102724965	0.0401362	-0.00655067	0.0469997	-0.139385	0.889146	NA
LOC107985795	0.0323063	-0.00655067	0.0469997	-0.139385	0.889146	NA
LOC107984043	0.123116	0.000534808	0.0469997	0.0113737	0.990925	NA
LOC107985770	6.37034	0.129142	0.226614	0.886338	0.375436	0.803393
LOC107985896	0	NA	NA	NA	NA	NA
LOC105374811	0.536759	0.00304228	0.0843297	0.0326678	0.97394	NA
LOC102724642	0.127785	-0.00655067	0.0469997	-0.139385	0.889146	NA
LOC730268	1.24663	0.0960204	0.150945	0.837649	0.402228	NA
LOC107985911	3.51032	-0.109435	0.210498	-0.542745	0.587306	0.89338
LOC101060017	0.0615973	0.000534808	0.0469997	0.0113775	0.990922	NA
LOC101930047	0	NA	NA	NA	NA	NA
LOC107985799	0	NA	NA	NA	NA	NA
LOC107985914	0	NA	NA	NA	NA	NA
LOC107984110	0.497336	-0.0764338	0.082489	-1.06369	0.28747	NA
LOC402096	0.0615973	0.000534808	0.0469997	0.0113775	0.990922	NA
LOC107985931	0	NA	NA	NA	NA	NA
LOC107985773	0	NA	NA	NA	NA	NA
LOC105373985	0	NA	NA	NA	NA	NA
LOC105375809	0	NA	NA	NA	NA	NA
LOC107985939	0.301902	0.0275039	0.0647998	0.391311	0.695567	NA
LOC105373989	20.0876	-0.0337555	0.238072	0.234256	0.814786	0.962249
LOC107985803	0.122322	0.000534808	0.0469997	0.011372	0.990927	NA
LOC107985778	0	NA	NA	NA	NA	NA
C2orf27A	0.782826	0.105388	0.109854	0.592143	0.553755	NA
C2orf27B	0	NA	NA	NA	NA	NA
ZNF806	0.120168	0.000534808	0.0469997	0.0148413	0.988159	NA
LOC107985946	0.0832898	0.000534808	0.0469997	0.0113741	0.990925	NA
LOC100144595	0	NA	NA	NA	NA	NA
LOC107985956	0	NA	NA	NA	NA	NA
LOC105373750	0.152718	-0.00655067	0.0469997	-0.139386	0.889145	NA
LOC107985805	0	NA	NA	NA	NA	NA
LOC105373759	0.0862228	-0.0207216	0.0469997	-0.356322	0.7216	NA
LOC105373780	0.320886	-0.000805654	0.0666168	-0.228878	0.818964	NA
LOC729254	0	NA	NA	NA	NA	NA
LOC107985971	5.00786	-0.10696	0.227996	-0.570145	0.568579	0.887224
LOC100130451	0	NA	NA	NA	NA	NA
LOC105373926	2.09841	0.344794	0.177416	1.76874	0.0769372	0.449393
LOC105373944	1.93203	0.0210807	0.180018	0.235948	0.813473	0.962108
LOC100287387	1.17828	-0.0672033	0.144902	-0.355241	0.722409	NA
LOC401040	0	NA	NA	NA	NA	NA
LOC101927509	2.36546	0.0743623	0.190262	0.713908	0.475284	0.854094
LOC107986004	0	NA	NA	NA	NA	NA
CHL1-AS2	0	NA	NA	NA	NA	NA
LOC107986062	0	NA	NA	NA	NA	NA
LOC401052	0.151325	0.000534808	0.0469997	0.0113735	0.990925	NA
FANCD2P2	0	NA	NA	NA	NA	NA
LOC105377641	0	NA	NA	NA	NA	NA
LOC339862	0	NA	NA	NA	NA	NA
LOC105377021	0	NA	NA	NA	NA	NA
LOC105377022	0.165797	0.000555169	0.047877	0.0137384	0.989039	NA
LOC101928592	0.102109	0.000534808	0.0469997	0.0113755	0.990924	NA
PRSS43	0	NA	NA	NA	NA	NA
LOC107986084	0.915231	-0.205708	0.117153	-1.19266	0.233004	NA
LOC107986035	0.774634	0.119024	0.127689	0.873216	0.382545	NA
LOC105377135	0.339809	-0.0905965	0.0763153	-1.00818	0.31337	NA
LOC105377650	0.0511554	-0.00655067	0.0469997	-0.139385	0.889146	NA
LOC101930420	0	NA	NA	NA	NA	NA
LOC107986037	0	NA	NA	NA	NA	NA
LOC105374013	0.241902	0.000916484	0.0613079	0.0210289	0.983223	NA
LOC107986113	0	NA	NA	NA	NA	NA
LOC105374312	0.0721528	-0.00655067	0.0469997	-0.13132	0.895522	NA
LOC105374089	0	NA	NA	NA	NA	NA
LOC105374103	0	NA	NA	NA	NA	NA
TMEM183B	0.322825	0.00267032	0.0820468	0.0245762	0.980393	NA
FAM188B2	0	NA	NA	NA	NA	NA
C3orf79	0	NA	NA	NA	NA	NA
LOC105374314	0	NA	NA	NA	NA	NA
LINC02054	0.251175	0.0104505	0.055216	0.0738906	0.941097	NA
LOC102724877	0	NA	NA	NA	NA	NA
LOC105374299	0	NA	NA	NA	NA	NA
LOC105374301	0	NA	NA	NA	NA	NA
LOC107986175	0.0689082	0.000534808	0.0469997	0.0102356	0.991833	NA
FAM157A	0.156299	-0.0136361	0.0469997	-0.290137	0.771711	NA
LOC101059949	0	NA	NA	NA	NA	NA
LOC107986244	0	NA	NA	NA	NA	NA
LOC107986211	0	NA	NA	NA	NA	NA
LOC101928548	0.0405115	-0.00655067	0.0469997	-0.139385	0.889146	NA
LOC107986255	0	NA	NA	NA	NA	NA
LOC389199	0.140968	-0.00655067	0.0469997	-0.139389	0.889143	NA
FAM86KP	0.116315	0.000534808	0.0469997	-0.027169	0.978325	NA
LOC100133128	0	NA	NA	NA	NA	NA
LOC107986213	0	NA	NA	NA	NA	NA
LOC101928879	0.123703	-0.00655067	0.0469997	-0.151921	0.879249	NA
LOC100506514	0.740838	-0.0405773	0.109447	-0.390111	0.696455	NA
LOC107986215	0.237866	-0.00655067	0.0469997	-0.139391	0.889141	NA
LOC105377310	0	NA	NA	NA	NA	NA
LOC107986216	0	NA	NA	NA	NA	NA
ZCCHC23	0	NA	NA	NA	NA	NA
LOC107986192	0.879387	-0.109882	0.128953	-0.633171	0.526622	NA
LOC105377622	0	NA	NA	NA	NA	NA
ANP32C	0.743915	-0.029648	0.115571	-0.318654	0.749989	NA
LOC285500	0.758324	-0.134228	0.112251	-0.77313	0.439445	NA
LOC107986217	0	NA	NA	NA	NA	NA
LOC101929895	0	NA	NA	NA	NA	NA
LOC105369214	0	NA	NA	NA	NA	NA
LOC105378979	0.0323063	-0.00655067	0.0469997	-0.139385	0.889146	NA
LOC107986351	0	NA	NA	NA	NA	NA
LOC107986354	0	NA	NA	NA	NA	NA
LOC101929599	0	NA	NA	NA	NA	NA
LOC107986352	0	NA	NA	NA	NA	NA
LOC107986353	0	NA	NA	NA	NA	NA
LOC105379045	0	NA	NA	NA	NA	NA
MTRNR2L2	0.215309	-0.00655067	0.0469997	-0.142355	0.8868	NA
LOC102724720	0.174387	-0.0146148	0.0486397	-0.218264	0.827224	NA
LOC101929747	3.96387	-0.393746	0.218988	-1.69039	0.0909525	0.485152
LOC100652833	0	NA	NA	NA	NA	NA
LOC100505841	0.129778	-0.00655067	0.0469997	-0.122402	0.902581	NA
LOC105379198	0.340335	0.0223427	0.0607024	0.178692	0.85818	NA
LOC107984115	0.478073	-0.0643128	0.0909773	-0.427489	0.669023	NA
LOC105379177	0	NA	NA	NA	NA	NA
LOC101060024	0.0644407	0.000534808	0.0469997	0.0113741	0.990925	NA
C5orf66	0.19323	-0.00655067	0.0469997	-0.139388	0.889144	NA
FBXL21	0.534339	0.0167489	0.0883161	0.0201609	0.983915	NA
LOC105378230	0	NA	NA	NA	NA	NA
LOC101928093	0	NA	NA	NA	NA	NA
LOC105377746	0	NA	NA	NA	NA	NA
LOC105377752	0	NA	NA	NA	NA	NA
LOC102724657	0.102852	-0.00655067	0.0469997	-0.139384	0.889147	NA
LOC107984119	2.62233	0.00709479	0.187624	0.180318	0.856903	0.972801
LOC101927353	0	NA	NA	NA	NA	NA
LOC107986554	0	NA	NA	NA	NA	NA
LOC107983965	0	NA	NA	NA	NA	NA
LOC100130357	0.258986	0.0219861	0.0473584	0.202749	0.839331	NA
LOC105375106	1.03701	0.13817	0.128375	1.19755	0.231093	NA
LOC105375107	0	NA	NA	NA	NA	NA
LOC107986531	0.0496761	-0.00655067	0.0469997	-0.139385	0.889146	NA
LOC107986596	0	NA	NA	NA	NA	NA
CNPY3-GNMT	68.4939	-0.124675	0.171264	-0.727859	0.4667	0.849347
MTRNR2L9	0.303268	0.011009	0.0575711	0.175025	0.86106	NA
LOC441155	0	NA	NA	NA	NA	NA
LOC107986615	1.84897	-0.0697543	0.180456	-0.295142	0.767885	NA
LOC107986532	0.0431114	-0.0136361	0.0469997	-0.279819	0.779616	NA
LOC102724665	0	NA	NA	NA	NA	NA
LOC107986533	0	NA	NA	NA	NA	NA
LOC102724422	1.07579	0.065304	0.141568	0.231015	0.817303	NA
LOC105377934	0.14713	-0.0278071	0.0469997	-0.507106	0.612081	NA
LOC100996634	0.0800369	-0.0207216	0.0469997	-0.360493	0.718478	NA
LOC105378159	0.909831	-0.0548157	0.1224	-0.406751	0.684191	NA
C6orf99	97.1068	-0.0241331	0.179806	-0.0321079	0.974386	0.994896
LOC105378105	0	NA	NA	NA	NA	NA
HGC6.3	0	NA	NA	NA	NA	NA
LOC105378148	0	NA	NA	NA	NA	NA
LOC105378161	0	NA	NA	NA	NA	NA
LOC101929692	0	NA	NA	NA	NA	NA
LOC102723872	0	NA	NA	NA	NA	NA
LOC105375112	0	NA	NA	NA	NA	NA
LOC105375116	0	NA	NA	NA	NA	NA
LOC107986752	0	NA	NA	NA	NA	NA
WI2-2373I1.2	0	NA	NA	NA	NA	NA
LOC107986754	0	NA	NA	NA	NA	NA
LOC107986755	0	NA	NA	NA	NA	NA
LOC105375303	0	NA	NA	NA	NA	NA
LOC105375131	0	NA	NA	NA	NA	NA
LOC107986724	0	NA	NA	NA	NA	NA
LOC107986762	0	NA	NA	NA	NA	NA
LOC107986777	0	NA	NA	NA	NA	NA
LOC107983953	0.307215	-0.0210599	0.0582507	-0.496609	0.619465	NA
C7orf71	0	NA	NA	NA	NA	NA
LOC107986726	0	NA	NA	NA	NA	NA
LOC101928208	0.297873	-0.0203406	0.0582908	-0.341869	0.732449	NA
LOC101928268	0	NA	NA	NA	NA	NA
FLJ20712	0	NA	NA	NA	NA	NA
TARP	0	NA	NA	NA	NA	NA
LOC105375254	0.220852	0.000970098	0.047034	-0.011467	0.990851	NA
LOC107986791	4.61042	-0.311609	0.221353	-1.45117	0.146732	0.590959
C7orf65	0.0545319	-0.00655067	0.0469997	-0.139383	0.889147	NA
C7orf69	20.4206	-0.334119	0.231313	-1.46666	0.142469	0.584012
LOC107986794	0	NA	NA	NA	NA	NA
LOC107986797	0	NA	NA	NA	NA	NA
LOC101060341	0	NA	NA	NA	NA	NA
LOC107986800	0	NA	NA	NA	NA	NA
LOC100287294	0	NA	NA	NA	NA	NA
LOC100996414	0	NA	NA	NA	NA	NA
LOC100996365	0	NA	NA	NA	NA	NA
LOC107986804	0	NA	NA	NA	NA	NA
LOC107986803	0	NA	NA	NA	NA	NA
LOC107986805	0	NA	NA	NA	NA	NA
LOC441239	0.99605	0.063334	0.140654	0.235741	0.813633	NA
ERV3-1-ZNF117	11.2149	0.0915953	0.237594	0.33286	0.73924	0.944124
LOC107986705	0	NA	NA	NA	NA	NA
LOC101929322	0.106396	-0.00655067	0.0469997	-0.139387	0.889144	NA
SPDYE11	0	NA	NA	NA	NA	NA
LOC107986810	0	NA	NA	NA	NA	NA
LOC107986711	0.0401362	-0.00655067	0.0469997	-0.139385	0.889146	NA
SPDYE17	0	NA	NA	NA	NA	NA
SPDYE18	0	NA	NA	NA	NA	NA
LOC102723899	2.13007	-0.251296	0.179016	-1.52604	0.126999	0.55974
LOC105375396	0.0299094	-0.00655067	0.0469997	-0.139385	0.889146	NA
C7orf76	0	NA	NA	NA	NA	NA
LOC107986827	0.280601	0.0158607	0.0714832	0.164215	0.869562	NA
ZASP	0.0545319	-0.00655067	0.0469997	-0.139383	0.889147	NA
LOC100289561	2.34377	-0.0129625	0.182104	0.0889494	0.929122	0.986428
LOC107983993	1.68767	0.0401221	0.170276	0.141573	0.887417	NA
LOC102724229	0	NA	NA	NA	NA	NA
C7orf66	0	NA	NA	NA	NA	NA
LOC100130880	0	NA	NA	NA	NA	NA
LOC100507507	48.0044	-0.0466069	0.214205	-0.209396	0.834139	0.967965
LOC101928422	0	NA	NA	NA	NA	NA
LOC107986860	0	NA	NA	NA	NA	NA
LOC107984014	0	NA	NA	NA	NA	NA
LOC389602	0	NA	NA	NA	NA	NA
LOC105379752	0	NA	NA	NA	NA	NA
LOC101927506	0	NA	NA	NA	NA	NA
LOC105377774	0	NA	NA	NA	NA	NA
LOC105377777	0	NA	NA	NA	NA	NA
LOC105377792	0	NA	NA	NA	NA	NA
LOC107986908	0	NA	NA	NA	NA	NA
LOC101928095	0.176066	-0.00655067	0.0469997	-0.139387	0.889144	NA
LOC107986910	0	NA	NA	NA	NA	NA
LOC101929400	0	NA	NA	NA	NA	NA
LOC107986876	0.159032	-0.0136361	0.0469997	-0.271954	0.785657	NA
LOC107984124	0.154875	0.00762029	0.0469997	0.133047	0.894156	NA
LOC105379356	0.221957	-0.00655067	0.0469997	-2.05179	0.0401898	NA
POTEA	0	NA	NA	NA	NA	NA
LOC105375816	0	NA	NA	NA	NA	NA
LOC105375817	0	NA	NA	NA	NA	NA
LOC107986877	0	NA	NA	NA	NA	NA
LOC100129098	0.0896946	-0.0136361	0.0469997	-0.285591	0.775191	NA
LOC107984125	0.127515	-0.00655067	0.0469997	-0.139387	0.889145	NA
LOC105375938	0	NA	NA	NA	NA	NA
LOC105375907	0.0670928	-0.0136361	0.0469997	-0.290135	0.771713	NA
LOC101929601	0	NA	NA	NA	NA	NA
LOC101929627	0	NA	NA	NA	NA	NA
LOC100288562	0	NA	NA	NA	NA	NA
LOC107986879	0	NA	NA	NA	NA	NA
C8orf87	0.0511554	-0.00655067	0.0469997	-0.139385	0.889146	NA
LOC101927245	0.433441	0.0257782	0.095624	0.224525	0.822349	NA
LOC107986873	0.0771134	0.000534808	0.0469997	0.0106638	0.991492	NA
LOC100132813	0	NA	NA	NA	NA	NA
LOC107986982	0	NA	NA	NA	NA	NA
LOC105375787	0	NA	NA	NA	NA	NA
LOC107984097	0.0401362	-0.00655067	0.0469997	-0.139385	0.889146	NA
LOC642574	0	NA	NA	NA	NA	NA
SMPD5	0	NA	NA	NA	NA	NA
LOC107986987	0	NA	NA	NA	NA	NA
LOC107983994	0	NA	NA	NA	NA	NA
LOC107987042	0.465997	0.00215265	0.0738148	0.0179979	0.985641	NA
LOC107987044	0	NA	NA	NA	NA	NA
LOC107987017	0	NA	NA	NA	NA	NA
LOC105375975	0	NA	NA	NA	NA	NA
LOC107987048	0.1016	0.000534808	0.0469997	0.0113723	0.990926	NA
LOC100506422	0	NA	NA	NA	NA	NA
AQP7P5	0	NA	NA	NA	NA	NA
LOC101929959	0.594069	0.0584709	0.103839	0.504205	0.614117	NA
LOC102724904	0	NA	NA	NA	NA	NA
LOC107984126	0	NA	NA	NA	NA	NA
LOC101930090	0	NA	NA	NA	NA	NA
LOC107987001	0.214332	0.000650347	0.051773	0.012554	0.989984	NA
LOC100132874	0	NA	NA	NA	NA	NA
LOC107987020	1.26633	-0.0117931	0.146431	-0.0254374	0.979706	NA
LOC107987004	0	NA	NA	NA	NA	NA
LOC100996643	0.0431114	-0.0136361	0.0469997	-0.279819	0.779616	NA
LOC107987067	0	NA	NA	NA	NA	NA
LOC105379443	0	NA	NA	NA	NA	NA
LOC107987070	0	NA	NA	NA	NA	NA
LOC644249	0	NA	NA	NA	NA	NA
LOC105376335	0.159982	-0.0136361	0.0469997	-0.284059	0.776365	NA
C9orf170	0.916586	0.0762354	0.137195	0.672694	0.501142	NA
SPATA31C1	0	NA	NA	NA	NA	NA
LOC105369216	0	NA	NA	NA	NA	NA
SPATA31C2	0	NA	NA	NA	NA	NA
LOC107987092	0	NA	NA	NA	NA	NA
LOC102724237	0	NA	NA	NA	NA	NA
LOC107987096	0	NA	NA	NA	NA	NA
LOC107987098	0	NA	NA	NA	NA	NA
LOC107987099	0	NA	NA	NA	NA	NA
LOC728026	0	NA	NA	NA	NA	NA
LOC107987034	0	NA	NA	NA	NA	NA
[truncated: 20,962 more rows]

## Sheet: 6h_Ribo-seq
	baseMean	log2FoldChange	lfcSE	stat	pvalue	padj
[truncated: 21,311 more rows]

[truncated: 9 more sheets: 24h_Ribo-seq, 45m_RNA-seq, 2h_RNA-seq, 6h_RNA-seq, 24h_RNA-seq, 45m_deltaTE, 2h_deltaTE, 6h_deltaTE, 24h_deltaTE]
