# Supplementary material for: Widespread Translational Control of Fibrosis in the Human Heart by RNA-Binding Proteins
Source: Circulation. 2019 Jul 9;140(11):937–51. doi: 10.1161/CIRCULATIONAHA.119.039596 (PMC6749977; doi:10.1161/CIRCULATIONAHA.119.039596)
Supplement: Supplementary file 3 [file cir-140-937-s003.xls]

## Sheet: Forwarded
LOC105373989
C6orf99
C7orf69
SETDB2-PHF11
LOC728392
LOC107987291
WRB-SH3BGR
ENSG00000069812
ENSG00000162408
ENSG00000204859
ENSG00000116285
ENSG00000142583
ENSG00000171608
ENSG00000116649
ENSG00000132879
ENSG00000011021
ENSG00000162493
ENSG00000171729
ENSG00000116771
ENSG00000162458
ENSG00000173641
ENSG00000055070
ENSG00000117122
ENSG00000117118
ENSG00000179051
ENSG00000270136
ENSG00000162545
ENSG00000189410
ENSG00000162552
ENSG00000133216
ENSG00000125944
ENSG00000088280
ENSG00000001461
ENSG00000204178
ENSG00000117643
ENSG00000117632
ENSG00000158246
ENSG00000090020
ENSG00000117748
ENSG00000130766
ENSG00000121769
ENSG00000175130
ENSG00000134684
ENSG00000142920
ENSG00000116525
ENSG00000121903
ENSG00000243749
ENSG00000146463
ENSG00000126070
ENSG00000116871
ENSG00000183386
ENSG00000187801
ENSG00000164002
ENSG00000117010
ENSG00000171793
ENSG00000159479
ENSG00000066135
ENSG00000117410
ENSG00000196517
ENSG00000222009
ENSG00000117448
ENSG00000086015
ENSG00000123473
ENSG00000117862
ENSG00000198841
ENSG00000116157
ENSG00000162383
ENSG00000157193
ENSG00000116209
ENSG00000116221
ENSG00000157216
ENSG00000116133
ENSG00000143001
ENSG00000162599
ENSG00000132849
ENSG00000162607
ENSG00000116641
ENSG00000185483
ENSG00000158966
ENSG00000162437
ENSG00000162434
ENSG00000116678
ENSG00000142864
ENSG00000116761
ENSG00000154027
ENSG00000036549
ENSG00000077254
ENSG00000162616
ENSG00000142875
ENSG00000097096
ENSG00000162642
ENSG00000143013
ENSG00000213516
ENSG00000117228
ENSG00000162645
ENSG00000122406
ENSG00000154511
ENSG00000137936
ENSG00000023909
ENSG00000117525
ENSG00000117519
ENSG00000099260
ENSG00000156875
ENSG00000137996
ENSG00000162692
ENSG00000162639
ENSG00000116299
ENSG00000031698
ENSG00000134243
ENSG00000181754
ENSG00000065135
ENSG00000134202
ENSG00000184371
ENSG00000121931
ENSG00000162777
ENSG00000197852
ENSG00000064703
ENSG00000171385
ENSG00000134245
ENSG00000134198
ENSG00000163393
ENSG00000198162
ENSG00000183508
ENSG00000092621
ENSG00000131788
ENSG00000272031
ENSG00000023902
ENSG00000143382
ENSG00000143409
ENSG00000143375
ENSG00000143367
ENSG00000197747
ENSG00000163191
ENSG00000203783
ENSG00000197956
ENSG00000196154
ENSG00000196754
ENSG00000188643
ENSG00000160679
ENSG00000143543
ENSG00000143575
ENSG00000143595
ENSG00000243364
ENSG00000163463
ENSG00000116521
ENSG00000176444
ENSG00000160752
ENSG00000160753
ENSG00000163479
ENSG00000163382
ENSG00000143320
ENSG00000163565
ENSG00000122218
ENSG00000026751
ENSG00000122223
ENSG00000179914
ENSG00000158764
ENSG00000158773
ENSG00000158859
ENSG00000198929
ENSG00000117143
ENSG00000132196
ENSG00000185860
ENSG00000117152
ENSG00000185630
ENSG00000143149
ENSG00000197965
ENSG00000143158
ENSG00000117479
ENSG00000000457
ENSG00000120370
ENSG00000116132
ENSG00000197959
ENSG00000117586
ENSG00000152061
ENSG00000235750
ENSG00000116191
ENSG00000116194
ENSG00000186283
ENSG00000143322
ENSG00000135837
ENSG00000143324
ENSG00000135823
ENSG00000135821
ENSG00000135828
ENSG00000116701
ENSG00000198756
ENSG00000116667
ENSG00000116679
ENSG00000000971
ENSG00000163362
ENSG00000118194
ENSG00000159176
ENSG00000163431
ENSG00000159388
ENSG00000122176
ENSG00000188783
ENSG00000058668
ENSG00000143842
ENSG00000170382
ENSG00000163531
ENSG00000117266
ENSG00000276600
ENSG00000266094
ENSG00000143479
ENSG00000196352
ENSG00000082497
ENSG00000092969
ENSG00000136628
ENSG00000136630
ENSG00000143507
ENSG00000143514
ENSG00000143753
ENSG00000255835
ENSG00000143811
ENSG00000143772
ENSG00000119280
ENSG00000135766
ENSG00000116991
ENSG00000143669
ENSG00000116977
ENSG00000054277
ENSG00000162849
ENSG00000162851
ENSG00000185220
ENSG00000184731
ENSG00000189292
ENSG00000115738
ENSG00000143797
ENSG00000172059
ENSG00000134318
ENSG00000134324
ENSG00000151779
ENSG00000079785
ENSG00000132031
ENSG00000115884
ENSG00000055917
ENSG00000115129
ENSG00000119772
ENSG00000138101
ENSG00000119777
ENSG00000115216
ENSG00000213626
ENSG00000018699
ENSG00000115828
ENSG00000163171
ENSG00000183023
ENSG00000162878
ENSG00000057935
ENSG00000152518
ENSG00000115970
ENSG00000138078
ENSG00000171150
ENSG00000143933
ENSG00000138081
ENSG00000115239
ENSG00000270898
ENSG00000068878
ENSG00000115310
ENSG00000162994
ENSG00000115355
ENSG00000115380
ENSG00000170340
ENSG00000115504
ENSG00000169604
ENSG00000198380
ENSG00000196975
ENSG00000124357
ENSG00000124370
ENSG00000135636
ENSG00000116096
ENSG00000065911
ENSG00000114993
ENSG00000115363
ENSG00000005436
ENSG00000152284
ENSG00000168899
ENSG00000168874
ENSG00000115525
ENSG00000115548
ENSG00000158050
ENSG00000040933
ENSG00000135945
ENSG00000170485
ENSG00000071054
ENSG00000172985
ENSG00000186522
ENSG00000169679
ENSG00000153214
ENSG00000144161
ENSG00000125630
ENSG00000125538
ENSG00000125633
ENSG00000125629
ENSG00000115107
ENSG00000155368
ENSG00000171227
ENSG00000144118
ENSG00000136732
ENSG00000072163
ENSG00000115839
ENSG00000169554
ENSG00000121989
ENSG00000115947
ENSG00000150556
ENSG00000115963
ENSG00000123610
ENSG00000157827
ENSG00000115159
ENSG00000136560
ENSG00000197635
ENSG00000082438
ENSG00000178662
ENSG00000169432
ENSG00000198648
ENSG00000213160
ENSG00000144357
ENSG00000123600
ENSG00000115827
ENSG00000071967
ENSG00000091409
ENSG00000138430
ENSG00000144306
ENSG00000115935
ENSG00000079156
ENSG00000187231
ENSG00000115232
ENSG00000115252
ENSG00000064989
ENSG00000003436
ENSG00000144366
ENSG00000138381
ENSG00000115415
ENSG00000128641
ENSG00000168497
ENSG00000081320
ENSG00000138411
ENSG00000115896
ENSG00000178074
ENSG00000196141
ENSG00000138356
ENSG00000003402
ENSG00000064012
ENSG00000115993
ENSG00000082126
ENSG00000003393
ENSG00000055044
ENSG00000144426
ENSG00000173166
ENSG00000116117
ENSG00000118257
ENSG00000118263
ENSG00000163249
ENSG00000138413
ENSG00000115020
ENSG00000078018
ENSG00000144445
ENSG00000115361
ENSG00000115365
ENSG00000030419
ENSG00000115461
ENSG00000163481
ENSG00000163516
ENSG00000175084
ENSG00000144591
ENSG00000116106
ENSG00000152056
ENSG00000085449
ENSG00000135919
ENSG00000081052
ENSG00000168958
ENSG00000168955
ENSG00000123977
ENSG00000153823
ENSG00000135899
ENSG00000280755
ENSG00000135932
ENSG00000135931
ENSG00000187514
ENSG00000115468
ENSG00000188042
ENSG00000157985
ENSG00000144476
ENSG00000065802
ENSG00000071282
ENSG00000134072
ENSG00000214021
ENSG00000157020
ENSG00000132155
ENSG00000131389
ENSG00000154781
ENSG00000131370
ENSG00000206560
ENSG00000131386
ENSG00000131374
ENSG00000151090
ENSG00000033867
ENSG00000163513
ENSG00000144645
ENSG00000153551
ENSG00000144681
ENSG00000168016
ENSG00000172939
ENSG00000183873
ENSG00000114742
ENSG00000114784
ENSG00000182606
ENSG00000163812
ENSG00000163815
ENSG00000163814
ENSG00000249992
ENSG00000144791
ENSG00000163820
ENSG00000010256
ENSG00000182179
ENSG00000068028
ENSG00000114738
ENSG00000145050
ENSG00000168268
ENSG00000016864
ENSG00000113812
ENSG00000114251
ENSG00000163947
ENSG00000168297
ENSG00000163637
ENSG00000144746
ENSG00000187098
ENSG00000206538
ENSG00000057019
ENSG00000168386
ENSG00000181458
ENSG00000114354
ENSG00000144802
ENSG00000170017
ENSG00000114439
ENSG00000196776
ENSG00000177707
ENSG00000240891
ENSG00000144824
ENSG00000138459
ENSG00000163611
ENSG00000121577
ENSG00000113924
ENSG00000173226
ENSG00000145088
ENSG00000138496
ENSG00000163840
ENSG00000173193
ENSG00000169087
ENSG00000138463
ENSG00000173706
ENSG00000074416
ENSG00000058262
ENSG00000181789
ENSG00000183624
ENSG00000129071
ENSG00000004399
ENSG00000198585
ENSG00000129048
ENSG00000081307
ENSG00000091527
ENSG00000144867
ENSG00000114019
ENSG00000129055
ENSG00000158163
ENSG00000158220
ENSG00000175110
ENSG00000184432
ENSG00000114115
ENSG00000158258
ENSG00000155893
ENSG00000177311
ENSG00000114126
ENSG00000114698
ENSG00000163755
ENSG00000169908
ENSG00000169903
ENSG00000070087
ENSG00000120742
ENSG00000181788
ENSG00000163660
ENSG00000197415
ENSG00000163661
ENSG00000283154
ENSG00000283245
ENSG00000151967
ENSG00000168811
ENSG00000114200
ENSG00000085276
ENSG00000013297
ENSG00000154310
ENSG00000075651
ENSG00000058056
ENSG00000161203
ENSG00000163898
ENSG00000073792
ENSG00000090520
ENSG00000283149
ENSG00000156976
ENSG00000163918
ENSG00000113916
ENSG00000133657
ENSG00000061938
ENSG00000072274
ENSG00000180370
ENSG00000119227
ENSG00000145016
ENSG00000159674
ENSG00000123933
ENSG00000168824
ENSG00000152953
ENSG00000173040
ENSG00000196526
ENSG00000118564
ENSG00000169762
ENSG00000002549
ENSG00000163257
ENSG00000174125
ENSG00000109814
ENSG00000163697
ENSG00000154277
ENSG00000178343
ENSG00000183783
ENSG00000163293
ENSG00000198515
ENSG00000109184
ENSG00000128045
ENSG00000282278
ENSG00000109220
ENSG00000134853
ENSG00000157404
ENSG00000134851
ENSG00000134852
ENSG00000047315
ENSG00000080493
ENSG00000156140
ENSG00000169429
ENSG00000163739
ENSG00000081041
ENSG00000182585
ENSG00000169116
ENSG00000174792
ENSG00000138771
ENSG00000138772
ENSG00000163297
ENSG00000138675
ENSG00000138670
ENSG00000138639
ENSG00000172493
ENSG00000118762
ENSG00000138640
ENSG00000163110
ENSG00000138698
ENSG00000168785
ENSG00000164032
ENSG00000138814
ENSG00000138821
ENSG00000164039
ENSG00000145348
ENSG00000164023
ENSG00000155016
ENSG00000005059
ENSG00000164093
ENSG00000145362
ENSG00000145349
ENSG00000180801
ENSG00000150961
ENSG00000172403
ENSG00000172399
ENSG00000145390
ENSG00000164096
ENSG00000138735
ENSG00000138685
ENSG00000164056
ENSG00000196159
ENSG00000164070
ENSG00000164040
ENSG00000077684
ENSG00000151466
ENSG00000137463
ENSG00000109445
ENSG00000109452
ENSG00000164161
ENSG00000151617
ENSG00000164168
ENSG00000170390
ENSG00000109670
ENSG00000109654
ENSG00000145431
ENSG00000171509
ENSG00000205208
ENSG00000171503
ENSG00000052795
ENSG00000052802
ENSG00000181381
ENSG00000164105
ENSG00000164106
ENSG00000164122
ENSG00000129128
ENSG00000150630
ENSG00000173320
ENSG00000168310
ENSG00000151725
ENSG00000151726
ENSG00000154553
ENSG00000154556
ENSG00000164342
ENSG00000171368
ENSG00000153395
ENSG00000112902
ENSG00000154122
ENSG00000154153
ENSG00000113384
ENSG00000113389
ENSG00000113407
ENSG00000151388
ENSG00000242110
ENSG00000039560
ENSG00000113460
ENSG00000145604
ENSG00000113594
ENSG00000145623
ENSG00000153071
ENSG00000132357
ENSG00000083720
ENSG00000112972
ENSG00000213949
ENSG00000152684
ENSG00000134363
ENSG00000164283
ENSG00000164294
ENSG00000039123
ENSG00000067113
ENSG00000095015
ENSG00000169067
ENSG00000130449
ENSG00000186479
ENSG00000145675
ENSG00000145740
ENSG00000197822
ENSG00000157111
ENSG00000164331
ENSG00000214944
ENSG00000176928
ENSG00000113161
ENSG00000113163
ENSG00000164220
ENSG00000181104
ENSG00000164251
ENSG00000145685
ENSG00000152413
ENSG00000113319
ENSG00000152422
ENSG00000145681
ENSG00000113369
ENSG00000175745
ENSG00000113391
ENSG00000198677
ENSG00000164291
ENSG00000164292
ENSG00000173221
ENSG00000153113
ENSG00000164308
ENSG00000181751
ENSG00000145777
ENSG00000134986
ENSG00000172795
ENSG00000171444
ENSG00000145780
ENSG00000243414
ENSG00000113083
ENSG00000061455
ENSG00000155324
ENSG00000113368
ENSG00000164244
ENSG00000131435
ENSG00000043143
ENSG00000113615
ENSG00000120708
ENSG00000112983
ENSG00000113013
ENSG00000171604
ENSG00000113070
ENSG00000213523
ENSG00000243056
ENSG00000156453
ENSG00000113552
ENSG00000113578
ENSG00000145819
ENSG00000113580
ENSG00000186314
ENSG00000156463
ENSG00000169302
ENSG00000113657
ENSG00000169247
ENSG00000164284
ENSG00000145882
ENSG00000183111
ENSG00000113716
ENSG00000086589
ENSG00000145901
ENSG00000123643
ENSG00000113140
ENSG00000177556
ENSG00000164574
ENSG00000170271
ENSG00000135074
ENSG00000170214
ENSG00000113328
ENSG00000174705
ENSG00000113719
ENSG00000113739
ENSG00000196923
ENSG00000027847
ENSG00000197451
ENSG00000113240
ENSG00000213316
ENSG00000161011
ENSG00000112679
ENSG00000112699
ENSG00000170542
ENSG00000124570
ENSG00000168994
ENSG00000145945
ENSG00000198721
ENSG00000124783
ENSG00000096696
ENSG00000239264
ENSG00000137203
ENSG00000078401
ENSG00000145979
ENSG00000007944
ENSG00000137198
ENSG00000112186
ENSG00000137414
ENSG00000137177
ENSG00000137364
ENSG00000137393
ENSG00000172201
ENSG00000146038
ENSG00000079691
ENSG00000282988
ENSG00000197409
ENSG00000196866
ENSG00000112763
ENSG00000189134
ENSG00000158691
ENSG00000204580
ENSG00000234745
ENSG00000204264
ENSG00000240065
ENSG00000112473
ENSG00000112511
ENSG00000096433
ENSG00000161904
ENSG00000272325
ENSG00000270800
ENSG00000112033
ENSG00000112039
ENSG00000096060
ENSG00000010030
ENSG00000164530
ENSG00000137409
ENSG00000137166
ENSG00000112559
ENSG00000112561
ENSG00000112576
ENSG00000188112
ENSG00000172432
ENSG00000172348
ENSG00000146072
ENSG00000065308
ENSG00000243955
ENSG00000112144
ENSG00000012660
ENSG00000001084
ENSG00000118482
ENSG00000135297
ENSG00000118407
ENSG00000112701
ENSG00000146247
ENSG00000112773
ENSG00000118420
ENSG00000083097
ENSG00000013392
ENSG00000065833
ENSG00000112837
ENSG00000135318
ENSG00000135316
ENSG00000146282
ENSG00000135299
ENSG00000146263
ENSG00000112237
ENSG00000112249
ENSG00000112290
ENSG00000009413
ENSG00000056972
ENSG00000010810
ENSG00000074935
ENSG00000203778
ENSG00000111816
ENSG00000164465
ENSG00000111860
ENSG00000111875
ENSG00000111885
ENSG00000152661
ENSG00000111907
ENSG00000118518
ENSG00000093144
ENSG00000146376
ENSG00000164484
ENSG00000079819
ENSG00000118507
ENSG00000112282
ENSG00000118523
ENSG00000112319
ENSG00000146411
ENSG00000171408
ENSG00000197442
ENSG00000016402
ENSG00000164485
ENSG00000027697
ENSG00000112378
ENSG00000051620
ENSG00000135540
ENSG00000164442
ENSG00000010818
ENSG00000152818
ENSG00000118508
ENSG00000111961
ENSG00000111962
ENSG00000120256
ENSG00000111981
ENSG00000120278
ENSG00000155906
ENSG00000131018
ENSG00000146426
ENSG00000049618
ENSG00000175048
ENSG00000112096
ENSG00000120437
ENSG00000146477
ENSG00000085511
ENSG00000071242
ENSG00000130396
ENSG00000105963
ENSG00000164877
ENSG00000242802
ENSG00000086232
ENSG00000008256
ENSG00000136240
ENSG00000106392
ENSG00000106415
ENSG00000122644
ENSG00000106537
ENSG00000048052
ENSG00000105855
ENSG00000105866
ENSG00000164649
ENSG00000136244
ENSG00000136231
ENSG00000188732
ENSG00000105928
ENSG00000106049
ENSG00000106052
ENSG00000146592
ENSG00000176532
ENSG00000122574
ENSG00000180354
ENSG00000106105
ENSG00000241644
ENSG00000254959
ENSG00000106125
ENSG00000250424
ENSG00000240583
ENSG00000154678
ENSG00000164619
ENSG00000086289
ENSG00000010270
ENSG00000065883
ENSG00000164543
ENSG00000106605
ENSG00000270617
ENSG00000062582
ENSG00000136279
ENSG00000122678
ENSG00000106631
ENSG00000136271
ENSG00000146678
ENSG00000146674
ENSG00000132436
ENSG00000106070
ENSG00000132434
ENSG00000146733
ENSG00000169902
ENSG00000106638
ENSG00000049540
ENSG00000106683
ENSG00000106211
ENSG00000135205
ENSG00000186088
ENSG00000127955
ENSG00000153956
ENSG00000075213
ENSG00000153993
ENSG00000164659
ENSG00000005469
ENSG00000085563
ENSG00000157240
ENSG00000001630
ENSG00000001629
ENSG00000242265
ENSG00000158560
ENSG00000004864
ENSG00000070669
ENSG00000006453
ENSG00000198742
ENSG00000106245
ENSG00000160917
ENSG00000197343
ENSG00000161036
ENSG00000135249
ENSG00000173114
ENSG00000006652
ENSG00000135272
ENSG00000135269
ENSG00000105974
ENSG00000106025
ENSG00000106034
ENSG00000106278
ENSG00000008311
ENSG00000081803
ENSG00000174697
ENSG00000128596
ENSG00000064419
ENSG00000128578
ENSG00000128510
ENSG00000106484
ENSG00000172331
ENSG00000105875
ENSG00000189320
ENSG00000105887
ENSG00000182158
ENSG00000122779
ENSG00000105939
ENSG00000105948
ENSG00000064393
ENSG00000261115
ENSG00000106462
ENSG00000155660
ENSG00000170265
ENSG00000171130
ENSG00000106617
ENSG00000055609
ENSG00000186480
ENSG00000105983
ENSG00000009335
ENSG00000197976
ENSG00000101825
ENSG00000011201
ENSG00000101871
ENSG00000101911
ENSG00000130150
ENSG00000047634
ENSG00000131828
ENSG00000149970
ENSG00000123131
ENSG00000067992
ENSG00000147027
ENSG00000147041
ENSG00000189221
ENSG00000251192
ENSG00000017483
ENSG00000068438
ENSG00000102312
ENSG00000147155
ENSG00000102100
ENSG00000068323
ENSG00000243279
ENSG00000158352
ENSG00000184083
ENSG00000102316
ENSG00000169188
ENSG00000187601
ENSG00000079482
ENSG00000090776
ENSG00000181191
ENSG00000094841
ENSG00000187325
ENSG00000102271
ENSG00000186310
ENSG00000147202
ENSG00000000003
ENSG00000007952
ENSG00000102384
ENSG00000102393
ENSG00000184867
ENSG00000102409
ENSG00000185222
ENSG00000123572
ENSG00000133131
ENSG00000147224
ENSG00000003096
ENSG00000101856
ENSG00000125354
ENSG00000187808
ENSG00000125352
ENSG00000101882
ENSG00000158290
ENSG00000125675
ENSG00000101972
ENSG00000171388
ENSG00000134594
ENSG00000102078
ENSG00000101928
ENSG00000022267
ENSG00000102241
ENSG00000101974
ENSG00000147383
ENSG00000213397
ENSG00000182492
ENSG00000126903
ENSG00000130830
ENSG00000155961
ENSG00000182372
ENSG00000173281
ENSG00000254093
ENSG00000136574
ENSG00000079459
ENSG00000164741
ENSG00000164743
ENSG00000104213
ENSG00000104611
ENSG00000147416
ENSG00000158863
ENSG00000168476
ENSG00000168495
ENSG00000104635
ENSG00000008853
ENSG00000147454
ENSG00000167034
ENSG00000159167
ENSG00000147459
ENSG00000104765
ENSG00000240694
ENSG00000186918
ENSG00000104687
ENSG00000104691
ENSG00000157168
ENSG00000133878
ENSG00000183779
ENSG00000020181
ENSG00000104221
ENSG00000156675
ENSG00000147535
ENSG00000165046
ENSG00000169499
ENSG00000176907
ENSG00000104332
ENSG00000029534
ENSG00000168522
ENSG00000221869
ENSG00000196711
ENSG00000023287
ENSG00000254087
ENSG00000181195
ENSG00000205268
ENSG00000104218
ENSG00000137573
ENSG00000067167
ENSG00000147592
ENSG00000164764
ENSG00000121039
ENSG00000154589
ENSG00000091656
ENSG00000076554
ENSG00000085719
ENSG00000079102
ENSG00000164953
ENSG00000164951
ENSG00000164949
ENSG00000197275
ENSG00000156467
ENSG00000169439
ENSG00000177459
ENSG00000104361
ENSG00000104375
ENSG00000070756
ENSG00000164932
ENSG00000154188
ENSG00000147642
ENSG00000164761
ENSG00000155792
ENSG00000136986
ENSG00000165156
ENSG00000156804
ENSG00000153317
ENSG00000104419
ENSG00000008513
ENSG00000123908
ENSG00000104524
ENSG00000104522
ENSG00000178685
ENSG00000260428
ENSG00000182325
ENSG00000198169
ENSG00000107104
ENSG00000147852
ENSG00000107249
ENSG00000106688
ENSG00000120158
ENSG00000120217
ENSG00000197646
ENSG00000147862
ENSG00000155158
ENSG00000173068
ENSG00000147872
ENSG00000137145
ENSG00000147889
ENSG00000147883
ENSG00000122729
ENSG00000164976
ENSG00000164970
ENSG00000137094
ENSG00000107175
ENSG00000196196
ENSG00000122707
ENSG00000122694
ENSG00000185972
ENSG00000165304
ENSG00000137054
ENSG00000154330
ENSG00000283143
ENSG00000135063
ENSG00000107282
ENSG00000165072
ENSG00000119138
ENSG00000135046
ENSG00000099139
ENSG00000187210
ENSG00000106772
ENSG00000148019
ENSG00000135069
ENSG00000165118
ENSG00000148053
ENSG00000135049
ENSG00000135040
ENSG00000196730
ENSG00000148082
ENSG00000165030
ENSG00000169071
ENSG00000196305
ENSG00000127083
ENSG00000106819
ENSG00000106823
ENSG00000165233
ENSG00000158079
ENSG00000130956
ENSG00000158122
ENSG00000095380
ENSG00000106785
ENSG00000106789
ENSG00000119523
ENSG00000165029
ENSG00000119318
ENSG00000119328
ENSG00000119326
ENSG00000106771
ENSG00000157654
ENSG00000241978
ENSG00000242616
ENSG00000148154
ENSG00000119314
ENSG00000136867
ENSG00000136868
ENSG00000138835
ENSG00000106948
ENSG00000157693
ENSG00000119401
ENSG00000148175
ENSG00000095303
ENSG00000167081
ENSG00000136807
ENSG00000106992
ENSG00000167106
ENSG00000106976
ENSG00000167110
ENSG00000175854
ENSG00000136811
ENSG00000188483
ENSG00000148344
ENSG00000187239
ENSG00000097007
ENSG00000130720
ENSG00000107263
ENSG00000125485
ENSG00000148248
ENSG00000169583
ENSG00000177951
ENSG00000099849
ENSG00000258588
ENSG00000258659
ENSG00000132256
ENSG00000132274
ENSG00000132254
ENSG00000166333
ENSG00000183801
ENSG00000166387
ENSG00000166394
ENSG00000166402
ENSG00000166444
ENSG00000166483
ENSG00000133812
ENSG00000148926
ENSG00000133805
ENSG00000110315
ENSG00000072952
ENSG00000236287
ENSG00000197601
ENSG00000133818
ENSG00000129083
ENSG00000186104
ENSG00000011405
ENSG00000134333
ENSG00000177054
ENSG00000129170
ENSG00000148942
ENSG00000176971
ENSG00000121621
ENSG00000049449
ENSG00000184937
ENSG00000176148
ENSG00000176102
ENSG00000110422
ENSG00000110427
ENSG00000085063
ENSG00000110429
ENSG00000121691
ENSG00000026508
ENSG00000149090
ENSG00000052841
ENSG00000149084
ENSG00000187479
ENSG00000085117
ENSG00000175274
ENSG00000121671
ENSG00000135365
ENSG00000134575
ENSG00000134802
ENSG00000156587
ENSG00000172409
ENSG00000156603
ENSG00000110048
ENSG00000166900
ENSG00000134824
ENSG00000149485
ENSG00000149480
ENSG00000162236
ENSG00000133321
ENSG00000168061
ENSG00000162298
ENSG00000126391
ENSG00000142186
ENSG00000175592
ENSG00000174903
ENSG00000173914
ENSG00000256514
ENSG00000006534
ENSG00000172935
ENSG00000110092
ENSG00000137522
ENSG00000214530
ENSG00000137478
ENSG00000168014
ENSG00000214517
ENSG00000149380
ENSG00000165434
ENSG00000137486
ENSG00000149243
ENSG00000171533
ENSG00000198382
ENSG00000085741
ENSG00000078124
ENSG00000149260
ENSG00000087884
ENSG00000259112
ENSG00000151366
ENSG00000118369
ENSG00000165494
ENSG00000137494
ENSG00000174804
ENSG00000109861
ENSG00000086991
ENSG00000166002
ENSG00000182919
ENSG00000166025
ENSG00000263465
ENSG00000087053
ENSG00000137693
ENSG00000187240
ENSG00000170962
ENSG00000137752
ENSG00000204397
ENSG00000204381
ENSG00000170145
ENSG00000137713
ENSG00000109846
ENSG00000170276
ENSG00000254445
ENSG00000150782
ENSG00000182985
ENSG00000160584
ENSG00000118096
ENSG00000076706
ENSG00000196914
ENSG00000154114
ENSG00000109971
ENSG00000110002
ENSG00000165495
ENSG00000149554
ENSG00000067064
ENSG00000187134
ENSG00000196139
ENSG00000108021
ENSG00000165629
ENSG00000048740
ENSG00000065665
ENSG00000151474
ENSG00000176244
ENSG00000077943
ENSG00000120594
ENSG00000136770
ENSG00000120549
ENSG00000107863
ENSG00000197321
ENSG00000165757
ENSG00000107968
ENSG00000177283
ENSG00000075407
ENSG00000165733
ENSG00000107562
ENSG00000165507
ENSG00000265190
ENSG00000177613
ENSG00000107984
ENSG00000122870
ENSG00000148541
ENSG00000108091
ENSG00000151150
ENSG00000170312
ENSG00000072422
ENSG00000150347
ENSG00000182010
ENSG00000148572
ENSG00000108176
ENSG00000148634
ENSG00000198954
ENSG00000122862
ENSG00000156502
ENSG00000197467
ENSG00000156521
ENSG00000180817
ENSG00000172731
ENSG00000166224
ENSG00000166228
ENSG00000107731
ENSG00000107745
ENSG00000166348
ENSG00000177791
ENSG00000166317
ENSG00000196968
ENSG00000214655
ENSG00000122861
ENSG00000156113
ENSG00000148606
ENSG00000108179
ENSG00000189129
ENSG00000108219
ENSG00000138134
ENSG00000107796
ENSG00000026103
ENSG00000107798
ENSG00000152778
ENSG00000152779
ENSG00000180628
ENSG00000119938
ENSG00000095596
ENSG00000138119
ENSG00000138193
ENSG00000107438
ENSG00000095587
ENSG00000196233
ENSG00000171311
ENSG00000241935
ENSG00000119986
ENSG00000120053
ENSG00000166171
ENSG00000148835
ENSG00000107957
ENSG00000065621
ENSG00000023041
ENSG00000165806
ENSG00000107518
ENSG00000187164
ENSG00000283266
ENSG00000151929
ENSG00000203805
ENSG00000119965
ENSG00000196177
ENSG00000154473
ENSG00000065154
ENSG00000019995
ENSG00000132334
ENSG00000108001
ENSG00000130643
ENSG00000171840
ENSG00000060237
ENSG00000111186
ENSG00000078246
ENSG00000011105
ENSG00000185652
ENSG00000111641
ENSG00000159335
ENSG00000111671
ENSG00000059804
ENSG00000110852
ENSG00000111196
ENSG00000139083
ENSG00000111261
ENSG00000111266
ENSG00000213782
ENSG00000013583
ENSG00000084444
ENSG00000111305
ENSG00000134531
ENSG00000179256
ENSG00000111341
ENSG00000008394
ENSG00000052126
ENSG00000111711
ENSG00000111716
ENSG00000110841
ENSG00000064763
ENSG00000133687
ENSG00000151743
ENSG00000174718
ENSG00000139132
ENSG00000139117
ENSG00000018236
ENSG00000111371
ENSG00000134294
ENSG00000139211
ENSG00000179715
ENSG00000111424
ENSG00000134291
ENSG00000167528
ENSG00000134285
ENSG00000123352
ENSG00000139644
ENSG00000050405
ENSG00000161813
ENSG00000139610
ENSG00000170421
ENSG00000139625
ENSG00000123353
ENSG00000065357
ENSG00000065361
ENSG00000257727
ENSG00000025423
ENSG00000182379
ENSG00000182199
ENSG00000179912
ENSG00000139269
ENSG00000123329
ENSG00000175197
ENSG00000135452
ENSG00000175215
ENSG00000111110
ENSG00000149948
ENSG00000090376
ENSG00000111536
ENSG00000153233
ENSG00000127324
ENSG00000139292
ENSG00000133858
ENSG00000139278
ENSG00000187109
ENSG00000091039
ENSG00000139329
ENSG00000102189
ENSG00000120833
ENSG00000111144
ENSG00000139350
ENSG00000120802
ENSG00000166130
ENSG00000120868
ENSG00000111670
ENSG00000136048
ENSG00000204954
ENSG00000198431
ENSG00000255150
ENSG00000171310
ENSG00000136052
ENSG00000136044
ENSG00000166046
ENSG00000008405
ENSG00000075856
ENSG00000110880
ENSG00000084112
ENSG00000076248
ENSG00000139428
ENSG00000110921
ENSG00000186298
ENSG00000135148
ENSG00000089225
ENSG00000089053
ENSG00000033030
ENSG00000111325
ENSG00000111328
ENSG00000081760
ENSG00000111452
ENSG00000185684
ENSG00000176915
ENSG00000072609
ENSG00000196387
ENSG00000121741
ENSG00000165475
ENSG00000150457
ENSG00000102683
ENSG00000127863
ENSG00000102699
ENSG00000122035
ENSG00000139517
ENSG00000186184
ENSG00000139508
ENSG00000132938
ENSG00000122042
ENSG00000102802
ENSG00000083642
ENSG00000133121
ENSG00000133101
ENSG00000120699
ENSG00000102710
ENSG00000183722
ENSG00000120658
ENSG00000179630
ENSG00000281883
ENSG00000180332
ENSG00000133112
ENSG00000174032
ENSG00000136156
ENSG00000102547
ENSG00000136147
ENSG00000123179
ENSG00000150510
ENSG00000102786
ENSG00000165416
ENSG00000102554
ENSG00000178695
ENSG00000102471
ENSG00000183098
ENSG00000088451
ENSG00000125257
ENSG00000065150
ENSG00000198542
ENSG00000134900
ENSG00000134901
ENSG00000125266
ENSG00000134905
ENSG00000102606
ENSG00000126226
ENSG00000129484
ENSG00000198805
ENSG00000129538
ENSG00000165821
ENSG00000211818
ENSG00000155463
ENSG00000155465
ENSG00000157227
ENSG00000100867
ENSG00000100889
ENSG00000092010
ENSG00000092295
ENSG00000100949
ENSG00000100441
ENSG00000168952
ENSG00000100852
ENSG00000151320
ENSG00000129518
ENSG00000100934
ENSG00000258941
ENSG00000150527
ENSG00000165516
ENSG00000165527
ENSG00000100503
ENSG00000186469
ENSG00000087302
ENSG00000125378
ENSG00000165617
ENSG00000027075
ENSG00000023608
ENSG00000126785
ENSG00000126822
ENSG00000100558
ENSG00000072110
ENSG00000133997
ENSG00000119661
ENSG00000156050
ENSG00000119711
ENSG00000165898
ENSG00000119681
ENSG00000133935
ENSG00000009830
ENSG00000133943
ENSG00000100796
ENSG00000140092
ENSG00000119698
ENSG00000273259
ENSG00000196136
ENSG00000205476
ENSG00000182218
ENSG00000066629
ENSG00000197119
ENSG00000140105
ENSG00000080823
ENSG00000131323
ENSG00000185215
ENSG00000166165
ENSG00000126214
ENSG00000256500
ENSG00000182809
ENSG00000140157
ENSG00000166912
ENSG00000166922
ENSG00000166923
ENSG00000134153
ENSG00000134138
ENSG00000166068
ENSG00000166073
ENSG00000283382
ENSG00000128829
ENSG00000188549
ENSG00000128891
ENSG00000051180
ENSG00000128965
ENSG00000103966
ENSG00000103978
ENSG00000140263
ENSG00000171766
ENSG00000166920
ENSG00000260170
ENSG00000137767
ENSG00000140285
ENSG00000104047
ENSG00000183578
ENSG00000166477
ENSG00000128849
ENSG00000128918
ENSG00000069667
ENSG00000140416
ENSG00000103642
ENSG00000074410
ENSG00000140455
ENSG00000197361
ENSG00000241839
ENSG00000249240
ENSG00000174485
ENSG00000166938
ENSG00000166949
ENSG00000033800
ENSG00000169018
ENSG00000137807
ENSG00000178718
ENSG00000177971
ENSG00000140374
ENSG00000167202
ENSG00000140395
ENSG00000172379
ENSG00000136379
ENSG00000103888
ENSG00000172345
ENSG00000214575
ENSG00000136404
ENSG00000166503
ENSG00000169594
ENSG00000156218
ENSG00000136383
ENSG00000170776
ENSG00000242498
ENSG00000185043
ENSG00000140564
ENSG00000176463
ENSG00000140563
ENSG00000185551
ENSG00000140450
ENSG00000184254
ENSG00000131871
ENSG00000007384
ENSG00000242173
ENSG00000090565
ENSG00000065057
ENSG00000006327
ENSG00000010539
ENSG00000162086
ENSG00000167981
ENSG00000103423
ENSG00000166246
ENSG00000067836
ENSG00000118898
ENSG00000183044
ENSG00000153048
ENSG00000213853
ENSG00000185338
ENSG00000171490
ENSG00000103381
ENSG00000179889
ENSG00000261130
ENSG00000166780
ENSG00000133393
ENSG00000103489
ENSG00000103544
ENSG00000140743
ENSG00000077238
ENSG00000103522
ENSG00000176046
ENSG00000196502
ENSG00000280789
ENSG00000179918
ENSG00000169955
ENSG00000175938
ENSG00000099377
ENSG00000089280
ENSG00000140682
ENSG00000140688
ENSG00000166123
ENSG00000102893
ENSG00000196470
ENSG00000121281
ENSG00000083799
ENSG00000087263
ENSG00000125148
ENSG00000051108
ENSG00000102931
ENSG00000102978
ENSG00000150394
ENSG00000140931
ENSG00000172840
ENSG00000237172
ENSG00000168701
ENSG00000103044
ENSG00000103018
ENSG00000223496
ENSG00000090861
ENSG00000205084
ENSG00000034713
ENSG00000279362
ENSG00000103187
ENSG00000135686
ENSG00000103196
ENSG00000131149
ENSG00000154102
ENSG00000176678
ENSG00000103257
ENSG00000179588
ENSG00000167508
ENSG00000185324
ENSG00000141002
ENSG00000198211
ENSG00000258947
ENSG00000167693
ENSG00000177374
ENSG00000070366
ENSG00000213977
ENSG00000074356
ENSG00000108523
ENSG00000132530
ENSG00000258315
ENSG00000040633
ENSG00000166579
ENSG00000007237
ENSG00000109099
ENSG00000251537
ENSG00000221926
ENSG00000170425
ENSG00000072134
ENSG00000166484
ENSG00000166482
ENSG00000072210
ENSG00000083290
ENSG00000128487
ENSG00000274180
ENSG00000034152
ENSG00000141068
ENSG00000109084
ENSG00000109083
ENSG00000004139
ENSG00000132589
ENSG00000196535
ENSG00000141298
ENSG00000108576
ENSG00000265118
ENSG00000126860
ENSG00000172301
ENSG00000108691
ENSG00000172156
ENSG00000172123
ENSG00000278311
ENSG00000278540
ENSG00000276023
ENSG00000275066
ENSG00000275832
ENSG00000188895
ENSG00000094804
ENSG00000131747
ENSG00000141753
ENSG00000221852
ENSG00000131737
ENSG00000186832
ENSG00000126562
ENSG00000108830
ENSG00000188554
ENSG00000184988
ENSG00000108433
ENSG00000179673
ENSG00000259207
ENSG00000259753
ENSG00000006025
ENSG00000005243
ENSG00000159210
ENSG00000182575
ENSG00000121067
ENSG00000121073
ENSG00000108829
ENSG00000108846
ENSG00000011258
ENSG00000121057
ENSG00000108395
ENSG00000068489
ENSG00000062716
ENSG00000198909
ENSG00000136478
ENSG00000108854
ENSG00000154217
ENSG00000070540
ENSG00000141338
ENSG00000154258
ENSG00000109062
ENSG00000109065
ENSG00000109089
ENSG00000180901
ENSG00000161533
ENSG00000257949
ENSG00000261408
ENSG00000176170
ENSG00000182534
ENSG00000184640
ENSG00000185813
ENSG00000183010
ENSG00000169689
ENSG00000169750
ENSG00000141562
ENSG00000167363
ENSG00000176845
ENSG00000101557
ENSG00000158270
ENSG00000176890
ENSG00000101574
ENSG00000132205
ENSG00000177426
ENSG00000170579
ENSG00000082397
ENSG00000088756
ENSG00000154845
ENSG00000101558
ENSG00000154864
ENSG00000141401
ENSG00000141391
ENSG00000085415
ENSG00000134508
ENSG00000168234
ENSG00000141447
ENSG00000118276
ENSG00000134769
ENSG00000166974
ENSG00000134759
ENSG00000134775
ENSG00000078142
ENSG00000101665
ENSG00000176624
ENSG00000134440
ENSG00000081923
ENSG00000049759
ENSG00000198796
ENSG00000183287
ENSG00000141682
ENSG00000197563
ENSG00000141664
ENSG00000119537
ENSG00000166401
ENSG00000171451
ENSG00000176225
ENSG00000141668
ENSG00000166347
ENSG00000226742
ENSG00000101255
ENSG00000101361
ENSG00000088888
ENSG00000088826
ENSG00000089057
ENSG00000132646
ENSG00000125772
ENSG00000101333
ENSG00000132640
ENSG00000172296
ENSG00000101251
ENSG00000125848
ENSG00000101310
ENSG00000188559
ENSG00000178726
ENSG00000170373
ENSG00000101463
ENSG00000100997
ENSG00000171552
ENSG00000179772
ENSG00000101400
ENSG00000125970
ENSG00000078804
ENSG00000131067
ENSG00000101000
ENSG00000125965
ENSG00000244462
ENSG00000149639
ENSG00000132821
ENSG00000204103
ENSG00000174306
ENSG00000124193
ENSG00000124191
ENSG00000168734
ENSG00000124249
ENSG00000025772
ENSG00000124107
ENSG00000124145
ENSG00000124116
ENSG00000124104
ENSG00000197496
ENSG00000124151
ENSG00000124198
ENSG00000124212
ENSG00000158470
ENSG00000240849
ENSG00000124171
ENSG00000054793
ENSG00000019186
ENSG00000101146
ENSG00000124225
ENSG00000101160
ENSG00000101194
ENSG00000149658
ENSG00000101199
ENSG00000197457
ENSG00000070404
ENSG00000175221
ENSG00000160953
ENSG00000133243
ENSG00000005206
ENSG00000099860
ENSG00000161091
ENSG00000011132
ENSG00000167657
ENSG00000142002
ENSG00000130254
ENSG00000160633
ENSG00000125651
ENSG00000125733
ENSG00000104976
ENSG00000104980
ENSG00000142303
ENSG00000127452
ENSG00000105088
ENSG00000076662
ENSG00000180739
ENSG00000129354
ENSG00000130733
ENSG00000130164
ENSG00000130176
ENSG00000171223
ENSG00000104903
ENSG00000132000
ENSG00000132017
ENSG00000141858
ENSG00000127511
ENSG00000099308
ENSG00000130513
ENSG00000105671
ENSG00000089639
ENSG00000105750
ENSG00000153879
ENSG00000153885
ENSG00000166398
ENSG00000126254
[truncated: 989 more rows]

## Sheet: Buffered
ENSG00000188976
ENSG00000197530
ENSG00000130764
ENSG00000142627
ENSG00000244038
ENSG00000075151
ENSG00000117408
ENSG00000132781
ENSG00000123091
ENSG00000116171
ENSG00000162601
ENSG00000213625
ENSG00000172380
ENSG00000066557
ENSG00000180488
ENSG00000117500
ENSG00000117528
ENSG00000137992
ENSG00000174151
ENSG00000116489
ENSG00000177628
ENSG00000143224
ENSG00000162704
ENSG00000117222
ENSG00000158711
ENSG00000143819
ENSG00000168118
ENSG00000171853
ENSG00000084733
ENSG00000115241
ENSG00000055332
ENSG00000179833
ENSG00000169564
ENSG00000115317
ENSG00000115318
ENSG00000115486
ENSG00000144028
ENSG00000168758
ENSG00000183513
ENSG00000241962
ENSG00000185414
ENSG00000169967
ENSG00000152102
ENSG00000172845
ENSG00000138434
ENSG00000168542
ENSG00000118260
ENSG00000134086
ENSG00000091317
ENSG00000160746
ENSG00000114302
ENSG00000178467
ENSG00000178149
ENSG00000126062
ENSG00000163376
ENSG00000169855
ENSG00000179021
ENSG00000114446
ENSG00000065485
ENSG00000082781
ENSG00000163848
ENSG00000114520
ENSG00000163902
ENSG00000008952
ENSG00000172667
ENSG00000114450
ENSG00000043093
ENSG00000114867
ENSG00000163960
ENSG00000122068
ENSG00000174227
ENSG00000127419
ENSG00000163956
ENSG00000118579
ENSG00000174780
ENSG00000173542
ENSG00000138756
ENSG00000164031
ENSG00000109320
ENSG00000145388
ENSG00000145391
ENSG00000164163
ENSG00000164144
ENSG00000073578
ENSG00000049656
ENSG00000154124
ENSG00000113360
ENSG00000164187
ENSG00000185305
ENSG00000155545
ENSG00000145734
ENSG00000049883
ENSG00000164253
ENSG00000085365
ENSG00000112874
ENSG00000151422
ENSG00000198961
ENSG00000186687
ENSG00000181904
ENSG00000120725
ENSG00000164332
ENSG00000050748
ENSG00000124535
ENSG00000204713
ENSG00000204560
ENSG00000213780
ENSG00000204525
ENSG00000227057
ENSG00000096063
ENSG00000124587
ENSG00000044090
ENSG00000137207
ENSG00000124571
ENSG00000001561
ENSG00000083099
ENSG00000228439
ENSG00000196911
ENSG00000009844
ENSG00000130363
ENSG00000002822
ENSG00000106263
ENSG00000219545
ENSG00000106460
ENSG00000105849
ENSG00000136235
ENSG00000136193
ENSG00000122545
ENSG00000015676
ENSG00000146826
ENSG00000164603
ENSG00000046651
ENSG00000165195
ENSG00000157625
ENSG00000215301
ENSG00000130985
ENSG00000101997
ENSG00000131171
ENSG00000155008
ENSG00000102359
ENSG00000186416
ENSG00000156709
ENSG00000156531
ENSG00000185825
ENSG00000101986
ENSG00000071553
ENSG00000155189
ENSG00000120885
ENSG00000104660
ENSG00000158669
ENSG00000254673
ENSG00000185728
ENSG00000140396
ENSG00000164823
ENSG00000164830
ENSG00000104408
ENSG00000147679
ENSG00000185803
ENSG00000160959
ENSG00000147853
ENSG00000188352
ENSG00000165280
ENSG00000156017
ENSG00000136874
ENSG00000244115
ENSG00000119321
ENSG00000173611
ENSG00000148356
ENSG00000119333
ENSG00000148343
ENSG00000177239
ENSG00000176058
ENSG00000177697
ENSG00000110651
ENSG00000110328
ENSG00000187079
ENSG00000166181
ENSG00000151348
ENSG00000165915
ENSG00000156599
ENSG00000186660
ENSG00000255073
ENSG00000149016
ENSG00000089597
ENSG00000149782
ENSG00000087365
ENSG00000174996
ENSG00000256349
ENSG00000174483
ENSG00000173992
ENSG00000173653
ENSG00000110697
ENSG00000162129
ENSG00000152558
ENSG00000170903
ENSG00000168092
ENSG00000149577
ENSG00000160695
ENSG00000172269
ENSG00000110395
ENSG00000134910
ENSG00000015171
ENSG00000067057
ENSG00000168283
ENSG00000165322
ENSG00000165476
ENSG00000204130
ENSG00000122958
ENSG00000185009
ENSG00000138190
ENSG00000155256
ENSG00000213341
ENSG00000148843
ENSG00000108061
ENSG00000107560
ENSG00000258539
ENSG00000067182
ENSG00000111642
ENSG00000111667
ENSG00000205707
ENSG00000129315
ENSG00000174243
ENSG00000135480
ENSG00000063046
ENSG00000094914
ENSG00000094916
ENSG00000161638
ENSG00000111540
ENSG00000166886
ENSG00000135506
ENSG00000258064
ENSG00000173588
ENSG00000111696
ENSG00000136051
ENSG00000110906
ENSG00000179295
ENSG00000089154
ENSG00000139370
ENSG00000177192
ENSG00000152484
ENSG00000151773
ENSG00000133114
ENSG00000136100
ENSG00000152193
ENSG00000092096
ENSG00000283151
ENSG00000259522
ENSG00000100926
ENSG00000254692
ENSG00000151413
ENSG00000050130
ENSG00000258289
ENSG00000139990
ENSG00000165861
ENSG00000100600
ENSG00000166140
ENSG00000137770
ENSG00000171763
ENSG00000166147
ENSG00000138593
ENSG00000137878
ENSG00000255529
ENSG00000103591
ENSG00000260729
ENSG00000213614
ENSG00000129038
ENSG00000140382
ENSG00000086666
ENSG00000064726
ENSG00000140553
ENSG00000127580
ENSG00000103227
ENSG00000103249
ENSG00000162032
ENSG00000033011
ENSG00000187555
ENSG00000153066
ENSG00000103512
ENSG00000178952
ENSG00000140691
ENSG00000102900
ENSG00000140854
ENSG00000102901
ENSG00000038358
ENSG00000090863
ENSG00000103335
ENSG00000197912
ENSG00000167193
ENSG00000174231
ENSG00000127804
ENSG00000132388
ENSG00000072778
ENSG00000261915
ENSG00000170037
ENSG00000006744
ENSG00000187688
ENSG00000177427
ENSG00000167543
ENSG00000167549
ENSG00000008838
ENSG00000068120
ENSG00000141349
ENSG00000030582
ENSG00000108465
ENSG00000154945
ENSG00000121064
ENSG00000265303
ENSG00000108443
ENSG00000108946
ENSG00000182612
ENSG00000185624
ENSG00000169727
ENSG00000141526
ENSG00000176105
ENSG00000168461
ENSG00000101752
ENSG00000154059
ENSG00000170558
ENSG00000060069
ENSG00000198171
ENSG00000170191
ENSG00000101294
ENSG00000101337
ENSG00000118705
ENSG00000124120
ENSG00000100982
ENSG00000080189
ENSG00000101126
ENSG00000101161
ENSG00000141873
ENSG00000167674
ENSG00000141994
ENSG00000125734
ENSG00000090674
ENSG00000076924
ENSG00000105397
ENSG00000079999
ENSG00000104907
ENSG00000072958
ENSG00000105676
ENSG00000188171
ENSG00000105220
ENSG00000006712
ENSG00000196235
ENSG00000130203
ENSG00000125755
ENSG00000105438
ENSG00000183207
ENSG00000130529
ENSG00000104872
ENSG00000126456
ENSG00000169169
ENSG00000104960
ENSG00000039650
ENSG00000196214
ENSG00000133265
ENSG00000130726
ENSG00000067646
ENSG00000093010
ENSG00000180957
ENSG00000100296
ENSG00000100029
ENSG00000133422
ENSG00000100359
ENSG00000182858
ENSG00000184164
ENSG00000100299
ENSG00000155313
ENSG00000154642
ENSG00000154727
ENSG00000157538
ENSG00000160214
ENSG00000168906
ENSG00000136826
ENSG00000090581
ENSG00000179094
ENSG00000169692
ENSG00000116809
ENSG00000162520
ENSG00000116793
ENSG00000143384
ENSG00000160714
ENSG00000266028
ENSG00000082512
ENSG00000138050
ENSG00000143977
ENSG00000004534
ENSG00000158234
ENSG00000171109
ENSG00000272741
ENSG00000145337
ENSG00000170571
ENSG00000164209
ENSG00000112308
ENSG00000137193
ENSG00000185127
ENSG00000197157
ENSG00000188706
ENSG00000198910
ENSG00000122873
ENSG00000002016
ENSG00000171823
ENSG00000170581
ENSG00000111275
ENSG00000111364
ENSG00000120675
ENSG00000157379
ENSG00000183208
ENSG00000140479
ENSG00000126603
ENSG00000182831
ENSG00000103037
ENSG00000125107
ENSG00000278053
ENSG00000068137
ENSG00000258890
ENSG00000134815
ENSG00000105486
ENSG00000186575
ENSG00000177692
ENSG00000078808
ENSG00000221978
ENSG00000157933
ENSG00000162591
ENSG00000171680
ENSG00000116685
ENSG00000083444
ENSG00000159423
ENSG00000127463
ENSG00000169504
ENSG00000117758
ENSG00000084636
ENSG00000116514
ENSG00000271741
ENSG00000171812
ENSG00000168389
ENSG00000117385
ENSG00000126107
ENSG00000132128
ENSG00000162378
ENSG00000162409
ENSG00000198160
ENSG00000117155
ENSG00000137944
ENSG00000122482
ENSG00000137942
ENSG00000137962
ENSG00000162627
ENSG00000143093
ENSG00000213281
ENSG00000173218
ENSG00000163399
ENSG00000143379
ENSG00000163346
ENSG00000169231
ENSG00000152332
ENSG00000143248
ENSG00000010165
ENSG00000116260
ENSG00000135862
ENSG00000162687
ENSG00000177888
ENSG00000151414
ENSG00000176393
ENSG00000076356
ENSG00000143751
ENSG00000270106
ENSG00000116918
ENSG00000168264
ENSG00000138080
ENSG00000049323
ENSG00000115808
ENSG00000170802
ENSG00000115902
ENSG00000144036
ENSG00000114978
ENSG00000264324
ENSG00000115275
ENSG00000115561
ENSG00000153561
ENSG00000273155
ENSG00000115594
ENSG00000144136
ENSG00000115762
ENSG00000115170
ENSG00000152256
ENSG00000091436
ENSG00000144369
ENSG00000204262
ENSG00000173559
ENSG00000270757
ENSG00000082153
ENSG00000155760
ENSG00000178385
ENSG00000197713
ENSG00000074582
ENSG00000123989
ENSG00000144589
ENSG00000134108
ENSG00000163520
ENSG00000197885
ENSG00000170266
ENSG00000187091
ENSG00000280571
ENSG00000181061
ENSG00000011198
ENSG00000179152
ENSG00000178252
ENSG00000172037
ENSG00000173540
ENSG00000023330
ENSG00000157500
ENSG00000144744
ENSG00000036054
ENSG00000182504
ENSG00000163428
ENSG00000163870
ENSG00000196455
ENSG00000158092
ENSG00000114744
ENSG00000152601
ENSG00000163577
ENSG00000175166
ENSG00000185112
ENSG00000114331
ENSG00000109736
ENSG00000178163
ENSG00000109787
ENSG00000109790
ENSG00000014824
ENSG00000163281
ENSG00000163453
ENSG00000138758
ENSG00000145332
ENSG00000164104
ENSG00000164117
ENSG00000164323
ENSG00000164327
ENSG00000113638
ENSG00000205765
ENSG00000134352
ENSG00000068796
ENSG00000197860
ENSG00000083312
ENSG00000122008
ENSG00000177034
ENSG00000145730
ENSG00000164211
ENSG00000177879
ENSG00000205302
ENSG00000151292
ENSG00000164902
ENSG00000198108
ENSG00000072682
ENSG00000272772
ENSG00000152700
ENSG00000113658
ENSG00000120327
ENSG00000253953
ENSG00000197043
ENSG00000082516
ENSG00000120137
ENSG00000072803
ENSG00000164463
ENSG00000137267
ENSG00000153162
ENSG00000124795
ENSG00000124766
ENSG00000198315
ENSG00000196230
ENSG00000204463
ENSG00000204394
ENSG00000112078
ENSG00000124767
ENSG00000137171
ENSG00000112655
ENSG00000124574
ENSG00000112118
ENSG00000119900
ENSG00000119899
ENSG00000135596
ENSG00000168438
ENSG00000112419
ENSG00000146476
ENSG00000272047
ENSG00000112531
ENSG00000188191
ENSG00000106009
ENSG00000071189
ENSG00000122591
ENSG00000153814
ENSG00000105778
ENSG00000106624
ENSG00000169919
ENSG00000126522
ENSG00000006576
ENSG00000127993
ENSG00000105810
ENSG00000164692
ENSG00000130429
ENSG00000106246
ENSG00000146834
ENSG00000106397
ENSG00000091136
ENSG00000177683
ENSG00000128590
ENSG00000198898
ENSG00000128534
ENSG00000106299
ENSG00000128585
ENSG00000243317
ENSG00000197150
ENSG00000164889
ENSG00000033100
ENSG00000086712
ENSG00000008086
ENSG00000177189
ENSG00000005889
ENSG00000130962
ENSG00000250349
ENSG00000124486
ENSG00000102226
ENSG00000179222
ENSG00000067445
ENSG00000188419
ENSG00000076716
ENSG00000169446
ENSG00000130827
ENSG00000124333
ENSG00000147364
ENSG00000275342
ENSG00000104643
ENSG00000156011
ENSG00000168487
ENSG00000158941
ENSG00000120925
ENSG00000169139
ENSG00000168300
ENSG00000215114
ENSG00000137575
ENSG00000258677
ENSG00000104343
ENSG00000164754
ENSG00000197858
ENSG00000179832
ENSG00000261236
ENSG00000173137
ENSG00000071894
ENSG00000106993
ENSG00000164975
ENSG00000165271
ENSG00000198853
ENSG00000159899
ENSG00000188647
ENSG00000106799
ENSG00000136869
ENSG00000186130
ENSG00000044574
ENSG00000106991
ENSG00000167123
ENSG00000160293
ENSG00000130635
ENSG00000176248
ENSG00000188229
ENSG00000174915
ENSG00000070047
ENSG00000177106
ENSG00000177830
ENSG00000244242
ENSG00000250644
ENSG00000117984
ENSG00000110619
ENSG00000166340
ENSG00000110696
ENSG00000135372
ENSG00000166016
ENSG00000181830
ENSG00000175213
ENSG00000110108
ENSG00000006118
ENSG00000149476
ENSG00000149499
ENSG00000168003
ENSG00000162302
ENSG00000168056
ENSG00000197136
ENSG00000172638
ENSG00000174791
ENSG00000110719
ENSG00000149257
ENSG00000149313
ENSG00000149289
ENSG00000223953
ENSG00000149328
ENSG00000065809
ENSG00000152465
ENSG00000026025
ENSG00000165997
ENSG00000269897
ENSG00000266412
ENSG00000185532
ENSG00000072401
ENSG00000079332
ENSG00000166507
ENSG00000156671
ENSG00000107771
ENSG00000059573
ENSG00000052749
ENSG00000138131
ENSG00000138172
ENSG00000119950
ENSG00000165813
ENSG00000151893
ENSG00000107669
ENSG00000148814
ENSG00000006831
ENSG00000110811
ENSG00000013588
ENSG00000151491
ENSG00000060982
ENSG00000133703
ENSG00000123094
ENSG00000151229
ENSG00000129317
ENSG00000079387
ENSG00000123416
ENSG00000167552
ENSG00000167553
ENSG00000178401
ENSG00000167566
ENSG00000182544
ENSG00000012822
ENSG00000123342
ENSG00000139641
ENSG00000166986
ENSG00000183735
ENSG00000153179
ENSG00000127314
ENSG00000135679
ENSG00000166225
ENSG00000136021
ENSG00000111727
ENSG00000120837
ENSG00000136026
ENSG00000076513
ENSG00000198324
ENSG00000111271
ENSG00000175970
ENSG00000150990
ENSG00000132953
ENSG00000180776
ENSG00000102781
ENSG00000136143
ENSG00000176124
ENSG00000253710
ENSG00000187498
ENSG00000183087
ENSG00000092098
ENSG00000259529
ENSG00000100968
ENSG00000129480
ENSG00000129515
ENSG00000165410
ENSG00000197045
ENSG00000180008
ENSG00000070367
ENSG00000119616
ENSG00000119669
ENSG00000119705
ENSG00000165417
ENSG00000090060
ENSG00000078304
ENSG00000075413
ENSG00000166170
ENSG00000170113
ENSG00000206190
ENSG00000198146
ENSG00000104142
ENSG00000103932
ENSG00000103994
ENSG00000092531
ENSG00000140326
ENSG00000104164
ENSG00000255302
ENSG00000166200
ENSG00000138594
ENSG00000128989
ENSG00000128923
ENSG00000140307
ENSG00000166128
ENSG00000169118
ENSG00000137809
ENSG00000140521
ENSG00000183751
ENSG00000008710
ENSG00000168140
ENSG00000175595
ENSG00000178188
ENSG00000169682
ENSG00000013364
ENSG00000149930
ENSG00000149925
ENSG00000167394
ENSG00000121274
ENSG00000135723
ENSG00000124067
ENSG00000050820
ENSG00000230989
ENSG00000051523
ENSG00000167716
ENSG00000132382
ENSG00000141456
ENSG00000091592
ENSG00000181284
ENSG00000072310
ENSG00000177731
ENSG00000160551
ENSG00000141696
ENSG00000141756
ENSG00000131473
ENSG00000167925
ENSG00000108784
ENSG00000180340
ENSG00000141295
ENSG00000015532
ENSG00000108406
ENSG00000062725
ENSG00000011028
ENSG00000108592
ENSG00000166685
ENSG00000177303
ENSG00000129667
ENSG00000108679
ENSG00000173918
ENSG00000171298
ENSG00000157637
ENSG00000185359
ENSG00000101654
ENSG00000172466
ENSG00000141429
ENSG00000141425
ENSG00000177576
ENSG00000172175
ENSG00000197971
ENSG00000125844
ENSG00000101350
ENSG00000100979
ENSG00000196562
ENSG00000196227
ENSG00000172270
ENSG00000099622
ENSG00000125912
ENSG00000032444
ENSG00000167775
ENSG00000197961
ENSG00000079805
ENSG00000130175
ENSG00000269242
ENSG00000105612
ENSG00000179218
ENSG00000105135
ENSG00000099331
ENSG00000064545
ENSG00000105726
ENSG00000266953
ENSG00000126261
ENSG00000105290
ENSG00000130669
ENSG00000105223
ENSG00000105732
ENSG00000130202
ENSG00000104853
ENSG00000104881
ENSG00000177045
ENSG00000105287
ENSG00000105281
ENSG00000104805
ENSG00000161618
ENSG00000142552
ENSG00000105472
ENSG00000198538
ENSG00000179954
ENSG00000063244
ENSG00000121413
ENSG00000067048
ENSG00000244486
ENSG00000099917
ENSG00000100030
ENSG00000100109
ENSG00000100263
ENSG00000100325
ENSG00000183963
ENSG00000128159
ENSG00000196576
ENSG00000100258
ENSG00000180530
ENSG00000142166
ENSG00000159256
ENSG00000163545
ENSG00000084710
ENSG00000074047
ENSG00000176142
ENSG00000240303
ENSG00000118816
ENSG00000125347
ENSG00000120318
ENSG00000111877
ENSG00000106546
ENSG00000283321
ENSG00000102385
ENSG00000095397
ENSG00000138316
ENSG00000138166
ENSG00000205978
ENSG00000100626
ENSG00000156030
ENSG00000088808
ENSG00000182253
ENSG00000108389
ENSG00000125740
ENSG00000073756
ENSG00000162772
ENSG00000138688
ENSG00000197461
ENSG00000106003
ENSG00000183337
ENSG00000102034
ENSG00000167904
ENSG00000066855
ENSG00000054967
ENSG00000186174
ENSG00000067082
ENSG00000148481
ENSG00000135111
ENSG00000165801
ENSG00000176903
ENSG00000167395
ENSG00000213859
ENSG00000132510
ENSG00000132481
ENSG00000141582
ENSG00000130700
ENSG00000117877
ENSG00000160013
ENSG00000099992
ENSG00000082014
ENSG00000147162
ENSG00000159023
ENSG00000116863
ENSG00000173846
ENSG00000152104
ENSG00000116016
ENSG00000275052
ENSG00000273398
ENSG00000221823
ENSG00000239305
ENSG00000013441
ENSG00000163501
ENSG00000127824
ENSG00000169031
ENSG00000130147
ENSG00000169379
ENSG00000158186
ENSG00000114107
ENSG00000114120
ENSG00000182580
ENSG00000087008
ENSG00000181982
ENSG00000164164
ENSG00000171617
ENSG00000184584
ENSG00000137275
ENSG00000282218
ENSG00000047932
ENSG00000066651
ENSG00000118515
ENSG00000118503
ENSG00000075618
ENSG00000106636
ENSG00000135164
ENSG00000272647
ENSG00000146963
ENSG00000269955
ENSG00000198791
ENSG00000092964
ENSG00000147548
ENSG00000107036
ENSG00000182704
ENSG00000166266
ENSG00000019144
ENSG00000134954
ENSG00000170525
ENSG00000181192
ENSG00000123240
ENSG00000078403
ENSG00000165312
ENSG00000148841
ENSG00000151923
ENSG00000060138
ENSG00000111731
ENSG00000139116
ENSG00000165891
ENSG00000139697
ENSG00000136169
ENSG00000119714
ENSG00000184916
ENSG00000182405
ENSG00000159251
ENSG00000092445
ENSG00000137776
ENSG00000128915
ENSG00000137834
ENSG00000137831
ENSG00000138623
ENSG00000167173
ENSG00000173548
ENSG00000170537
ENSG00000188215
ENSG00000122257
ENSG00000168488
ENSG00000087245
ENSG00000140859
ENSG00000067955
ENSG00000129250
ENSG00000188522
ENSG00000108262
ENSG00000131759
ENSG00000136451
ENSG00000129657
ENSG00000197183
ENSG00000283233
ENSG00000149633
ENSG00000196396
ENSG00000099864
ENSG00000011304
ENSG00000198858
ENSG00000167470
ENSG00000171291
ENSG00000132024
ENSG00000105664
ENSG00000105722
ENSG00000069399
ENSG00000128342
ENSG00000248751
ENSG00000128335
ENSG00000100368
ENSG00000100412
ENSG00000186951

## Sheet: Translation exlcusive
ENSG00000188157
ENSG00000127054
ENSG00000162576
ENSG00000173614
ENSG00000116691
ENSG00000142949
ENSG00000081870
ENSG00000125703
ENSG00000152763
ENSG00000132485
ENSG00000162618
ENSG00000097033
ENSG00000267561
ENSG00000197780
ENSG00000155363
ENSG00000116752
ENSG00000052723
ENSG00000143369
ENSG00000143570
ENSG00000143537
ENSG00000160789
ENSG00000162729
ENSG00000117475
ENSG00000134371
ENSG00000159348
ENSG00000257315
ENSG00000069275
ENSG00000263528
ENSG00000117697
ENSG00000092978
ENSG00000162923
ENSG00000182827
ENSG00000163050
ENSG00000121644
ENSG00000153187
ENSG00000175137
ENSG00000255767
ENSG00000171865
ENSG00000138031
ENSG00000143970
ENSG00000213639
ENSG00000171055
ENSG00000115825
ENSG00000138036
ENSG00000180398
ENSG00000162928
ENSG00000138071
ENSG00000087338
ENSG00000124380
ENSG00000144048
ENSG00000249884
ENSG00000211460
ENSG00000144228
ENSG00000121964
ENSG00000115520
ENSG00000115457
ENSG00000124006
ENSG00000063660
ENSG00000168385
ENSG00000163704
ENSG00000131375
ENSG00000154813
ENSG00000114853
ENSG00000163818
ENSG00000178038
ENSG00000114650
ENSG00000164050
ENSG00000282827
ENSG00000213689
ENSG00000172046
ENSG00000164062
ENSG00000012171
ENSG00000163931
ENSG00000081154
ENSG00000163507
ENSG00000091986
ENSG00000144840
ENSG00000121542
ENSG00000114686
ENSG00000248710
ENSG00000169251
ENSG00000119231
ENSG00000163975
ENSG00000159692
ENSG00000109501
ENSG00000168214
ENSG00000138757
ENSG00000109381
ENSG00000113504
ENSG00000152620
ENSG00000113595
ENSG00000176018
ENSG00000072364
ENSG00000170458
ENSG00000146007
ENSG00000204956
ENSG00000081853
ENSG00000254245
ENSG00000254221
ENSG00000262576
ENSG00000253910
ENSG00000253485
ENSG00000262209
ENSG00000253731
ENSG00000253537
ENSG00000253767
ENSG00000261934
ENSG00000253305
ENSG00000253846
ENSG00000254122
ENSG00000253873
ENSG00000253159
ENSG00000242419
ENSG00000240764
ENSG00000013561
ENSG00000113712
ENSG00000155850
ENSG00000037749
ENSG00000184347
ENSG00000168246
ENSG00000265818
ENSG00000244255
ENSG00000243649
ENSG00000213676
ENSG00000250264
ENSG00000204267
ENSG00000237441
ENSG00000096384
ENSG00000198087
ENSG00000005700
ENSG00000123552
ENSG00000057663
ENSG00000112335
ENSG00000196569
ENSG00000112339
ENSG00000131013
ENSG00000120253
ENSG00000136243
ENSG00000106080
ENSG00000106608
ENSG00000122515
ENSG00000136270
ENSG00000127948
ENSG00000205356
ENSG00000241685
ENSG00000172354
ENSG00000146830
ENSG00000196411
ENSG00000146828
ENSG00000087077
ENSG00000128602
ENSG00000133597
ENSG00000196456
ENSG00000182378
ENSG00000169093
ENSG00000182287
ENSG00000165169
ENSG00000101955
ENSG00000102218
ENSG00000078061
ENSG00000102265
ENSG00000102302
ENSG00000131263
ENSG00000198908
ENSG00000180964
ENSG00000101843
ENSG00000101844
ENSG00000101966
ENSG00000198753
ENSG00000134013
ENSG00000120915
ENSG00000104671
ENSG00000168172
ENSG00000104388
ENSG00000133731
ENSG00000155100
ENSG00000175895
ENSG00000147669
ENSG00000048392
ENSG00000164934
ENSG00000104412
ENSG00000259305
ENSG00000176853
ENSG00000104549
ENSG00000180900
ENSG00000179950
ENSG00000160948
ENSG00000167700
ENSG00000178031
ENSG00000159884
ENSG00000196781
ENSG00000185963
ENSG00000196116
ENSG00000148153
ENSG00000041982
ENSG00000136861
ENSG00000119402
ENSG00000095261
ENSG00000148180
ENSG00000283299
ENSG00000283430
ENSG00000119446
ENSG00000175283
ENSG00000126883
ENSG00000160539
ENSG00000130714
ENSG00000160326
ENSG00000123453
ENSG00000196642
ENSG00000107281
ENSG00000176978
ENSG00000023191
ENSG00000214063
ENSG00000110628
ENSG00000167323
ENSG00000110321
ENSG00000148943
ENSG00000170946
ENSG00000165912
ENSG00000149115
ENSG00000221968
ENSG00000173264
ENSG00000110046
ENSG00000014216
ENSG00000173442
ENSG00000254986
ENSG00000174165
ENSG00000174080
ENSG00000172725
ENSG00000110057
ENSG00000162337
ENSG00000172893
ENSG00000110237
ENSG00000158555
ENSG00000137710
ENSG00000150787
ENSG00000160613
ENSG00000084234
ENSG00000099246
ENSG00000107758
ENSG00000107874
ENSG00000165832
ENSG00000166033
ENSG00000078237
ENSG00000047621
ENSG00000111321
ENSG00000182326
ENSG00000121350
ENSG00000004700
ENSG00000139173
ENSG00000061273
ENSG00000152556
ENSG00000197111
ENSG00000135424
ENSG00000118596
ENSG00000174099
ENSG00000111615
ENSG00000139323
ENSG00000111142
ENSG00000074527
ENSG00000151135
ENSG00000111231
ENSG00000139726
ENSG00000150967
ENSG00000086598
ENSG00000111358
ENSG00000111450
ENSG00000032742
ENSG00000139505
ENSG00000136152
ENSG00000136146
ENSG00000136108
ENSG00000005812
ENSG00000102580
ENSG00000134871
ENSG00000126218
ENSG00000150403
ENSG00000129472
ENSG00000197324
ENSG00000213983
ENSG00000182400
ENSG00000179454
ENSG00000139946
ENSG00000100714
ENSG00000198668
ENSG00000227051
ENSG00000100744
ENSG00000203485
ENSG00000185567
ENSG00000273749
ENSG00000137814
ENSG00000166734
ENSG00000104064
ENSG00000069974
ENSG00000140299
ENSG00000174442
ENSG00000103653
ENSG00000103876
ENSG00000140443
ENSG00000167930
ENSG00000269881
ENSG00000103197
ENSG00000167972
ENSG00000162066
ENSG00000131652
ENSG00000262246
ENSG00000103174
ENSG00000103222
ENSG00000166847
ENSG00000261832
ENSG00000188603
ENSG00000283220
ENSG00000103502
ENSG00000174938
ENSG00000174939
ENSG00000205423
ENSG00000159461
ENSG00000102996
ENSG00000103042
ENSG00000140937
ENSG00000103066
ENSG00000132600
ENSG00000213380
ENSG00000272617
ENSG00000132603
ENSG00000157353
ENSG00000103043
ENSG00000179409
ENSG00000108963
ENSG00000029725
ENSG00000133030
ENSG00000109113
ENSG00000168792
ENSG00000141736
ENSG00000108344
ENSG00000180329
ENSG00000186834
ENSG00000005884
ENSG00000166260
ENSG00000120063
ENSG00000141337
ENSG00000170190
ENSG00000182173
ENSG00000171302
ENSG00000181045
ENSG00000169710
ENSG00000141556
ENSG00000101577
ENSG00000134265
ENSG00000267699
ENSG00000125841
ENSG00000125826
ENSG00000215305
ENSG00000125868
ENSG00000100994
ENSG00000171456
ENSG00000131043
ENSG00000124181
ENSG00000166913
ENSG00000064601
ENSG00000062598
ENSG00000101210
ENSG00000182087
ENSG00000105426
ENSG00000283229
ENSG00000125730
ENSG00000129351
ENSG00000127616
ENSG00000104774
ENSG00000072071
ENSG00000123146
ENSG00000123159
ENSG00000130479
ENSG00000130511
ENSG00000105655
ENSG00000124299
ENSG00000272333
ENSG00000105429
ENSG00000126461
ENSG00000196961
ENSG00000142544
ENSG00000105568
ENSG00000125505
ENSG00000069998
ENSG00000258555
ENSG00000159873
ENSG00000100242
ENSG00000100401
ENSG00000073169
ENSG00000100241
ENSG00000142173
ENSG00000134186
ENSG00000068001
ENSG00000175455
ENSG00000237765
ENSG00000109472
ENSG00000166189
ENSG00000167779
ENSG00000160570
ENSG00000263002
ENSG00000115419
ENSG00000167996
ENSG00000109046
ENSG00000087086
ENSG00000159658
ENSG00000157077
ENSG00000085491
ENSG00000178096
ENSG00000143515
ENSG00000132680
ENSG00000158710
ENSG00000132716
ENSG00000170498
ENSG00000143971
ENSG00000116001
ENSG00000135617
ENSG00000048991
ENSG00000163466
ENSG00000144560
ENSG00000145214
ENSG00000163069
ENSG00000153914
ENSG00000145725
ENSG00000171720
ENSG00000196821
ENSG00000112146
ENSG00000155034
ENSG00000075624
ENSG00000106355
ENSG00000196636
ENSG00000184863
ENSG00000134597
ENSG00000156469
ENSG00000164978
ENSG00000198168
ENSG00000156515
ENSG00000111790
ENSG00000166888
ENSG00000123427
ENSG00000075415
ENSG00000157837
ENSG00000152767
ENSG00000134882
ENSG00000166166
ENSG00000169926
ENSG00000137818
ENSG00000140464
ENSG00000136378
ENSG00000166716
ENSG00000122299
ENSG00000006007
ENSG00000277669
ENSG00000132361
ENSG00000004975
ENSG00000174282
ENSG00000108828
ENSG00000101546
ENSG00000123143
ENSG00000105647
ENSG00000268173
ENSG00000160392
ENSG00000011422
ENSG00000100246
ENSG00000100239

## Sheet: Intensified
ENSG00000117394
ENSG00000066322
ENSG00000162368
ENSG00000116212
ENSG00000177606
ENSG00000142871
ENSG00000154305
ENSG00000183814
ENSG00000143801
ENSG00000154370
ENSG00000138074
ENSG00000003137
ENSG00000163083
ENSG00000136717
ENSG00000180914
ENSG00000170876
ENSG00000164068
ENSG00000164078
ENSG00000010322
ENSG00000163602
ENSG00000172986
ENSG00000145147
ENSG00000152990
ENSG00000254535
ENSG00000121210
ENSG00000113387
ENSG00000145817
ENSG00000188428
ENSG00000204569
ENSG00000204386
ENSG00000168394
ENSG00000198833
ENSG00000146373
ENSG00000164535
ENSG00000058091
ENSG00000006459
ENSG00000106123
ENSG00000120899
ENSG00000104365
ENSG00000169122
ENSG00000132561
ENSG00000182197
ENSG00000132294
ENSG00000120156
ENSG00000106723
ENSG00000165124
ENSG00000136888
ENSG00000136840
ENSG00000198113
ENSG00000176697
ENSG00000177363
ENSG00000110047
ENSG00000149809
ENSG00000173599
ENSG00000110721
ENSG00000137502
ENSG00000150764
ENSG00000149571
ENSG00000107738
ENSG00000196072
ENSG00000107816
ENSG00000138175
ENSG00000166272
ENSG00000150594
ENSG00000139182
ENSG00000211455
ENSG00000170456
ENSG00000123268
ENSG00000111057
ENSG00000135437
ENSG00000180881
ENSG00000139318
ENSG00000111145
ENSG00000059758
ENSG00000120805
ENSG00000110876
ENSG00000130787
ENSG00000133103
ENSG00000123191
ENSG00000136114
ENSG00000152749
ENSG00000087303
ENSG00000100522
ENSG00000119699
ENSG00000066455
ENSG00000100605
ENSG00000185033
ENSG00000187535
ENSG00000169180
ENSG00000155330
ENSG00000166971
ENSG00000217555
ENSG00000254788
ENSG00000109072
ENSG00000108587
ENSG00000171345
ENSG00000108840
ENSG00000180891
ENSG00000170412
ENSG00000175931
ENSG00000141458
ENSG00000088899
ENSG00000131069
ENSG00000088367
ENSG00000080845
ENSG00000064932
ENSG00000171469
ENSG00000090339
ENSG00000130304
ENSG00000104936
ENSG00000105552
ENSG00000196417
ENSG00000198440
ENSG00000100036
ENSG00000154734
ENSG00000185437
ENSG00000144655
ENSG00000114315
ENSG00000120738
ENSG00000198517
ENSG00000126767
ENSG00000155090
ENSG00000170345
ENSG00000122417
ENSG00000168374
ENSG00000183496
ENSG00000117616
ENSG00000160094
ENSG00000132694
ENSG00000155816
ENSG00000135631
ENSG00000144283
ENSG00000138399
ENSG00000268279
ENSG00000003756
ENSG00000163659
ENSG00000136603
ENSG00000145284
ENSG00000146067
ENSG00000112062
ENSG00000123505
ENSG00000092820
ENSG00000105829
ENSG00000123595
ENSG00000157514
ENSG00000184216
ENSG00000156466
ENSG00000155096
ENSG00000178764
ENSG00000173334
ENSG00000022567
ENSG00000198887
ENSG00000148158
ENSG00000129757
ENSG00000166801
ENSG00000122863
ENSG00000165424
ENSG00000107819
ENSG00000139178
ENSG00000139163
ENSG00000136003
ENSG00000134874
ENSG00000129474
ENSG00000100813
ENSG00000151327
ENSG00000100664
ENSG00000041357
ENSG00000173575
ENSG00000007392
ENSG00000166592
ENSG00000225614
ENSG00000166582
ENSG00000197063
ENSG00000132669
ENSG00000130702
ENSG00000011243
ENSG00000089335
ENSG00000130758
ENSG00000181894
ENSG00000188636
