# Supplementary material for: Widespread Translational Control of Fibrosis in the Human Heart by RNA-Binding Proteins
Source: Circulation. 2019 Jul 9;140(11):937–51. doi: 10.1161/CIRCULATIONAHA.119.039596 (PMC6749977; doi:10.1161/CIRCULATIONAHA.119.039596)
Supplement: Supplementary file 4 [file cir-140-937-s004.xls]

## Sheet: Buffered_down_BP
GO.ID	Term	Annotated	Significant	Expected	Rank in Fisher.classic	Fisher.elim	Fisher.classic
GO:0032963	collagen metabolic process	46	19	5.71	1	0.0165	7.3e-07
GO:0030198	extracellular matrix organization	135	37	16.77	2	6.3e-05	1.4e-06
GO:0044259	multicellular organismal macromolecule metabolic process	48	19	5.96	4	0.026	1.6e-06
GO:0030574	collagen catabolic process	23	12	2.86	5	4.4e-06	4.4e-06
GO:0009100	glycoprotein metabolic process	131	33	16.27	8	0.033	3.7e-05
GO:0060348	bone development	66	18	8.2	10	0.0164	0.00081
GO:0017185	peptidyl-lysine hydroxylation	5	4	0.62	12	0.0011	0.00106
GO:0070206	protein trimerization	15	7	1.86	13	0.0012	0.00115
GO:0006457	protein folding	68	18	8.45	14	0.0012	0.00118
GO:0001704	formation of primary germ layer	50	14	6.21	16	0.0023	0.0023
GO:0071827	plasma lipoprotein particle organization	6	4	0.75	17	0.0029	0.00287
GO:0030516	regulation of axon extension	31	10	3.85	19	0.0031	0.00312
GO:0046718	viral entry into host cell	36	11	4.47	20	0.0032	0.00317
GO:0030199	collagen fibril organization	22	8	2.73	21	0.0035	0.0035
GO:0060351	cartilage development involved in endochondral bone morphogenesis	10	5	1.24	23	0.0043	0.00428
GO:0032720	negative regulation of tumor necrosis factor production	14	6	1.74	24	0.0045	0.00445
GO:0006486	protein glycosylation	88	20	10.93	26	0.0047	0.00466
GO:0035437	maintenance of protein localization in endoplasmic reticulum	7	4	0.87	31	0.0061	0.00605
GO:0022613	ribonucleoprotein complex biogenesis	127	26	15.78	32	0.0061	0.00614
GO:0030204	chondroitin sulfate metabolic process	11	5	1.37	39	0.0071	0.00706
GO:0009268	response to pH	11	5	1.37	40	0.0071	0.00706
GO:0035904	aorta development	20	7	2.48	42	0.0079	0.00794
GO:0032436	positive regulation of proteasomal ubiquitin-dependent protein catabolic process	35	10	4.35	43	0.0082	0.00816
GO:0030512	negative regulation of transforming growth factor beta receptor signaling pathway	30	9	3.73	45	0.0085	0.00845
GO:0043687	post-translational protein modification	137	27	17.02	46	0.0089	0.00894
GO:0072665	protein localization to vacuole	21	7	2.61	51	0.0107	0.01066
GO:0061462	protein localization to lysosome	12	5	1.49	52	0.0109	0.01088
GO:1905269	positive regulation of chromatin organization	26	8	3.23	54	0.0109	0.01091
GO:0022617	extracellular matrix disassembly	26	8	3.23	55	0.0109	0.01091
GO:0006487	protein N-linked glycosylation	26	8	3.23	56	0.0109	0.01091
GO:0071230	cellular response to amino acid stimulus	26	8	3.23	57	0.0109	0.01091
GO:0019511	peptidyl-proline hydroxylation	8	4	0.99	58	0.0109	0.01092
GO:0035987	endodermal cell differentiation	22	7	2.73	64	0.014	0.014
GO:0006399	tRNA metabolic process	49	12	6.09	65	0.0144	0.01439
GO:0001649	osteoblast differentiation	79	17	9.81	68	0.0151	0.01511
GO:0030825	positive regulation of cGMP metabolic process	5	3	0.62	69	0.0157	0.01572
GO:0034377	plasma lipoprotein particle assembly	5	3	0.62	70	0.0157	0.01572
GO:0044406	adhesion of symbiont to host	5	3	0.62	71	0.0157	0.01572
GO:0036336	dendritic cell migration	5	3	0.62	72	0.0157	0.01572
GO:1900115	extracellular regulation of signal transduction	5	3	0.62	73	0.0157	0.01572
GO:1900116	extracellular negative regulation of signal transduction	5	3	0.62	74	0.0157	0.01572
GO:0019062	virion attachment to host cell	5	3	0.62	75	0.0157	0.01572
GO:0044650	adhesion of symbiont to host cell	5	3	0.62	76	0.0157	0.01572
GO:1900221	regulation of amyloid-beta clearance	5	3	0.62	77	0.0157	0.01572
GO:2000542	negative regulation of gastrulation	5	3	0.62	78	0.0157	0.01572
GO:0033962	cytoplasmic mRNA processing body assembly	5	3	0.62	79	0.0157	0.01572
GO:0034975	protein folding in endoplasmic reticulum	5	3	0.62	80	0.0157	0.01572
GO:0071711	basement membrane organization	5	3	0.62	81	0.0157	0.01572
GO:0034470	ncRNA processing	105	21	13.04	82	0.0169	0.01691
GO:2000758	positive regulation of peptidyl-lysine acetylation	9	4	1.12	83	0.0178	0.01776
GO:0030206	chondroitin sulfate biosynthetic process	9	4	1.12	84	0.0178	0.01776
GO:0030166	proteoglycan biosynthetic process	18	6	2.24	86	0.0178	0.01782
GO:0008630	intrinsic apoptotic signaling pathway in response to DNA damage	39	10	4.85	87	0.0179	0.0179
GO:0022610	biological adhesion	418	66	51.93	88	0.0192	0.01918
GO:0033157	regulation of intracellular protein transport	139	26	17.27	90	0.0196	0.0196
GO:0071156	regulation of cell cycle arrest	29	8	3.6	92	0.0214	0.02144
GO:0001503	ossification	147	27	18.26	93	0.022	0.022
GO:0085029	extracellular matrix assembly	14	5	1.74	95	0.0223	0.02228
GO:0071826	ribonucleoprotein complex subunit organization	70	15	8.7	96	0.0225	0.02253
GO:0071158	positive regulation of cell cycle arrest	24	7	2.98	99	0.0228	0.02281
GO:0007566	embryo implantation	24	7	2.98	100	0.0228	0.02281
GO:0034660	ncRNA metabolic process	161	29	20	101	0.0231	0.02309
GO:0043312	neutrophil degranulation	141	26	17.52	102	0.0232	0.02322
GO:0002283	neutrophil activation involved in immune response	141	26	17.52	103	0.0232	0.02322
GO:0032964	collagen biosynthetic process	19	6	2.36	104	0.0234	0.02338
GO:0007155	cell adhesion	416	65	51.68	106	0.0248	0.02476
GO:1902275	regulation of chromatin organization	47	11	5.84	107	0.0259	0.02594
GO:0008033	tRNA processing	30	8	3.73	108	0.0262	0.02616
GO:0015698	inorganic anion transport	30	8	3.73	109	0.0262	0.02616
GO:0050650	chondroitin sulfate proteoglycan biosynthetic process	10	4	1.24	111	0.0267	0.02674
GO:0071526	semaphorin-plexin signaling pathway	10	4	1.24	112	0.0267	0.02674
GO:1901985	positive regulation of protein acetylation	10	4	1.24	113	0.0267	0.02674
GO:0030201	heparan sulfate proteoglycan metabolic process	10	4	1.24	114	0.0267	0.02674
GO:0048592	eye morphogenesis	36	9	4.47	117	0.0283	0.02828
GO:0006275	regulation of DNA replication	36	9	4.47	118	0.0283	0.02828
GO:2001252	positive regulation of chromosome organization	36	9	4.47	119	0.0283	0.02828
GO:0001706	endoderm formation	25	7	3.11	120	0.0284	0.0284
GO:0006000	fructose metabolic process	6	3	0.75	121	0.0286	0.02856
GO:0032836	glomerular basement membrane development	6	3	0.75	122	0.0286	0.02856
GO:0038065	collagen-activated signaling pathway	6	3	0.75	123	0.0286	0.02856
GO:0090103	cochlea morphogenesis	6	3	0.75	124	0.0286	0.02856
GO:0070207	protein homotrimerization	6	3	0.75	125	0.0286	0.02856
GO:0006621	protein retention in ER lumen	6	3	0.75	126	0.0286	0.02856
GO:1904380	endoplasmic reticulum mannose trimming	6	3	0.75	127	0.0286	0.02856
GO:0050808	synapse organization	72	15	8.94	128	0.0286	0.02858
GO:0022618	ribonucleoprotein complex assembly	66	14	8.2	130	0.0293	0.02929
GO:0042119	neutrophil activation	144	26	17.89	133	0.0296	0.02961
GO:0036230	granulocyte activation	144	26	17.89	134	0.0296	0.02961
GO:0002446	neutrophil mediated immunity	144	26	17.89	135	0.0296	0.02961
GO:0097006	regulation of plasma lipoprotein particle levels	20	6	2.48	136	0.03	0.03
GO:0045773	positive regulation of axon extension	20	6	2.48	137	0.03	0.03
GO:0001569	branching involved in blood vessel morphogenesis	15	5	1.86	138	0.0301	0.03009
GO:0032527	protein exit from endoplasmic reticulum	15	5	1.86	139	0.0301	0.03009
GO:0033044	regulation of chromosome organization	79	16	9.81	141	0.031	0.03096
GO:0016072	rRNA metabolic process	73	15	9.07	143	0.032	0.03202
GO:0007565	female pregnancy	61	13	7.58	144	0.0338	0.03377
GO:0090596	sensory organ morphogenesis	55	12	6.83	146	0.0343	0.03433
GO:1903214	regulation of protein targeting to mitochondrion	26	7	3.23	148	0.0348	0.03484
GO:0031589	cell-substrate adhesion	113	21	14.04	149	0.036	0.036
GO:0000041	transition metal ion transport	32	8	3.98	151	0.0377	0.03768

## Sheet: Buffered_down_MF
GO.ID	Term	Annotated	Significant	Expected	Rank in Fisher.classic	Fisher.elim	Fisher.classic
GO:0005201	extracellular matrix structural constituent	29	14	3.55	1	1.9e-06	1.9e-06
GO:0030246	carbohydrate binding	63	22	7.71	2	0.00071	2.3e-06
GO:0048029	monosaccharide binding	24	11	2.94	3	0.04749	4.6e-05
GO:0004553	hydrolase activity, hydrolyzing O-glycosyl compounds	28	12	3.43	4	4.7e-05	4.7e-05
GO:0031418	L-ascorbic acid binding	12	7	1.47	6	0.00018	0.00018
GO:0048407	platelet-derived growth factor binding	7	5	0.86	9	0.00046	0.00046
GO:0016887	ATPase activity	117	27	14.32	10	0.01183	0.00067
GO:0015020	glucuronosyltransferase activity	5	4	0.61	11	0.001	0.001
GO:0004579	dolichyl-diphosphooligosaccharide-protein glycotransferase activity	5	4	0.61	12	0.001	0.001
GO:0016706	oxidoreductase activity, acting on paired donors, with incorporation or reduction of molecular oxygen, 2-oxoglutarate as one donor, and incorporation of one atom each of oxygen into both donors	15	7	1.84	13	0.08576	0.00105
GO:0050839	cell adhesion molecule binding	190	38	23.25	14	0.03378	0.0012
GO:0008376	acetylgalactosaminyltransferase activity	9	5	1.1	15	0.00222	0.00222
GO:0019798	procollagen-proline dioxygenase activity	6	4	0.73	16	0.00271	0.00271
GO:0001618	virus receptor activity	22	8	2.69	19	0.00318	0.00318
GO:0005178	integrin binding	47	13	5.75	21	0.00322	0.00322
GO:0050431	transforming growth factor beta binding	10	5	1.22	22	0.004	0.004
GO:0005507	copper ion binding	14	6	1.71	23	0.00412	0.00412
GO:0003723	RNA binding	505	81	61.79	24	0.00429	0.00429
GO:0042288	MHC class I protein binding	7	4	0.86	29	0.00572	0.00572
GO:0005216	ion channel activity	50	13	6.12	30	0.00574	0.00574
GO:0032403	protein complex binding	255	45	31.2	32	0.08405	0.00597
GO:0044877	macromolecular complex binding	319	54	39.03	33	0.07254	0.00659
GO:0005200	structural constituent of cytoskeleton	40	11	4.89	34	0.00686	0.00686
GO:0015103	inorganic anion transmembrane transporter activity	20	7	2.45	37	0.0073	0.0073
GO:0005509	calcium ion binding	170	32	20.8	38	0.00751	0.00751
GO:0140098	catalytic activity, acting on RNA	106	22	12.97	40	0.00804	0.00804
GO:0042623	ATPase activity, coupled	95	20	11.62	42	0.00958	0.00958
GO:0003756	protein disulfide isomerase activity	8	4	0.98	44	0.01035	0.01035
GO:0016864	intramolecular oxidoreductase activity, transposing S-S bonds	8	4	0.98	45	0.01035	0.01035
GO:0000049	tRNA binding	17	6	2.08	51	0.01231	0.01231
GO:0015085	calcium ion transmembrane transporter activity	22	7	2.69	52	0.01293	0.01293
GO:0017171	serine hydrolase activity	38	10	4.65	54	0.01348	0.01348
GO:0008236	serine-type peptidase activity	38	10	4.65	55	0.01348	0.01348
GO:0004872	receptor activity	225	39	27.53	56	0.0136	0.0136
GO:0051787	misfolded protein binding	5	3	0.61	58	0.01506	0.01506
GO:0070300	phosphatidic acid binding	5	3	0.61	59	0.01506	0.01506
GO:0050660	flavin adenine dinucleotide binding	28	8	3.43	60	0.01592	0.01592
GO:0004252	serine-type endopeptidase activity	29	8	3.55	62	0.0197	0.0197
GO:0005261	cation channel activity	35	9	4.28	63	0.02168	0.02168
GO:0004175	endopeptidase activity	97	19	11.87	64	0.02383	0.02383
GO:0005518	collagen binding	25	7	3.06	65	0.02635	0.02635
GO:0097493	structural molecule activity conferring elasticity	6	3	0.73	66	0.02741	0.02741
GO:0044389	ubiquitin-like protein ligase binding	125	23	15.3	67	0.02763	0.02763
GO:0003725	double-stranded RNA binding	20	6	2.45	68	0.02805	0.02805
GO:0005262	calcium channel activity	15	5	1.84	69	0.02835	0.02835
GO:0022853	active ion transmembrane transporter activity	31	8	3.79	70	0.02911	0.02911
GO:0046332	SMAD binding	31	8	3.79	71	0.02911	0.02911
GO:0036094	small molecule binding	729	105	89.2	72	0.09086	0.03045
GO:0045296	cadherin binding	133	24	16.27	73	0.03069	0.03069
GO:0032559	adenyl ribonucleotide binding	444	67	54.33	74	0.03374	0.03374
GO:0008324	cation transmembrane transporter activity	121	22	14.81	75	0.03476	0.03476
GO:0008026	ATP-dependent helicase activity	32	8	3.92	76	0.03481	0.03481
GO:0070035	purine NTP-dependent helicase activity	32	8	3.92	77	0.03481	0.03481
GO:0060089	molecular transducer activity	240	39	29.37	81	0.03557	0.03557
GO:0072509	divalent inorganic cation transmembrane transporter activity	38	9	4.65	82	0.03595	0.03595
GO:0005044	scavenger receptor activity	11	4	1.35	83	0.03615	0.03615
GO:0004386	helicase activity	44	10	5.38	84	0.03622	0.03622
GO:0031593	polyubiquitin modification-dependent protein binding	16	5	1.96	85	0.03721	0.03721
GO:0030554	adenyl nucleotide binding	447	67	54.7	86	0.03835	0.03835
GO:0140101	catalytic activity, acting on a tRNA	33	8	4.04	87	0.04121	0.04121
GO:0017154	semaphorin receptor activity	7	3	0.86	88	0.04367	0.04367
GO:0016641	oxidoreductase activity, acting on the CH-NH2 group of donors, oxygen as acceptor	7	3	0.86	89	0.04367	0.04367
GO:0016638	oxidoreductase activity, acting on the CH-NH2 group of donors	7	3	0.86	90	0.04367	0.04367
GO:0071949	FAD binding	7	3	0.86	91	0.04367	0.04367
GO:0003995	acyl-CoA dehydrogenase activity	7	3	0.86	92	0.04367	0.04367
GO:0016627	oxidoreductase activity, acting on the CH-CH group of donors	22	6	2.69	93	0.04375	0.04375
GO:0097367	carbohydrate derivative binding	649	93	79.41	95	0.04623	0.04623
GO:0016860	intramolecular oxidoreductase activity	17	5	2.08	96	0.04759	0.04759
GO:0051082	unfolded protein binding	34	8	4.16	97	0.04836	0.04836
GO:0005524	ATP binding	438	65	53.59	98	0.04912	0.04912
GO:0022804	active transmembrane transporter activity	92	17	11.26	99	0.05159	0.05159
GO:0038023	signaling receptor activity	175	29	21.41	100	0.05173	0.05173
GO:0022836	gated channel activity	35	8	4.28	102	0.05627	0.05627
GO:0050750	low-density lipoprotein particle receptor binding	8	3	0.98	103	0.06367	0.06367
GO:0070325	lipoprotein particle receptor binding	8	3	0.98	104	0.06367	0.06367
GO:0015108	chloride transmembrane transporter activity	13	4	1.59	105	0.06432	0.06432
GO:0016780	phosphotransferase activity, for other substituted phosphate groups	13	4	1.59	106	0.06432	0.06432
GO:0099600	transmembrane receptor activity	151	25	18.48	107	0.06805	0.06805
GO:0004888	transmembrane signaling receptor activity	144	24	17.62	108	0.06837	0.06837
GO:0033218	amide binding	69	13	8.44	109	0.07226	0.07226
GO:0042625	ATPase coupled ion transmembrane transporter activity	19	5	2.32	110	0.07296	0.07296
GO:0043492	ATPase activity, coupled to movement of substances	37	8	4.53	111	0.07442	0.07442
GO:0008375	acetylglucosaminyltransferase activity	14	4	1.71	112	0.08166	0.08166
GO:0019829	cation-transporting ATPase activity	14	4	1.71	113	0.08166	0.08166
GO:0042562	hormone binding	14	4	1.71	114	0.08166	0.08166
GO:0042277	peptide binding	64	12	7.83	115	0.08453	0.08453
GO:0008514	organic anion transmembrane transporter activity	51	10	6.24	116	0.08623	0.08623
GO:0005254	chloride channel activity	9	3	1.1	117	0.08708	0.08708
GO:0070530	K63-linked polyubiquitin modification-dependent protein binding	9	3	1.1	118	0.08708	0.08708
GO:0001103	RNA polymerase II repressing transcription factor binding	9	3	1.1	119	0.08708	0.08708
GO:0004197	cysteine-type endopeptidase activity	32	7	3.92	120	0.08749	0.08749
GO:0042626	ATPase activity, coupled to transmembrane movement of substances	32	7	3.92	121	0.08749	0.08749
GO:0016820	hydrolase activity, acting on acid anhydrides, catalyzing transmembrane movement of substances	32	7	3.92	122	0.08749	0.08749
GO:0046873	metal ion transmembrane transporter activity	78	14	9.54	123	0.08848	0.08848
GO:0008201	heparin binding	45	9	5.51	124	0.09105	0.09105
GO:0008134	transcription factor binding	200	31	24.47	125	0.09414	0.09414
GO:0000166	nucleotide binding	643	89	78.68	126	0.10104	0.10104
GO:1901265	nucleoside phosphate binding	643	89	78.68	127	0.10104	0.10104
GO:0043394	proteoglycan binding	15	4	1.84	128	0.10105	0.10105
GO:0043531	ADP binding	15	4	1.84	129	0.10105	0.10105

## Sheet: Buffered_up_BP
GO.ID	Term	Annotated	Significant	Expected	Rank in Fisher.classic	Fisher.elim	Fisher.classic
GO:0048278	vesicle docking	18	9	1.81	1	0.00492	2.1e-05
GO:0032728	positive regulation of interferon-beta production	12	6	1.21	6	0.00055	0.00055
GO:0006355	regulation of transcription, DNA-templated	1016	130	102.27	9	0.00072	0.00072
GO:0045948	positive regulation of translational initiation	13	6	1.31	12	0.00093	0.00093
GO:0099518	vesicle cytoskeletal trafficking	18	7	1.81	15	0.00118	0.00118
GO:0006904	vesicle docking involved in exocytosis	10	5	1.01	18	0.00166	0.00166
GO:0038095	Fc-epsilon receptor signaling pathway	43	11	4.33	22	0.00276	0.00276
GO:0033762	response to glucagon	16	6	1.61	26	0.00334	0.00334
GO:0071375	cellular response to peptide hormone stimulus	113	21	11.37	28	0.00374	0.00374
GO:0046825	regulation of protein export from nucleus	17	6	1.71	32	0.00473	0.00473
GO:0042795	snRNA transcription from RNA polymerase II promoter	28	8	2.82	36	0.005	0.005
GO:0030833	regulation of actin filament polymerization	47	11	4.73	40	0.00577	0.00577
GO:0048708	astrocyte differentiation	24	7	2.42	44	0.00755	0.00755
GO:0035020	regulation of Rac protein signal transduction	9	4	0.91	46	0.00845	0.00845
GO:0032511	late endosome to vacuole transport via multivesicular body sorting pathway	5	3	0.5	47	0.00868	0.00868
GO:0045351	type I interferon biosynthetic process	5	3	0.5	48	0.00868	0.00868
GO:0043303	mast cell degranulation	14	5	1.41	49	0.00936	0.00936
GO:0016050	vesicle organization	130	22	13.09	53	0.00958	0.00958
GO:0071108	protein K48-linked deubiquitination	10	4	1.01	57	0.01298	0.01298
GO:0051693	actin filament capping	10	4	1.01	58	0.01298	0.01298
GO:0007031	peroxisome organization	10	4	1.01	59	0.01298	0.01298
GO:0031347	regulation of defense response	199	30	20.03	62	0.01445	0.01445
GO:0015031	protein transport	609	77	61.3	65	0.04659	0.01523
GO:0099514	synaptic vesicle cytoskeletal transport	6	3	0.6	68	0.01606	0.01606
GO:0099517	synaptic vesicle transport along microtubule	6	3	0.6	69	0.01606	0.01606
GO:0048490	anterograde synaptic vesicle transport	6	3	0.6	70	0.01606	0.01606
GO:2000009	negative regulation of protein localization to cell surface	6	3	0.6	71	0.01606	0.01606
GO:0001821	histamine secretion	6	3	0.6	72	0.01606	0.01606
GO:0045116	protein neddylation	6	3	0.6	73	0.01606	0.01606
GO:0010225	response to UV-C	6	3	0.6	74	0.01606	0.01606
GO:0002532	production of molecular mediator involved in inflammatory response	16	5	1.61	77	0.01726	0.01726
GO:0030834	regulation of actin filament depolymerization	16	5	1.61	78	0.01726	0.01726
GO:0047496	vesicle transport along microtubule	16	5	1.61	79	0.01726	0.01726
GO:0043632	modification-dependent macromolecule catabolic process	195	29	19.63	85	0.01909	0.01909
GO:0018209	peptidyl-serine modification	100	17	10.07	88	0.02048	0.02048
GO:0000187	activation of MAPK activity	42	9	4.23	90	0.02134	0.02134
GO:1990823	response to leukemia inhibitory factor	42	9	4.23	91	0.02134	0.02134
GO:1990830	cellular response to leukemia inhibitory factor	42	9	4.23	92	0.02134	0.02134
GO:0045088	regulation of innate immune response	116	19	11.68	93	0.02139	0.02139
GO:0046323	glucose import	29	7	2.92	95	0.02192	0.02192
GO:0006289	nucleotide-excision repair	29	7	2.92	96	0.02192	0.02192
GO:0006511	ubiquitin-dependent protein catabolic process	189	28	19.02	97	0.02207	0.02207
GO:0002756	MyD88-independent toll-like receptor signaling pathway	17	5	1.71	98	0.02248	0.02248
GO:0046324	regulation of glucose import	23	6	2.32	100	0.02294	0.02294
GO:0031349	positive regulation of defense response	117	19	11.78	101	0.02324	0.02324
GO:0008089	anterograde axonal transport	12	4	1.21	105	0.02601	0.02601
GO:0030835	negative regulation of actin filament depolymerization	12	4	1.21	106	0.02601	0.02601
GO:0071377	cellular response to glucagon stimulus	12	4	1.21	107	0.02601	0.02601
GO:1904353	regulation of telomere capping	7	3	0.7	108	0.02603	0.02603
GO:0051608	histamine transport	7	3	0.7	109	0.02603	0.02603
GO:0050829	defense response to Gram-negative bacterium	7	3	0.7	110	0.02603	0.02603
GO:0000186	activation of MAPKK activity	30	7	3.02	111	0.0262	0.0262
GO:0019941	modification-dependent protein catabolic process	192	28	19.33	114	0.02667	0.02667
GO:0018105	peptidyl-serine phosphorylation	96	16	9.66	118	0.0286	0.0286
GO:0030042	actin filament depolymerization	18	5	1.81	119	0.02862	0.02862
GO:0002220	innate immune response activating cell surface receptor signaling pathway	31	7	3.12	121	0.03102	0.03102
GO:0002223	stimulatory C-type lectin receptor signaling pathway	31	7	3.12	122	0.03102	0.03102
GO:0010324	membrane invagination	13	4	1.31	126	0.03466	0.03466
GO:0071806	protein transmembrane transport	13	4	1.31	127	0.03466	0.03466
GO:0043555	regulation of translation in response to stress	13	4	1.31	128	0.03466	0.03466
GO:0036119	response to platelet-derived growth factor	13	4	1.31	129	0.03466	0.03466
GO:1990090	cellular response to nerve growth factor stimulus	13	4	1.31	130	0.03466	0.03466
GO:1990089	response to nerve growth factor	13	4	1.31	131	0.03466	0.03466
GO:0070647	protein modification by small protein conjugation or removal	363	47	36.54	134	0.03782	0.03782
GO:0071276	cellular response to cadmium ion	8	3	0.81	135	0.0386	0.0386
GO:0007175	negative regulation of epidermal growth factor-activated receptor activity	8	3	0.81	136	0.0386	0.0386
GO:1903203	regulation of oxidative stress-induced neuron death	8	3	0.81	137	0.0386	0.0386
GO:2000369	regulation of clathrin-dependent endocytosis	8	3	0.81	138	0.0386	0.0386
GO:0006099	tricarboxylic acid cycle	8	3	0.81	139	0.0386	0.0386
GO:0051016	barbed-end actin filament capping	8	3	0.81	140	0.0386	0.0386
GO:0032727	positive regulation of interferon-alpha production	8	3	0.81	141	0.0386	0.0386
GO:0007616	long-term memory	8	3	0.81	142	0.0386	0.0386
GO:0060396	growth hormone receptor signaling pathway	8	3	0.81	143	0.0386	0.0386
GO:0046827	positive regulation of protein export from nucleus	8	3	0.81	144	0.0386	0.0386
GO:0071378	cellular response to growth hormone stimulus	8	3	0.81	145	0.0386	0.0386
GO:0036475	neuron death in response to oxidative stress	8	3	0.81	146	0.0386	0.0386
GO:0034315	regulation of Arp2/3 complex-mediated actin nucleation	8	3	0.81	147	0.0386	0.0386
GO:0032069	regulation of nuclease activity	8	3	0.81	148	0.0386	0.0386
GO:0036258	multivesicular body assembly	8	3	0.81	149	0.0386	0.0386
GO:0032259	methylation	84	14	8.46	150	0.03907	0.03907
GO:0032147	activation of protein kinase activity	116	18	11.68	151	0.04007	0.04007
GO:0006612	protein targeting to membrane	33	7	3.32	152	0.04235	0.04235
GO:0030838	positive regulation of actin filament polymerization	33	7	3.32	153	0.04235	0.04235
GO:0001510	RNA methylation	20	5	2.01	155	0.04384	0.04384
GO:0070423	nucleotide-binding oligomerization domain containing signaling pathway	14	4	1.41	157	0.04478	0.04478
GO:0035872	nucleotide-binding domain, leucine rich repeat containing receptor signaling pathway	14	4	1.41	158	0.04478	0.04478
GO:0034314	Arp2/3 complex-mediated actin nucleation	14	4	1.41	159	0.04478	0.04478
GO:0010827	regulation of glucose transport	27	6	2.72	162	0.04779	0.04779
GO:0015758	glucose transport	41	8	4.13	164	0.04839	0.04839
GO:0008645	hexose transport	41	8	4.13	165	0.04839	0.04839
GO:0002753	cytoplasmic pattern recognition receptor signaling pathway	21	5	2.11	168	0.05296	0.05296
GO:0030219	megakaryocyte differentiation	21	5	2.11	169	0.05296	0.05296
GO:0032365	intracellular lipid transport	9	3	0.91	170	0.05367	0.05367
GO:0099024	plasma membrane invagination	9	3	0.91	171	0.05367	0.05367
GO:0051973	positive regulation of telomerase activity	9	3	0.91	172	0.05367	0.05367
GO:0021762	substantia nigra development	9	3	0.91	173	0.05367	0.05367
GO:0097320	plasma membrane tubulation	9	3	0.91	174	0.05367	0.05367
GO:0065002	intracellular protein transmembrane transport	9	3	0.91	175	0.05367	0.05367
GO:0070897	DNA-templated transcriptional preinitiation complex assembly	9	3	0.91	176	0.05367	0.05367
GO:0032647	regulation of interferon-alpha production	9	3	0.91	177	0.05367	0.05367

## Sheet: Buffered_up_MF
GO.ID	Term	Annotated	Significant	Expected	Rank in Fisher.classic	Fisher.elim	Fisher.classic
GO:0043021	ribonucleoprotein complex binding	47	14	4.69	1	0.00548	0.00012
GO:0001134	transcription factor activity, transcription factor recruiting	5	4	0.5	2	0.00045	0.00045
GO:0008757	S-adenosylmethionine-dependent methyltransferase activity	44	12	4.39	3	0.00091	0.00091
GO:0043024	ribosomal small subunit binding	6	4	0.6	4	0.00125	0.00125
GO:0008565	protein transporter activity	34	10	3.4	5	0.00128	0.00128
GO:0019003	GDP binding	25	8	2.5	7	0.00216	0.00216
GO:0004674	protein serine/threonine kinase activity	151	25	15.08	10	0.00715	0.00715
GO:0017025	TBP-class protein binding	5	3	0.5	11	0.00848	0.00848
GO:0005154	epidermal growth factor receptor binding	14	5	1.4	12	0.00905	0.00905
GO:0005158	insulin receptor binding	14	5	1.4	13	0.00905	0.00905
GO:0008170	N-methyltransferase activity	25	7	2.5	15	0.00919	0.00919
GO:0017076	purine nucleotide binding	568	73	56.72	16	0.04772	0.01039
GO:0019787	ubiquitin-like protein transferase activity	141	23	14.08	17	0.01154	0.01154
GO:0140096	catalytic activity, acting on a protein	690	86	68.9	18	0.10839	0.0121
GO:0001223	transcription coactivator binding	10	4	1	19	0.01262	0.01262
GO:0032555	purine ribonucleotide binding	565	72	56.42	20	0.05854	0.01329
GO:0004842	ubiquitin-protein transferase activity	135	22	13.48	21	0.01349	0.01349
GO:0032553	ribonucleotide binding	567	72	56.62	22	0.06231	0.0144
GO:0000989	transcription factor activity, transcription factor binding	209	31	20.87	23	0.06929	0.01461
GO:0000988	transcription factor activity, protein binding	210	31	20.97	24	0.07271	0.01559
GO:0016922	ligand-dependent nuclear receptor binding	6	3	0.6	25	0.01571	0.01571
GO:0097159	organic cyclic compound binding	1614	182	161.17	26	0.03673	0.0166
GO:0001221	transcription cofactor binding	16	5	1.6	27	0.01671	0.01671
GO:1901363	heterocyclic compound binding	1597	180	159.48	28	0.03926	0.01777
GO:0035639	purine ribonucleoside triphosphate binding	556	70	55.52	29	0.01904	0.01904
GO:0019208	phosphatase regulator activity	35	8	3.5	30	0.01938	0.01938
GO:0035091	phosphatidylinositol binding	78	14	7.79	31	0.02061	0.02061
GO:0008276	protein methyltransferase activity	23	6	2.3	32	0.02214	0.02214
GO:0140110	transcription regulator activity	443	57	44.24	33	0.06444	0.0226
GO:0061650	ubiquitin-like protein conjugating enzyme activity	7	3	0.7	36	0.02548	0.02548
GO:0061631	ubiquitin conjugating enzyme activity	7	3	0.7	37	0.02548	0.02548
GO:0034236	protein kinase A catalytic subunit binding	7	3	0.7	38	0.02548	0.02548
GO:0019783	ubiquitin-like protein-specific protease activity	44	9	4.39	39	0.02709	0.02709
GO:0005525	GTP binding	128	20	12.78	40	0.0274	0.0274
GO:1990782	protein tyrosine kinase binding	31	7	3.1	41	0.02984	0.02984
GO:0046982	protein heterodimerization activity	139	21	13.88	43	0.03375	0.03375
GO:0004712	protein serine/threonine/tyrosine kinase activity	13	4	1.3	44	0.03377	0.03377
GO:0008173	RNA methyltransferase activity	19	5	1.9	46	0.03466	0.03466
GO:0051219	phosphoprotein binding	32	7	3.2	47	0.03504	0.03504
GO:0004843	thiol-dependent ubiquitin-specific protease activity	32	7	3.2	48	0.03504	0.03504
GO:0016746	transferase activity, transferring acyl groups	61	11	6.09	49	0.03665	0.03665
GO:0030551	cyclic nucleotide binding	8	3	0.8	51	0.0378	0.0378
GO:0008134	transcription factor binding	200	28	19.97	52	0.10631	0.039
GO:0019905	syntaxin binding	20	5	2	54	0.04256	0.04256
GO:0005070	SH3/SH2 adaptor activity	20	5	2	55	0.04256	0.04256
GO:0005484	SNAP receptor activity	14	4	1.4	56	0.04366	0.04366
GO:0046875	ephrin receptor binding	14	4	1.4	57	0.04366	0.04366
GO:0051721	protein phosphatase 2A binding	14	4	1.4	58	0.04366	0.04366
GO:0018024	histone-lysine N-methyltransferase activity	14	4	1.4	59	0.04366	0.04366
GO:0003677	DNA binding	598	72	59.72	60	0.04383	0.04383
GO:0030971	receptor tyrosine kinase binding	27	6	2.7	62	0.04624	0.04624
GO:0019888	protein phosphatase regulator activity	27	6	2.7	63	0.04624	0.04624
GO:0036459	thiol-dependent ubiquitinyl hydrolase activity	41	8	4.09	64	0.0465	0.0465
GO:0001103	RNA polymerase II repressing transcription factor binding	9	3	0.9	66	0.0526	0.0526
GO:0101005	ubiquitinyl hydrolase activity	42	8	4.19	67	0.05265	0.05265
GO:0001784	phosphotyrosine residue binding	15	4	1.5	68	0.05499	0.05499
GO:0044390	ubiquitin-like protein conjugating enzyme binding	15	4	1.5	69	0.05499	0.05499
GO:0016747	transferase activity, transferring acyl groups other than amino-acyl groups	50	9	4.99	70	0.05636	0.05636
GO:0003676	nucleic acid binding	1033	117	103.15	71	0.05714	0.05714
GO:0061630	ubiquitin protein ligase activity	66	11	6.59	72	0.06016	0.06016
GO:0070491	repressing transcription factor binding	22	5	2.2	73	0.06134	0.06134
GO:0000149	SNARE binding	36	7	3.59	74	0.06163	0.06163
GO:0035591	signaling adaptor activity	29	6	2.9	75	0.06271	0.06271
GO:0061659	ubiquitin-like protein ligase activity	67	11	6.69	76	0.06583	0.06583
GO:0001085	RNA polymerase II transcription factor binding	44	8	4.39	77	0.06647	0.06647
GO:0031625	ubiquitin protein ligase binding	116	17	11.58	78	0.06678	0.06678
GO:0016278	lysine N-methyltransferase activity	16	4	1.6	79	0.06776	0.06776
GO:0016279	protein-lysine N-methyltransferase activity	16	4	1.6	80	0.06776	0.06776
GO:0097110	scaffold protein binding	16	4	1.6	81	0.06776	0.06776
GO:0042054	histone methyltransferase activity	16	4	1.6	82	0.06776	0.06776
GO:0032182	ubiquitin-like protein binding	37	7	3.69	83	0.06979	0.06979
GO:0047485	protein N-terminus binding	30	6	3	84	0.07209	0.07209
GO:0004004	ATP-dependent RNA helicase activity	23	5	2.3	85	0.07222	0.07222
GO:0003697	single-stranded DNA binding	23	5	2.3	86	0.07222	0.07222
GO:0008186	RNA-dependent ATPase activity	23	5	2.3	87	0.07222	0.07222
GO:0030554	adenyl nucleotide binding	447	54	44.64	88	0.07224	0.07224
GO:0004551	nucleotide diphosphatase activity	5	2	0.5	90	0.08115	0.08115
GO:0140102	catalytic activity, acting on a rRNA	5	2	0.5	91	0.08115	0.08115
GO:0030911	TPR domain binding	5	2	0.5	92	0.08115	0.08115
GO:1990380	Lys48-specific deubiquitinase activity	5	2	0.5	93	0.08115	0.08115
GO:0016846	carbon-sulfur lyase activity	5	2	0.5	94	0.08115	0.08115
GO:0004862	cAMP-dependent protein kinase inhibitor activity	5	2	0.5	95	0.08115	0.08115
GO:0008318	protein prenyltransferase activity	5	2	0.5	96	0.08115	0.08115
GO:0008649	rRNA methyltransferase activity	5	2	0.5	97	0.08115	0.08115
GO:0004896	cytokine receptor activity	17	4	1.7	98	0.0819	0.0819
GO:0004702	signal transducer, downstream of receptor, with serine/threonine kinase activity	31	6	3.1	99	0.08223	0.08223
GO:0005543	phospholipid binding	111	16	11.08	100	0.0831	0.0831
GO:0003724	RNA helicase activity	24	5	2.4	101	0.0841	0.0841
GO:0043022	ribosome binding	24	5	2.4	102	0.0841	0.0841
GO:0032559	adenyl ribonucleotide binding	444	53	44.34	104	0.08826	0.08826
GO:0016877	ligase activity, forming carbon-sulfur bonds	11	3	1.1	105	0.08901	0.08901
GO:0008234	cysteine-type peptidase activity	63	10	6.29	106	0.09252	0.09252
GO:0008289	lipid binding	182	24	18.17	107	0.09255	0.09255
GO:0003712	transcription cofactor activity	184	24	18.37	110	0.10167	0.10167
GO:0003924	GTPase activity	99	14	9.89	113	0.11313	0.11313
GO:0052629	phosphatidylinositol-3,5-bisphosphate 3-phosphatase activity	6	2	0.6	114	0.11387	0.11387
GO:0008157	protein phosphatase 1 binding	6	2	0.6	115	0.11387	0.11387
GO:0005086	ARF guanyl-nucleotide exchange factor activity	6	2	0.6	116	0.11387	0.11387
GO:0035613	RNA stem-loop binding	6	2	0.6	117	0.11387	0.11387
GO:0008641	ubiquitin-like modifier activating enzyme activity	6	2	0.6	118	0.11387	0.11387

## Sheet: Translation exclusive_up_BP
GO.ID	Term	Annotated	Significant	Expected	Rank in Fisher.classic	Fisher.elim	Fisher.classic
GO:0015031	protein transport	609	43	22.68	1	0.00881	1.3e-05
GO:0051649	establishment of localization in cell	659	45	24.55	4	0.01065	1.8e-05
GO:0051641	cellular localization	847	53	31.55	6	0.01042	3.1e-05
GO:0006886	intracellular protein transport	360	27	13.41	9	0.00028	0.00028
GO:0044804	autophagy of nucleus	5	3	0.19	11	0.00048	0.00048
GO:0000045	autophagosome assembly	30	6	1.12	12	0.00069	0.00069
GO:0010256	endomembrane system organization	149	14	5.55	15	0.00114	0.00114
GO:0006501	C-terminal protein lipidation	7	3	0.26	18	0.00159	0.00159
GO:0006414	translational elongation	26	5	0.97	19	0.00235	0.00235
GO:0002181	cytoplasmic translation	17	4	0.63	21	0.00302	0.00302
GO:0031146	SCF-dependent proteasomal ubiquitin-dependent protein catabolic process	20	4	0.74	27	0.00563	0.00563
GO:0000209	protein polyubiquitination	91	9	3.39	28	0.00629	0.00629
GO:0031503	protein complex localization	46	6	1.71	29	0.00662	0.00662
GO:0043470	regulation of carbohydrate catabolic process	22	4	0.82	30	0.00802	0.00802
GO:0019083	viral transcription	35	5	1.3	32	0.00884	0.00884
GO:0016192	vesicle-mediated transport	593	33	22.09	34	0.0099	0.0099
GO:0019882	antigen processing and presentation	66	7	2.46	36	0.0107	0.0107
GO:0051220	cytoplasmic sequestering of protein	13	3	0.48	37	0.01101	0.01101
GO:0007077	mitotic nuclear envelope disassembly	13	3	0.48	38	0.01101	0.01101
GO:0006368	transcription elongation from RNA polymerase II promoter	37	5	1.38	39	0.01118	0.01118
GO:0022411	cellular component disassembly	173	13	6.44	40	0.01157	0.01157
GO:1903008	organelle disassembly	38	5	1.42	42	0.0125	0.0125
GO:0022400	regulation of rhodopsin mediated signaling pathway	5	2	0.19	43	0.0128	0.0128
GO:0070862	negative regulation of protein exit from endoplasmic reticulum	5	2	0.19	44	0.0128	0.0128
GO:0051238	sequestering of metal ion	5	2	0.19	45	0.0128	0.0128
GO:1904153	negative regulation of retrograde protein transport, ER to cytosol	5	2	0.19	46	0.0128	0.0128
GO:0007603	phototransduction, visible light	5	2	0.19	47	0.0128	0.0128
GO:0016056	rhodopsin mediated signaling pathway	5	2	0.19	48	0.0128	0.0128
GO:0050765	negative regulation of phagocytosis	5	2	0.19	49	0.0128	0.0128
GO:0007253	cytoplasmic sequestering of NF-kappaB	5	2	0.19	50	0.0128	0.0128
GO:0030177	positive regulation of Wnt signaling pathway	53	6	1.97	52	0.01311	0.01311
GO:0090263	positive regulation of canonical Wnt signaling pathway	39	5	1.45	53	0.01392	0.01392
GO:0015931	nucleobase-containing compound transport	70	7	2.61	54	0.01456	0.01456
GO:0051301	cell division	179	13	6.67	55	0.01509	0.01509
GO:0071426	ribonucleoprotein complex export from nucleus	40	5	1.49	56	0.01544	0.01544
GO:0060271	cilium assembly	88	8	3.28	57	0.01591	0.01591
GO:0051081	nuclear envelope disassembly	15	3	0.56	58	0.01659	0.01659
GO:0030397	membrane disassembly	15	3	0.56	59	0.01659	0.01659
GO:2000785	regulation of autophagosome assembly	15	3	0.56	60	0.01659	0.01659
GO:0035735	intraciliary transport involved in cilium assembly	15	3	0.56	61	0.01659	0.01659
GO:0071166	ribonucleoprotein complex localization	41	5	1.53	62	0.01707	0.01707
GO:0007030	Golgi organization	41	5	1.53	63	0.01707	0.01707
GO:0032387	negative regulation of intracellular transport	41	5	1.53	64	0.01707	0.01707
GO:1902115	regulation of organelle assembly	57	6	2.12	65	0.01835	0.01835
GO:0016311	dephosphorylation	145	11	5.4	66	0.01837	0.01837
GO:0006020	inositol metabolic process	6	2	0.22	67	0.01874	0.01874
GO:1904152	regulation of retrograde protein transport, ER to cytosol	6	2	0.22	68	0.01874	0.01874
GO:0009584	detection of visible light	6	2	0.22	69	0.01874	0.01874
GO:0006448	regulation of translational elongation	6	2	0.22	70	0.01874	0.01874
GO:0044782	cilium organization	91	8	3.39	71	0.01916	0.01916
GO:0044275	cellular carbohydrate catabolic process	16	3	0.6	73	0.01987	0.01987
GO:0044088	regulation of vacuole organization	16	3	0.6	74	0.01987	0.01987
GO:0006888	ER to Golgi vesicle-mediated transport	75	7	2.79	75	0.02066	0.02066
GO:0038095	Fc-epsilon receptor signaling pathway	43	5	1.6	76	0.02066	0.02066
GO:0006405	RNA export from nucleus	43	5	1.6	77	0.02066	0.02066
GO:0000422	autophagy of mitochondrion	29	4	1.08	78	0.02129	0.02129
GO:0061726	mitochondrion disassembly	29	4	1.08	79	0.02129	0.02129
GO:0006733	oxidoreduction coenzyme metabolic process	59	6	2.2	80	0.02144	0.02144
GO:0051236	establishment of RNA localization	59	6	2.2	81	0.02144	0.02144
GO:0050657	nucleic acid transport	59	6	2.2	82	0.02144	0.02144
GO:0050658	RNA transport	59	6	2.2	83	0.02144	0.02144
GO:0016071	mRNA metabolic process	250	16	9.31	86	0.0225	0.0225
GO:0042073	intraciliary transport	17	3	0.63	88	0.02348	0.02348
GO:0070861	regulation of protein exit from endoplasmic reticulum	7	2	0.26	90	0.02559	0.02559
GO:1904293	negative regulation of ERAD pathway	7	2	0.26	91	0.02559	0.02559
GO:0001913	T cell mediated cytotoxicity	7	2	0.26	92	0.02559	0.02559
GO:0051028	mRNA transport	46	5	1.71	93	0.02692	0.02692
GO:0006354	DNA-templated transcription, elongation	46	5	1.71	94	0.02692	0.02692
GO:0051235	maintenance of location	97	8	3.61	95	0.02703	0.02703
GO:0098840	protein transport along microtubule	18	3	0.67	96	0.02742	0.02742
GO:0099118	microtubule-based protein transport	18	3	0.67	97	0.02742	0.02742
GO:0098927	vesicle-mediated transport between endosomal compartments	18	3	0.67	98	0.02742	0.02742
GO:1902017	regulation of cilium assembly	18	3	0.67	99	0.02742	0.02742
GO:0045022	early endosome to late endosome transport	18	3	0.67	100	0.02742	0.02742
GO:0033365	protein localization to organelle	300	18	11.17	101	0.02855	0.02855
GO:0006110	regulation of glycolytic process	19	3	0.71	104	0.03169	0.03169
GO:0050764	regulation of phagocytosis	19	3	0.71	105	0.03169	0.03169
GO:0090317	negative regulation of intracellular protein transport	33	4	1.23	106	0.03271	0.03271
GO:0006406	mRNA export from nucleus	33	4	1.23	107	0.03271	0.03271
GO:0071427	mRNA-containing ribonucleoprotein complex export from nucleus	33	4	1.23	108	0.03271	0.03271
GO:0048193	Golgi vesicle transport	139	10	5.18	110	0.03324	0.03324
GO:0007602	phototransduction	8	2	0.3	111	0.0333	0.0333
GO:0009583	detection of light stimulus	8	2	0.3	112	0.0333	0.0333
GO:0022616	DNA strand elongation	8	2	0.3	113	0.0333	0.0333
GO:0046173	polyol biosynthetic process	20	3	0.74	117	0.03629	0.03629
GO:0061024	membrane organization	245	15	9.13	119	0.03775	0.03775
GO:0043467	regulation of generation of precursor metabolites and energy	35	4	1.3	120	0.03954	0.03954
GO:0006900	vesicle budding from membrane	35	4	1.3	121	0.03954	0.03954
GO:0038093	Fc receptor signaling pathway	68	6	2.53	122	0.03971	0.03971
GO:0006403	RNA localization	68	6	2.53	123	0.03971	0.03971
GO:0007005	mitochondrion organization	144	10	5.36	125	0.04091	0.04091
GO:0048207	vesicle targeting, rough ER to cis-Golgi	21	3	0.78	126	0.04122	0.04122
GO:0048208	COPII vesicle coating	21	3	0.78	127	0.04122	0.04122
GO:1903573	negative regulation of response to endoplasmic reticulum stress	21	3	0.78	128	0.04122	0.04122
GO:0006901	vesicle coating	21	3	0.78	129	0.04122	0.04122
GO:0042347	negative regulation of NF-kappaB import into nucleus	9	2	0.34	130	0.04178	0.04178
GO:0070816	phosphorylation of RNA polymerase II C-terminal domain	9	2	0.34	131	0.04178	0.04178
GO:0019432	triglyceride biosynthetic process	9	2	0.34	132	0.04178	0.04178
GO:1903649	regulation of cytoplasmic transport	9	2	0.34	133	0.04178	0.04178
GO:0060716	labyrinthine layer blood vessel development	9	2	0.34	134	0.04178	0.04178

## Sheet: Translation exclusive_up_MF
GO.ID	Term	Annotated	Significant	Expected	Rank in Fisher.classic	Fisher.elim	Fisher.classic
GO:0005525	GTP binding	128	12	4.86	1	0.0031	0.0031
GO:0045504	dynein heavy chain binding	5	2	0.19	8	0.0133	0.0133
GO:0019003	GDP binding	25	4	0.95	9	0.0136	0.0136
GO:0008135	translation factor activity, RNA binding	26	4	0.99	10	0.0156	0.0156
GO:0008234	cysteine-type peptidase activity	63	6	2.39	11	0.0311	0.0311
GO:0004197	cysteine-type endopeptidase activity	32	4	1.22	12	0.0315	0.0315
GO:0003924	GTPase activity	99	8	3.76	13	0.0333	0.0333
GO:1990939	ATP-dependent microtubule motor activity	9	2	0.34	14	0.0433	0.0433
GO:0051018	protein kinase A binding	22	3	0.84	15	0.0488	0.0488
GO:0016787	hydrolase activity	661	33	25.1	16	0.0544	0.0544
GO:0004722	protein serine/threonine phosphatase activity	24	3	0.91	17	0.0607	0.0607
GO:0034237	protein kinase A regulatory subunit binding	11	2	0.42	18	0.0629	0.0629
GO:0016859	cis-trans isomerase activity	11	2	0.42	19	0.0629	0.0629
GO:0003755	peptidyl-prolyl cis-trans isomerase activity	11	2	0.42	20	0.0629	0.0629
GO:0005488	binding	3876	153	147.19	21	0.0879	0.0632
GO:0016791	phosphatase activity	95	7	3.61	22	0.0678	0.0678
GO:0004842	ubiquitin-protein transferase activity	135	9	5.13	23	0.0696	0.0696
GO:0042578	phosphoric ester hydrolase activity	116	8	4.41	24	0.0723	0.0723
GO:0019207	kinase regulator activity	78	6	2.96	25	0.0744	0.0744
GO:0016462	pyrophosphatase activity	247	14	9.38	26	0.0842	0.0842
GO:0016817	hydrolase activity, acting on acid anhydrides	247	14	9.38	27	0.0842	0.0842
GO:0016818	hydrolase activity, acting on acid anhydrides, in phosphorus-containing anhydrides	247	14	9.38	28	0.0842	0.0842
GO:0019787	ubiquitin-like protein transferase activity	141	9	5.35	29	0.0861	0.0861
GO:0003774	motor activity	28	3	1.06	30	0.0881	0.0881
GO:0003723	RNA binding	505	25	19.18	31	0.0965	0.0965
GO:0003743	translation initiation factor activity	14	2	0.53	32	0.0968	0.0968
GO:0005484	SNAP receptor activity	14	2	0.53	33	0.0968	0.0968
GO:0017111	nucleoside-triphosphatase activity	233	13	8.85	34	0.1031	0.1031
GO:0035257	nuclear hormone receptor binding	48	4	1.82	35	0.1075	0.1075
GO:0035258	steroid hormone receptor binding	31	3	1.18	36	0.1115	0.1115
GO:0019887	protein kinase regulator activity	68	5	2.58	37	0.1146	0.1146
GO:0005515	protein binding	3272	131	124.25	38	0.1168	0.1168
GO:0003735	structural constituent of ribosome	17	2	0.65	39	0.1344	0.1344
GO:0050681	androgen receptor binding	17	2	0.65	40	0.1344	0.1344
GO:0008565	protein transporter activity	34	3	1.29	41	0.137	0.137
GO:0030374	ligand-dependent nuclear receptor transcription coactivator activity	18	2	0.68	42	0.1476	0.1476
GO:0008233	peptidase activity	160	9	6.08	43	0.1527	0.1527
GO:0051427	hormone receptor binding	55	4	2.09	44	0.1547	0.1547
GO:0005506	iron ion binding	36	3	1.37	45	0.1549	0.1549
GO:0000149	SNARE binding	36	3	1.37	46	0.1549	0.1549
GO:0045309	protein phosphorylated amino acid binding	19	2	0.72	47	0.1611	0.1611
GO:0008094	DNA-dependent ATPase activity	20	2	0.76	48	0.1748	0.1748
GO:0016675	oxidoreductase activity, acting on a heme group of donors	5	1	0.19	49	0.1761	0.1761
GO:0072542	protein phosphatase activator activity	5	1	0.19	50	0.1761	0.1761
GO:0005049	nuclear export signal receptor activity	5	1	0.19	51	0.1761	0.1761
GO:0051787	misfolded protein binding	5	1	0.19	52	0.1761	0.1761
GO:0003746	translation elongation factor activity	5	1	0.19	53	0.1761	0.1761
GO:0030159	receptor signaling complex scaffold activity	5	1	0.19	54	0.1761	0.1761
GO:0022839	ion gated channel activity	5	1	0.19	55	0.1761	0.1761
GO:0050308	sugar-phosphatase activity	5	1	0.19	56	0.1761	0.1761
GO:0004551	nucleotide diphosphatase activity	5	1	0.19	57	0.1761	0.1761
GO:0003951	NAD+ kinase activity	5	1	0.19	58	0.1761	0.1761
GO:0019203	carbohydrate phosphatase activity	5	1	0.19	59	0.1761	0.1761
GO:0005227	calcium activated cation channel activity	5	1	0.19	60	0.1761	0.1761
GO:0045503	dynein light chain binding	5	1	0.19	61	0.1761	0.1761
GO:0019855	calcium channel inhibitor activity	5	1	0.19	62	0.1761	0.1761
GO:0035173	histone kinase activity	5	1	0.19	63	0.1761	0.1761
GO:0048038	quinone binding	5	1	0.19	64	0.1761	0.1761
GO:0015106	bicarbonate transmembrane transporter activity	5	1	0.19	65	0.1761	0.1761
GO:0001054	RNA polymerase I activity	5	1	0.19	66	0.1761	0.1761
GO:0035014	phosphatidylinositol 3-kinase regulator activity	5	1	0.19	67	0.1761	0.1761
GO:0015197	peptide transporter activity	39	3	1.48	68	0.1832	0.1832
GO:0003777	microtubule motor activity	21	2	0.8	69	0.1886	0.1886
GO:0016788	hydrolase activity, acting on ester bonds	192	10	7.29	70	0.1921	0.1921
GO:0004860	protein kinase inhibitor activity	40	3	1.52	71	0.1929	0.1929
GO:0019210	kinase inhibitor activity	41	3	1.56	72	0.2027	0.2027
GO:0050780	dopamine receptor binding	6	1	0.23	73	0.2074	0.2074
GO:0016891	endoribonuclease activity, producing 5'-phosphomonoesters	6	1	0.23	74	0.2074	0.2074
GO:0016893	endonuclease activity, active with either ribo- or deoxyribonucleic acids and producing 5'-phosphomonoesters	6	1	0.23	75	0.2074	0.2074
GO:0004622	lysophospholipase activity	6	1	0.23	76	0.2074	0.2074
GO:0008195	phosphatidate phosphatase activity	6	1	0.23	77	0.2074	0.2074
GO:0043027	cysteine-type endopeptidase inhibitor activity involved in apoptotic process	6	1	0.23	78	0.2074	0.2074
GO:0052629	phosphatidylinositol-3,5-bisphosphate 3-phosphatase activity	6	1	0.23	79	0.2074	0.2074
GO:0008574	ATP-dependent microtubule motor activity, plus-end-directed	6	1	0.23	80	0.2074	0.2074
GO:0051959	dynein light intermediate chain binding	6	1	0.23	81	0.2074	0.2074
GO:0010314	phosphatidylinositol-5-phosphate binding	6	1	0.23	82	0.2074	0.2074
GO:0031489	myosin V binding	6	1	0.23	83	0.2074	0.2074
GO:0004721	phosphoprotein phosphatase activity	62	4	2.35	84	0.2081	0.2081
GO:0003697	single-stranded DNA binding	23	2	0.87	85	0.2167	0.2167
GO:0030295	protein kinase activator activity	23	2	0.87	86	0.2167	0.2167
GO:0070011	peptidase activity, acting on L-amino acid peptides	153	8	5.81	87	0.2242	0.2242
GO:0019783	ubiquitin-like protein-specific protease activity	44	3	1.67	88	0.2329	0.2329
GO:0140110	transcription regulator activity	443	20	16.82	89	0.236	0.236
GO:0008353	RNA polymerase II carboxy-terminal domain kinase activity	7	1	0.27	90	0.2375	0.2375
GO:0050699	WW domain binding	7	1	0.27	91	0.2375	0.2375
GO:0106018	phosphatidylinositol-3,5-bisphosphate phosphatase activity	7	1	0.27	92	0.2375	0.2375
GO:1901505	carbohydrate derivative transmembrane transporter activity	7	1	0.27	93	0.2375	0.2375
GO:0019211	phosphatase activator activity	7	1	0.27	94	0.2375	0.2375
GO:0001671	ATPase activator activity	7	1	0.27	95	0.2375	0.2375
GO:0052745	inositol phosphate phosphatase activity	7	1	0.27	96	0.2375	0.2375
GO:0070566	adenylyltransferase activity	7	1	0.27	97	0.2375	0.2375
GO:0017049	GTP-Rho binding	7	1	0.27	98	0.2375	0.2375
GO:0005172	vascular endothelial growth factor receptor binding	7	1	0.27	99	0.2375	0.2375
GO:0005527	macrolide binding	7	1	0.27	100	0.2375	0.2375
GO:0005528	FK506 binding	7	1	0.27	101	0.2375	0.2375
GO:0045296	cadherin binding	133	7	5.05	102	0.2401	0.2401
GO:0061630	ubiquitin protein ligase activity	66	4	2.51	103	0.2408	0.2408
GO:0061659	ubiquitin-like protein ligase activity	67	4	2.54	104	0.2491	0.2491
GO:0004438	phosphatidylinositol-3-phosphatase activity	8	1	0.3	105	0.2665	0.2665
GO:0005310	dicarboxylic acid transmembrane transporter activity	8	1	0.3	106	0.2665	0.2665

## Sheet: Translation exclusive_down_BP
GO.ID	Term	Annotated	Significant	Expected	Rank in Fisher.classic	Fisher.elim	Fisher.classic
GO:0007156	homophilic cell adhesion via plasma membrane adhesion molecules	42	21	2.55	1	2.2e-15	2.2e-15
GO:0007267	cell-cell signaling	414	43	25.18	6	0.00024	0.00024
GO:2001238	positive regulation of extrinsic apoptotic signaling pathway	25	7	1.52	8	0.00053	0.00053
GO:0007399	nervous system development	647	58	39.35	11	0.00097	0.00097
GO:0002253	activation of immune response	149	19	9.06	12	0.04687	0.0015
GO:0038096	Fc-gamma receptor signaling pathway involved in phagocytosis	31	7	1.89	13	0.00211	0.00211
GO:0090181	regulation of cholesterol metabolic process	31	7	1.89	14	0.00211	0.00211
GO:0002252	immune effector process	315	32	19.16	17	0.0295	0.00233
GO:0048009	insulin-like growth factor receptor signaling pathway	17	5	1.03	18	0.0027	0.0027
GO:0006508	proteolysis	497	45	30.23	21	0.01022	0.00327
GO:0010954	positive regulation of protein processing	6	3	0.36	25	0.00388	0.00388
GO:0022617	extracellular matrix disassembly	26	6	1.58	26	0.00391	0.00391
GO:0071353	cellular response to interleukin-4	13	4	0.79	27	0.00617	0.00617
GO:0007040	lysosome organization	21	5	1.28	31	0.00728	0.00728
GO:0045055	regulated exocytosis	210	22	12.77	34	0.00787	0.00787
GO:0072376	protein activation cascade	14	4	0.85	35	0.00823	0.00823
GO:0097352	autophagosome maturation	14	4	0.85	36	0.00823	0.00823
GO:0034314	Arp2/3 complex-mediated actin nucleation	14	4	0.85	37	0.00823	0.00823
GO:0048678	response to axon injury	15	4	0.91	40	0.0107	0.0107
GO:0043312	neutrophil degranulation	141	16	8.58	41	0.01083	0.01083
GO:0002283	neutrophil activation involved in immune response	141	16	8.58	42	0.01083	0.01083
GO:0044243	multicellular organismal catabolic process	23	5	1.4	43	0.01089	0.01089
GO:0030574	collagen catabolic process	23	5	1.4	44	0.01089	0.01089
GO:0060443	mammary gland morphogenesis	23	5	1.4	45	0.01089	0.01089
GO:0050808	synapse organization	72	10	4.38	46	0.01096	0.01096
GO:0048667	cell morphogenesis involved in neuron differentiation	168	18	10.22	48	0.01256	0.01256
GO:0032507	maintenance of protein location in cell	24	5	1.46	50	0.01309	0.01309
GO:0002446	neutrophil mediated immunity	144	16	8.76	51	0.01313	0.01313
GO:0042119	neutrophil activation	144	16	8.76	52	0.01313	0.01313
GO:0036230	granulocyte activation	144	16	8.76	53	0.01313	0.01313
GO:0045861	negative regulation of proteolysis	97	12	5.9	54	0.01371	0.01371
GO:0030449	regulation of complement activation	9	3	0.55	55	0.0142	0.0142
GO:2000257	regulation of protein activation cascade	9	3	0.55	56	0.0142	0.0142
GO:0051457	maintenance of protein location in nucleus	9	3	0.55	57	0.0142	0.0142
GO:0031103	axon regeneration	9	3	0.55	58	0.0142	0.0142
GO:0045540	regulation of cholesterol biosynthetic process	25	5	1.52	60	0.01557	0.01557
GO:0009056	catabolic process	747	59	45.43	61	0.03944	0.01577
GO:0008380	RNA splicing	135	15	8.21	63	0.01608	0.01608
GO:0006928	movement of cell or subcellular component	573	47	34.85	66	0.01683	0.01683
GO:1904591	positive regulation of protein import	45	7	2.74	68	0.01761	0.01761
GO:0042307	positive regulation of protein import into nucleus	45	7	2.74	69	0.01761	0.01761
GO:0003091	renal water homeostasis	10	3	0.61	72	0.01939	0.01939
GO:0072348	sulfur compound transport	10	3	0.61	73	0.01939	0.01939
GO:0006956	complement activation	10	3	0.61	74	0.01939	0.01939
GO:0051125	regulation of actin nucleation	10	3	0.61	75	0.01939	0.01939
GO:0002920	regulation of humoral immune response	10	3	0.61	76	0.01939	0.01939
GO:0072595	maintenance of protein localization in organelle	18	4	1.09	79	0.02078	0.02078
GO:0032479	regulation of type I interferon production	37	6	2.25	81	0.02257	0.02257
GO:0032606	type I interferon production	37	6	2.25	82	0.02257	0.02257
GO:0051170	nuclear import	104	12	6.33	83	0.02282	0.02282
GO:0002274	myeloid leukocyte activation	179	18	10.89	84	0.02284	0.02284
GO:0061024	membrane organization	245	23	14.9	85	0.02296	0.02296
GO:0043299	leukocyte degranulation	154	16	9.37	88	0.02359	0.02359
GO:0051602	response to electrical stimulus	11	3	0.67	89	0.02548	0.02548
GO:0002275	myeloid cell activation involved in immune response	156	16	9.49	90	0.02628	0.02628
GO:0072384	organelle transport along microtubule	29	5	1.76	92	0.02857	0.02857
GO:0061180	mammary gland epithelium development	29	5	1.76	93	0.02857	0.02857
GO:0016126	sterol biosynthetic process	39	6	2.37	94	0.02863	0.02863
GO:0002444	myeloid leukocyte mediated immunity	158	16	9.61	95	0.0292	0.0292
GO:0042063	gliogenesis	84	10	5.11	97	0.02983	0.02983
GO:0006687	glycosphingolipid metabolic process	20	4	1.22	98	0.02991	0.02991
GO:0042993	positive regulation of transcription factor import into nucleus	20	4	1.22	99	0.02991	0.02991
GO:0045185	maintenance of protein location	40	6	2.43	103	0.03203	0.03203
GO:0042177	negative regulation of protein catabolic process	40	6	2.43	104	0.03203	0.03203
GO:0000387	spliceosomal snRNP assembly	12	3	0.73	105	0.03248	0.03248
GO:0006895	Golgi to endosome transport	5	2	0.3	106	0.0326	0.0326
GO:0006684	sphingomyelin metabolic process	5	2	0.3	107	0.0326	0.0326
GO:0006677	glycosylceramide metabolic process	5	2	0.3	108	0.0326	0.0326
GO:0071501	cellular response to sterol depletion	5	2	0.3	109	0.0326	0.0326
GO:0042074	cell migration involved in gastrulation	5	2	0.3	110	0.0326	0.0326
GO:0006958	complement activation, classical pathway	5	2	0.3	111	0.0326	0.0326
GO:0090030	regulation of steroid hormone biosynthetic process	5	2	0.3	112	0.0326	0.0326
GO:0035235	ionotropic glutamate receptor signaling pathway	5	2	0.3	113	0.0326	0.0326
GO:0061684	chaperone-mediated autophagy	5	2	0.3	114	0.0326	0.0326
GO:0032933	SREBP signaling pathway	5	2	0.3	115	0.0326	0.0326
GO:0061564	axon development	148	15	9	117	0.03389	0.03389
GO:0007034	vacuolar transport	41	6	2.49	119	0.03568	0.03568
GO:0022612	gland morphogenesis	52	7	3.16	120	0.03626	0.03626
GO:0046824	positive regulation of nucleocytoplasmic transport	52	7	3.16	121	0.03626	0.03626
GO:0006606	protein import into nucleus	99	11	6.02	122	0.03654	0.03654
GO:1902930	regulation of alcohol biosynthetic process	31	5	1.89	124	0.03706	0.03706
GO:0009057	macromolecule catabolic process	426	35	25.91	125	0.03708	0.03708
GO:0030879	mammary gland development	53	7	3.22	126	0.0397	0.0397
GO:0043113	receptor clustering	13	3	0.79	129	0.04037	0.04037
GO:0006007	glucose catabolic process	13	3	0.79	130	0.04037	0.04037
GO:0010823	negative regulation of mitochondrion organization	13	3	0.79	131	0.04037	0.04037
GO:0007528	neuromuscular junction development	13	3	0.79	132	0.04037	0.04037
GO:1902476	chloride transmembrane transport	13	3	0.79	133	0.04037	0.04037
GO:0046835	carbohydrate phosphorylation	13	3	0.79	134	0.04037	0.04037
GO:1902742	apoptotic process involved in development	13	3	0.79	135	0.04037	0.04037
GO:0006835	dicarboxylic acid transport	22	4	1.34	136	0.04108	0.04108
GO:0051651	maintenance of location in cell	32	5	1.95	137	0.04182	0.04182
GO:0030308	negative regulation of cell growth	54	7	3.28	140	0.04334	0.04334
GO:0050810	regulation of steroid biosynthetic process	43	6	2.62	141	0.04376	0.04376
GO:0048675	axon extension	43	6	2.62	142	0.04376	0.04376
GO:0000904	cell morphogenesis involved in differentiation	220	20	13.38	143	0.04387	0.04387
GO:0048858	cell projection morphogenesis	194	18	11.8	144	0.04591	0.04591
GO:0120039	plasma membrane bounded cell projection morphogenesis	194	18	11.8	145	0.04591	0.04591
GO:0006664	glycolipid metabolic process	33	5	2.01	146	0.04694	0.04694
GO:1903509	liposaccharide metabolic process	33	5	2.01	147	0.04694	0.04694

## Sheet: Translation excluisve_down_MF
GO.ID	Term	Annotated	Significant	Expected	Rank in Fisher.classic	Fisher.elim	Fisher.classic
GO:0016614	oxidoreductase activity, acting on CH-OH group of donors	39	27	13.4	1	0.0039	8.7e-06
GO:0016616	oxidoreductase activity, acting on the CH-OH group of donors, NAD or NADP as acceptor	34	23	11.68	2	0.0258	7.3e-05
GO:0008378	galactosyltransferase activity	13	10	4.47	3	0.1195	0.0021
GO:0004033	aldo-keto reductase (NADP) activity	8	7	2.75	4	0.0031	0.0031
GO:0000287	magnesium ion binding	62	32	21.31	5	0.0036	0.0036
GO:0044325	ion channel binding	35	20	12.03	6	0.0046	0.0046
GO:0050700	CARD domain binding	5	5	1.72	7	0.0048	0.0048
GO:0004114	3',5'-cyclic-nucleotide phosphodiesterase activity	5	5	1.72	8	0.0048	0.0048
GO:0016620	oxidoreductase activity, acting on the aldehyde or oxo group of donors, NAD or NADP as acceptor	16	11	5.5	10	0.0052	0.0052
GO:0016303	1-phosphatidylinositol-3-kinase activity	16	11	5.5	11	0.0052	0.0052
GO:0051287	NAD binding	16	11	5.5	12	0.0052	0.0052
GO:0015081	sodium ion transmembrane transporter activity	25	15	8.59	14	0.0076	0.0076
GO:0004683	calmodulin-dependent protein kinase activity	7	6	2.41	15	0.0081	0.0081
GO:0033764	steroid dehydrogenase activity, acting on the CH-OH group of donors, NAD or NADP as acceptor	7	6	2.41	16	0.0081	0.0081
GO:0098772	molecular function regulator	481	189	165.29	18	0.0094	0.0094
GO:0071889	14-3-3 protein binding	9	7	3.09	20	0.0099	0.0099
GO:0035250	UDP-galactosyltransferase activity	9	7	3.09	21	0.0099	0.0099
GO:0008528	G-protein coupled peptide receptor activity	11	8	3.78	23	0.0107	0.0107
GO:0004674	protein serine/threonine kinase activity	151	65	51.89	24	0.0527	0.0149
GO:0005126	cytokine receptor binding	73	34	25.09	25	0.0197	0.0197
GO:0045182	translation regulator activity	16	10	5.5	26	0.0198	0.0198
GO:0005504	fatty acid binding	6	5	2.06	27	0.0204	0.0204
GO:0004298	threonine-type endopeptidase activity	6	5	2.06	28	0.0204	0.0204
GO:0070003	threonine-type peptidase activity	6	5	2.06	29	0.0204	0.0204
GO:0001965	G-protein alpha-subunit binding	6	5	2.06	30	0.0204	0.0204
GO:0005104	fibroblast growth factor receptor binding	6	5	2.06	31	0.0204	0.0204
GO:0008106	alcohol dehydrogenase (NADP+) activity	6	5	2.06	32	0.0204	0.0204
GO:0042056	chemoattractant activity	12	8	4.12	35	0.0226	0.0226
GO:0001653	peptide receptor activity	12	8	4.12	36	0.0226	0.0226
GO:0015370	solute:sodium symporter activity	12	8	4.12	37	0.0226	0.0226
GO:0008270	zinc ion binding	223	91	76.63	38	0.0233	0.0233
GO:0004029	aldehyde dehydrogenase (NAD) activity	10	7	3.44	39	0.0233	0.0233
GO:0046914	transition metal ion binding	290	115	99.66	40	0.0295	0.0295
GO:0004672	protein kinase activity	220	89	75.6	41	0.081	0.0311
GO:0042803	protein homodimerization activity	239	96	82.13	42	0.0315	0.0315
GO:0043169	cation binding	1095	401	376.29	43	0.1115	0.0373
GO:0046872	metal ion binding	1082	396	371.83	44	0.1188	0.04
GO:0052813	phosphatidylinositol bisphosphate kinase activity	22	12	7.56	45	0.0409	0.0409
GO:0046934	phosphatidylinositol-4,5-bisphosphate 3-kinase activity	22	12	7.56	46	0.0409	0.0409
GO:0046983	protein dimerization activity	362	140	124.4	47	0.0412	0.0412
GO:0022843	voltage-gated cation channel activity	11	7	3.78	48	0.0453	0.0453
GO:0042379	chemokine receptor binding	11	7	3.78	49	0.0453	0.0453
GO:0016628	oxidoreductase activity, acting on the CH-CH group of donors, NAD or NADP as acceptor	9	6	3.09	50	0.0489	0.0489
GO:0048018	receptor ligand activity	93	40	31.96	51	0.0496	0.0496
GO:0140103	catalytic activity, acting on a glycoprotein	5	4	1.72	52	0.0505	0.0505
GO:0003831	beta-N-acetylglucosaminylglycopeptide beta-1,4-galactosyltransferase activity	5	4	1.72	53	0.0505	0.0505
GO:0097153	cysteine-type endopeptidase activity involved in apoptotic process	5	4	1.72	54	0.0505	0.0505
GO:0048020	CCR chemokine receptor binding	5	4	1.72	55	0.0505	0.0505
GO:0005343	organic acid:sodium symporter activity	7	5	2.41	56	0.0513	0.0513
GO:0003785	actin monomer binding	7	5	2.41	57	0.0513	0.0513
GO:0005125	cytokine activity	47	22	16.15	58	0.0514	0.0514
GO:0030545	receptor regulator activity	99	42	34.02	60	0.0562	0.0562
GO:0015171	amino acid transmembrane transporter activity	23	12	7.9	61	0.0594	0.0594
GO:0016835	carbon-oxygen lyase activity	16	9	5.5	62	0.0598	0.0598
GO:0004709	MAP kinase kinase kinase activity	16	9	5.5	63	0.0598	0.0598
GO:0019900	kinase binding	229	90	78.7	64	0.0621	0.0621
GO:0003730	mRNA 3'-UTR binding	28	14	9.62	65	0.0633	0.0633
GO:0003707	steroid hormone receptor activity	14	8	4.81	66	0.0679	0.0679
GO:0072341	modified amino acid binding	14	8	4.81	67	0.0679	0.0679
GO:0022832	voltage-gated channel activity	21	11	7.22	68	0.0679	0.0679
GO:0005244	voltage-gated ion channel activity	21	11	7.22	69	0.0679	0.0679
GO:0003700	DNA binding transcription factor activity	316	121	108.59	71	0.0721	0.0721
GO:0004702	signal transducer, downstream of receptor, with serine/threonine kinase activity	31	15	10.65	73	0.0744	0.0744
GO:0016836	hydro-lyase activity	12	7	4.12	74	0.0771	0.0771
GO:0051540	metal cluster binding	19	10	6.53	75	0.0778	0.0778
GO:0051536	iron-sulfur cluster binding	19	10	6.53	76	0.0778	0.0778
GO:0019901	protein kinase binding	202	79	69.42	77	0.0849	0.0849
GO:0030165	PDZ domain binding	29	14	9.97	78	0.0849	0.0849
GO:0050998	nitric-oxide synthase binding	10	6	3.44	79	0.0874	0.0874
GO:0016879	ligase activity, forming carbon-nitrogen bonds	17	9	5.84	80	0.0893	0.0893
GO:0004896	cytokine receptor activity	17	9	5.84	81	0.0893	0.0893
GO:0000981	RNA polymerase II transcription factor activity, sequence-specific DNA binding	203	79	69.76	83	0.0936	0.0936
GO:0043492	ATPase activity, coupled to movement of substances	37	17	12.71	86	0.0958	0.0958
GO:0005088	Ras guanyl-nucleotide exchange factor activity	76	32	26.12	87	0.096	0.096
GO:0022804	active transmembrane transporter activity	92	38	31.62	88	0.0969	0.0969
GO:0005085	guanyl-nucleotide exchange factor activity	92	38	31.62	89	0.0969	0.0969
GO:0032451	demethylase activity	8	5	2.75	90	0.0987	0.0987
GO:0008009	chemokine activity	8	5	2.75	91	0.0987	0.0987
GO:0017080	sodium channel regulator activity	8	5	2.75	92	0.0987	0.0987
GO:0005123	death receptor binding	8	5	2.75	93	0.0987	0.0987
GO:0005249	voltage-gated potassium channel activity	8	5	2.75	94	0.0987	0.0987
GO:0033293	monocarboxylic acid binding	15	8	5.15	95	0.1028	0.1028
GO:0050661	NADP binding	15	8	5.15	96	0.1028	0.1028
GO:0032813	tumor necrosis factor receptor superfamily binding	15	8	5.15	97	0.1028	0.1028
GO:0004867	serine-type endopeptidase inhibitor activity	15	8	5.15	98	0.1028	0.1028
GO:0004871	signal transducer activity	301	114	103.44	99	0.1032	0.1032
GO:0001227	transcriptional repressor activity, RNA polymerase II transcription regulatory region sequence-specific binding	66	28	22.68	100	0.1052	0.1052
GO:0010314	phosphatidylinositol-5-phosphate binding	6	4	2.06	101	0.1105	0.1105
GO:0015172	acidic amino acid transmembrane transporter activity	6	4	2.06	102	0.1105	0.1105
GO:0005313	L-glutamate transmembrane transporter activity	6	4	2.06	103	0.1105	0.1105
GO:0005057	signal transducer activity, downstream of receptor	48	21	16.5	104	0.1116	0.1116
GO:0017048	Rho GTPase binding	64	27	21.99	106	0.1169	0.1169
GO:0005342	organic acid transmembrane transporter activity	38	17	13.06	108	0.1199	0.1199
GO:0046943	carboxylic acid transmembrane transporter activity	38	17	13.06	109	0.1199	0.1199
GO:0008514	organic anion transmembrane transporter activity	51	22	17.53	110	0.1202	0.1202
GO:0008013	beta-catenin binding	23	11	7.9	111	0.1275	0.1275
GO:0000982	transcription factor activity, RNA polymerase II core promoter proximal region sequence-specific binding	105	42	36.08	113	0.1303	0.1303
GO:0001012	RNA polymerase II regulatory region DNA binding	168	65	57.73	114	0.1314	0.1314
GO:0000977	RNA polymerase II regulatory region sequence-specific DNA binding	168	65	57.73	115	0.1314	0.1314
GO:0001078	transcriptional repressor activity, RNA polymerase II core promoter proximal region sequence-specific binding	36	16	12.37	116	0.1357	0.1357

## Sheet: Intensified up_BP
GO.ID	Term	Annotated	Significant	Expected	Rank in Fisher.classic	Fisher.elim	Fisher.classic
GO:0042176	regulation of protein catabolic process	145	8	2.29	2	0.0714	0.0018
GO:0006891	intra-Golgi vesicle-mediated transport	17	3	0.27	3	0.0022	0.0022
GO:0007178	transmembrane receptor protein serine/threonine kinase signaling pathway	122	7	1.93	4	0.0028	0.0028
GO:0042177	negative regulation of protein catabolic process	40	4	0.63	5	0.0034	0.0034
GO:0006596	polyamine biosynthetic process	6	2	0.09	6	0.0035	0.0035
GO:0048246	macrophage chemotaxis	6	2	0.09	7	0.0035	0.0035
GO:0048490	anterograde synaptic vesicle transport	6	2	0.09	8	0.0035	0.0035
GO:0031663	lipopolysaccharide-mediated signaling pathway	21	3	0.33	14	0.0041	0.0041
GO:0006888	ER to Golgi vesicle-mediated transport	75	5	1.18	16	0.0062	0.0062
GO:0042455	ribonucleoside biosynthetic process	9	2	0.14	21	0.0082	0.0082
GO:0045639	positive regulation of myeloid cell differentiation	27	3	0.43	22	0.0084	0.0084
GO:0006351	transcription, DNA-templated	1068	26	16.87	23	0.0091	0.0091
GO:0048753	pigment granule organization	10	2	0.16	26	0.0102	0.0102
GO:0032438	melanosome organization	10	2	0.16	27	0.0102	0.0102
GO:0010518	positive regulation of phospholipase activity	11	2	0.17	33	0.0123	0.0123
GO:0070085	glycosylation	92	5	1.45	35	0.0144	0.0144
GO:0006471	protein ADP-ribosylation	12	2	0.19	36	0.0146	0.0146
GO:1903050	regulation of proteolysis involved in cellular protein catabolic process	93	5	1.47	39	0.0151	0.0151
GO:0016050	vesicle organization	130	6	2.05	40	0.016	0.016
GO:0070306	lens fiber cell differentiation	13	2	0.21	42	0.0171	0.0171
GO:0033059	cellular pigmentation	13	2	0.21	43	0.0171	0.0171
GO:0006355	regulation of transcription, DNA-templated	1016	24	16.05	45	0.0187	0.0187
GO:0061136	regulation of proteasomal protein catabolic process	66	4	1.04	47	0.0197	0.0197
GO:0060193	positive regulation of lipase activity	14	2	0.22	48	0.0198	0.0198
GO:1903506	regulation of nucleic acid-templated transcription	1024	24	16.17	49	0.0205	0.0205
GO:2001141	regulation of RNA biosynthetic process	1025	24	16.19	51	0.0208	0.0208
GO:0060325	face morphogenesis	15	2	0.24	53	0.0226	0.0226
GO:0002763	positive regulation of myeloid leukocyte differentiation	16	2	0.25	55	0.0256	0.0256
GO:0010517	regulation of phospholipase activity	16	2	0.25	56	0.0256	0.0256
GO:0061640	cytoskeleton-dependent cytokinesis	16	2	0.25	57	0.0256	0.0256
GO:0006521	regulation of cellular amino acid metabolic process	16	2	0.25	58	0.0256	0.0256
GO:0007030	Golgi organization	41	3	0.65	61	0.0262	0.0262
GO:1903362	regulation of cellular protein catabolic process	108	5	1.71	63	0.027	0.027
GO:0000187	activation of MAPK activity	42	3	0.66	64	0.0279	0.0279
GO:0033238	regulation of cellular amine metabolic process	17	2	0.27	65	0.0287	0.0287
GO:0045843	negative regulation of striated muscle tissue development	17	2	0.27	66	0.0287	0.0287
GO:0060323	head morphogenesis	17	2	0.27	67	0.0287	0.0287
GO:0002260	lymphocyte homeostasis	17	2	0.27	68	0.0287	0.0287
GO:0009101	glycoprotein biosynthetic process	110	5	1.74	70	0.0289	0.0289
GO:0007224	smoothened signaling pathway	43	3	0.68	71	0.0296	0.0296
GO:0016202	regulation of striated muscle tissue development	44	3	0.69	74	0.0315	0.0315
GO:0048635	negative regulation of muscle organ development	18	2	0.28	75	0.032	0.032
GO:1901862	negative regulation of muscle tissue development	18	2	0.28	76	0.032	0.032
GO:0030901	midbrain development	18	2	0.28	77	0.032	0.032
GO:0010556	regulation of macromolecule biosynthetic process	1180	26	18.64	79	0.0325	0.0325
GO:0030111	regulation of Wnt signaling pathway	114	5	1.8	80	0.0331	0.0331
GO:0048634	regulation of muscle organ development	45	3	0.71	81	0.0333	0.0333
GO:1901861	regulation of muscle tissue development	45	3	0.71	82	0.0333	0.0333
GO:1901799	negative regulation of proteasomal protein catabolic process	19	2	0.3	83	0.0354	0.0354
GO:0006879	cellular iron ion homeostasis	19	2	0.3	84	0.0354	0.0354
GO:0090398	cellular senescence	19	2	0.3	85	0.0354	0.0354
GO:0032434	regulation of proteasomal ubiquitin-dependent protein catabolic process	47	3	0.74	86	0.0373	0.0373
GO:0010171	body morphogenesis	20	2	0.32	89	0.0389	0.0389
GO:0051252	regulation of RNA metabolic process	1085	24	17.14	90	0.0396	0.0396
GO:0060828	regulation of canonical Wnt signaling pathway	84	4	1.33	92	0.0427	0.0427
GO:2000112	regulation of cellular macromolecule biosynthetic process	1153	25	18.21	93	0.0439	0.0439
GO:0016482	cytosolic transport	51	3	0.81	94	0.0458	0.0458
GO:0035019	somatic stem cell population maintenance	22	2	0.35	95	0.0463	0.0463
GO:0071621	granulocyte chemotaxis	22	2	0.35	96	0.0463	0.0463
GO:1903508	positive regulation of nucleic acid-templated transcription	451	12	7.12	98	0.0474	0.0474
GO:0045893	positive regulation of transcription, DNA-templated	451	12	7.12	99	0.0474	0.0474
GO:1902680	positive regulation of RNA biosynthetic process	452	12	7.14	100	0.0481	0.0481
GO:0006486	protein glycosylation	88	4	1.39	101	0.0493	0.0493
GO:0043413	macromolecule glycosylation	88	4	1.39	102	0.0493	0.0493
GO:0071453	cellular response to oxygen levels	88	4	1.39	103	0.0493	0.0493
GO:0048199	vesicle targeting, to, from or within Golgi	23	2	0.36	104	0.0502	0.0502
GO:0001776	leukocyte homeostasis	23	2	0.36	105	0.0502	0.0502
GO:0060324	face development	23	2	0.36	106	0.0502	0.0502
GO:0097530	granulocyte migration	23	2	0.36	107	0.0502	0.0502
GO:0043433	negative regulation of DNA binding transcription factor activity	53	3	0.84	108	0.0504	0.0504
GO:0030177	positive regulation of Wnt signaling pathway	53	3	0.84	109	0.0504	0.0504
GO:0007568	aging	89	4	1.41	110	0.051	0.051
GO:0031326	regulation of cellular biosynthetic process	1228	26	19.4	111	0.0514	0.0514
GO:0043161	proteasome-mediated ubiquitin-dependent protein catabolic process	129	5	2.04	112	0.0518	0.0518
GO:0043473	pigmentation	24	2	0.38	113	0.0543	0.0543
GO:1903051	negative regulation of proteolysis involved in cellular protein catabolic process	24	2	0.38	114	0.0543	0.0543
GO:0009100	glycoprotein metabolic process	131	5	2.07	115	0.0547	0.0547
GO:0060191	regulation of lipase activity	25	2	0.39	118	0.0584	0.0584
GO:0001890	placenta development	57	3	0.9	120	0.0602	0.0602
GO:0021700	developmental maturation	57	3	0.9	121	0.0602	0.0602
GO:1901532	regulation of hematopoietic progenitor cell differentiation	26	2	0.41	124	0.0626	0.0626
GO:0042147	retrograde transport, endosome to Golgi	26	2	0.41	125	0.0626	0.0626
GO:0002088	lens development in camera-type eye	26	2	0.41	126	0.0626	0.0626
GO:0016197	endosomal transport	97	4	1.53	129	0.066	0.066
GO:0009889	regulation of biosynthetic process	1257	26	19.85	130	0.0664	0.0664
GO:0048008	platelet-derived growth factor receptor signaling pathway	27	2	0.43	133	0.067	0.067
GO:0055072	iron ion homeostasis	27	2	0.43	134	0.067	0.067
GO:0051254	positive regulation of RNA metabolic process	477	12	7.53	135	0.0675	0.0675
GO:0010468	regulation of gene expression	1259	26	19.89	136	0.0675	0.0675
GO:0048469	cell maturation	28	2	0.44	138	0.0714	0.0714
GO:1903363	negative regulation of cellular protein catabolic process	28	2	0.44	139	0.0714	0.0714
GO:0045732	positive regulation of protein catabolic process	100	4	1.58	140	0.0722	0.0722
GO:0003006	developmental process involved in reproduction	188	6	2.97	142	0.0747	0.0747
GO:0048505	regulation of timing of cell differentiation	5	1	0.08	147	0.0766	0.0766
GO:0061309	cardiac neural crest cell development involved in outflow tract morphogenesis	5	1	0.08	148	0.0766	0.0766
GO:1904153	negative regulation of retrograde protein transport, ER to cytosol	5	1	0.08	149	0.0766	0.0766
GO:1901739	regulation of myoblast fusion	5	1	0.08	150	0.0766	0.0766
GO:0070862	negative regulation of protein exit from endoplasmic reticulum	5	1	0.08	151	0.0766	0.0766
GO:0000301	retrograde transport, vesicle recycling within Golgi	5	1	0.08	152	0.0766	0.0766
GO:1905521	regulation of macrophage migration	5	1	0.08	153	0.0766	0.0766

## Sheet: Intensified up_MF
GO.ID	Term	Annotated	Significant	Expected	Rank in Fisher.classic	Fisher.elim	Fisher.classic
GO:0003924	GTPase activity	99	6	1.6	1	0.0049	0.0049
GO:0043015	gamma-tubulin binding	7	2	0.11	2	0.0051	0.0051
GO:0043425	bHLH transcription factor binding	9	2	0.15	3	0.0086	0.0086
GO:0003700	DNA binding transcription factor activity	316	11	5.11	4	0.0116	0.0116
GO:0004702	signal transducer, downstream of receptor, with serine/threonine kinase activity	31	3	0.5	5	0.0132	0.0132
GO:0000981	RNA polymerase II transcription factor activity, sequence-specific DNA binding	203	8	3.28	6	0.0157	0.0157
GO:0005525	GTP binding	128	6	2.07	7	0.0166	0.0166
GO:0032550	purine ribonucleoside binding	130	6	2.1	8	0.0178	0.0178
GO:0001883	purine nucleoside binding	131	6	2.12	9	0.0184	0.0184
GO:0032549	ribonucleoside binding	132	6	2.14	10	0.0191	0.0191
GO:0001882	nucleoside binding	134	6	2.17	11	0.0204	0.0204
GO:0032561	guanyl ribonucleotide binding	135	6	2.18	12	0.021	0.021
GO:0019001	guanyl nucleotide binding	135	6	2.18	13	0.021	0.021
GO:0140110	transcription regulator activity	443	13	7.17	14	0.0232	0.0232
GO:0140034	methylation-dependent protein binding	15	2	0.24	15	0.0236	0.0236
GO:0035064	methylated histone binding	15	2	0.24	16	0.0236	0.0236
GO:0003677	DNA binding	598	16	9.67	17	0.0262	0.0262
GO:0016782	transferase activity, transferring sulfur-containing groups	16	2	0.26	18	0.0267	0.0267
GO:1901363	heterocyclic compound binding	1597	34	25.83	19	0.0285	0.0285
GO:0035639	purine ribonucleoside triphosphate binding	556	15	8.99	20	0.0295	0.0295
GO:0016763	transferase activity, transferring pentosyl groups	17	2	0.27	21	0.03	0.03
GO:0001228	transcriptional activator activity, RNA polymerase II transcription regulatory region sequence-specific binding	110	5	1.78	22	0.0317	0.0317
GO:0097159	organic cyclic compound binding	1614	34	26.11	23	0.0334	0.0334
GO:0032555	purine ribonucleotide binding	565	15	9.14	24	0.0335	0.0335
GO:0032553	ribonucleotide binding	567	15	9.17	25	0.0344	0.0344
GO:0017076	purine nucleotide binding	568	15	9.19	26	0.0349	0.0349
GO:0017112	Rab guanyl-nucleotide exchange factor activity	20	2	0.32	27	0.0406	0.0406
GO:0005488	binding	3876	67	62.69	28	0.054	0.0413
GO:0005057	signal transducer activity, downstream of receptor	48	3	0.78	29	0.0417	0.0417
GO:0015085	calcium ion transmembrane transporter activity	22	2	0.36	30	0.0484	0.0484
GO:0004672	protein kinase activity	220	7	3.56	31	0.0631	0.0631
GO:0017137	Rab GTPase binding	60	3	0.97	32	0.0721	0.0721
GO:0015491	cation:cation antiporter activity	5	1	0.08	33	0.0783	0.0783
GO:0019206	nucleoside kinase activity	5	1	0.08	34	0.0783	0.0783
GO:0051537	2 iron, 2 sulfur cluster binding	5	1	0.08	35	0.0783	0.0783
GO:0055106	ubiquitin-protein transferase regulator activity	5	1	0.08	36	0.0783	0.0783
GO:0003705	transcription factor activity, RNA polymerase II distal enhancer sequence-specific binding	30	2	0.49	38	0.0839	0.0839
GO:0000166	nucleotide binding	643	15	10.4	39	0.0864	0.0864
GO:1901265	nucleoside phosphate binding	643	15	10.4	40	0.0864	0.0864
GO:0000982	transcription factor activity, RNA polymerase II core promoter proximal region sequence-specific binding	105	4	1.7	41	0.0889	0.0889
GO:0001227	transcriptional repressor activity, RNA polymerase II transcription regulatory region sequence-specific binding	66	3	1.07	42	0.0902	0.0902
GO:0061630	ubiquitin protein ligase activity	66	3	1.07	43	0.0902	0.0902
GO:0016301	kinase activity	288	8	4.66	44	0.0911	0.0911
GO:0097367	carbohydrate derivative binding	649	15	10.5	45	0.092	0.092
GO:0070003	threonine-type peptidase activity	6	1	0.1	46	0.0933	0.0933
GO:0032452	histone demethylase activity	6	1	0.1	47	0.0933	0.0933
GO:0004298	threonine-type endopeptidase activity	6	1	0.1	48	0.0933	0.0933
GO:0004861	cyclin-dependent protein serine/threonine kinase inhibitor activity	6	1	0.1	49	0.0933	0.0933
GO:0005086	ARF guanyl-nucleotide exchange factor activity	6	1	0.1	50	0.0933	0.0933
GO:0061659	ubiquitin-like protein ligase activity	67	3	1.08	51	0.0934	0.0934
GO:0004674	protein serine/threonine kinase activity	151	5	2.44	52	0.0959	0.0959
GO:0000975	regulatory region DNA binding	248	7	4.01	57	0.1038	0.1038
GO:0044212	transcription regulatory region DNA binding	248	7	4.01	58	0.1038	0.1038
GO:0001067	regulatory region nucleic acid binding	249	7	4.03	59	0.1055	0.1055
GO:0015298	solute:cation antiporter activity	7	1	0.11	60	0.1079	0.1079
GO:0061650	ubiquitin-like protein conjugating enzyme activity	7	1	0.11	61	0.1079	0.1079
GO:0036442	hydrogen-exporting ATPase activity	7	1	0.11	62	0.1079	0.1079
GO:0061631	ubiquitin conjugating enzyme activity	7	1	0.11	63	0.1079	0.1079
GO:0001078	transcriptional repressor activity, RNA polymerase II core promoter proximal region sequence-specific binding	36	2	0.58	64	0.1144	0.1144
GO:0000149	SNARE binding	36	2	0.58	65	0.1144	0.1144
GO:0005506	iron ion binding	36	2	0.58	66	0.1144	0.1144
GO:0016740	transferase activity	728	16	11.77	67	0.1169	0.1169
GO:0036094	small molecule binding	729	16	11.79	68	0.118	0.118
GO:0032451	demethylase activity	8	1	0.13	69	0.1224	0.1224
GO:0008009	chemokine activity	8	1	0.13	70	0.1224	0.1224
GO:0072509	divalent inorganic cation transmembrane transporter activity	38	2	0.61	71	0.1251	0.1251
GO:0016773	phosphotransferase activity, alcohol group as acceptor	261	7	4.22	72	0.1267	0.1267
GO:0140030	modification-dependent protein binding	39	2	0.63	73	0.1305	0.1305
GO:0004860	protein kinase inhibitor activity	40	2	0.65	74	0.136	0.136
GO:0099516	ion antiporter activity	9	1	0.15	75	0.1366	0.1366
GO:0031434	mitogen-activated protein kinase kinase binding	9	1	0.15	76	0.1366	0.1366
GO:0070405	ammonium ion binding	9	1	0.15	77	0.1366	0.1366
GO:0001205	transcriptional activator activity, RNA polymerase II distal enhancer sequence-specific binding	9	1	0.15	78	0.1366	0.1366
GO:0015662	ATPase activity, coupled to transmembrane movement of ions, phosphorylative mechanism	9	1	0.15	79	0.1366	0.1366
GO:0003950	NAD+ ADP-ribosyltransferase activity	9	1	0.15	80	0.1366	0.1366
GO:0019210	kinase inhibitor activity	41	2	0.66	82	0.1416	0.1416
GO:0043565	sequence-specific DNA binding	271	7	4.38	83	0.146	0.146
GO:0019201	nucleotide kinase activity	10	1	0.16	84	0.1506	0.1506
GO:0004693	cyclin-dependent protein serine/threonine kinase activity	10	1	0.16	85	0.1506	0.1506
GO:0097472	cyclin-dependent protein kinase activity	10	1	0.16	86	0.1506	0.1506
GO:0008146	sulfotransferase activity	11	1	0.18	87	0.1644	0.1644
GO:0016538	cyclin-dependent protein serine/threonine kinase regulator activity	11	1	0.18	88	0.1644	0.1644
GO:0051019	mitogen-activated protein kinase binding	11	1	0.18	89	0.1644	0.1644
GO:0042379	chemokine receptor binding	11	1	0.18	90	0.1644	0.1644
GO:0030332	cyclin binding	11	1	0.18	91	0.1644	0.1644
GO:0031369	translation initiation factor binding	11	1	0.18	92	0.1644	0.1644
GO:0003714	transcription corepressor activity	88	3	1.42	93	0.1695	0.1695
GO:0016776	phosphotransferase activity, phosphate group as acceptor	12	1	0.19	94	0.1779	0.1779
GO:0016772	transferase activity, transferring phosphorus-containing groups	339	8	5.48	95	0.1789	0.1789
GO:0005085	guanyl-nucleotide exchange factor activity	92	3	1.49	96	0.1856	0.1856
GO:0003779	actin binding	140	4	2.26	97	0.1897	0.1897
GO:0016831	carboxy-lyase activity	13	1	0.21	98	0.1913	0.1913
GO:0031624	ubiquitin conjugating enzyme binding	13	1	0.21	99	0.1913	0.1913
GO:0004712	protein serine/threonine/tyrosine kinase activity	13	1	0.21	100	0.1913	0.1913
GO:0042393	histone binding	50	2	0.81	101	0.1933	0.1933
GO:0000976	transcription regulatory region sequence-specific DNA binding	191	5	3.09	102	0.1949	0.1949
GO:0000978	RNA polymerase II core promoter proximal region sequence-specific DNA binding	96	3	1.55	103	0.2022	0.2022
GO:0005484	SNAP receptor activity	14	1	0.23	104	0.2044	0.2044
GO:0005154	epidermal growth factor receptor binding	14	1	0.23	105	0.2044	0.2044
GO:0019829	cation-transporting ATPase activity	14	1	0.23	106	0.2044	0.2044

[truncated: 6 more sheets: Intensified down_BP, Intensified down_MF, Forwarded up_BP, Forwarded up_MF, Forwarded down_BP, Forwarded down_MF]
