# Supplementary material for: Widespread Translational Control of Fibrosis in the Human Heart by RNA-Binding Proteins
Source: Circulation. 2019 Jul 9;140(11):937–51. doi: 10.1161/CIRCULATIONAHA.119.039596 (PMC6749977; doi:10.1161/CIRCULATIONAHA.119.039596)
Supplement: Supplementary file 5 [file cir-140-937-s005.xls]

## Sheet: Forwarded transient_BP
GO.ID	Term	Annotated	Significant	Expected	Rank in Fisher.classic	Fisher.elim	Fisher.classic
GO:0046483	heterocycle metabolic process	1629	195	139.78	1	0.01497	6e-10
GO:0006139	nucleobase-containing compound metabolic process	1593	191	136.69	2	0.02597	1e-09
GO:0006725	cellular aromatic compound metabolic process	1629	194	139.78	3	0.02406	1.2e-09
GO:1901360	organic cyclic compound metabolic process	1698	199	145.7	4	0.02825	2.6e-09
GO:0018130	heterocycle biosynthetic process	1213	148	104.09	8	0.01119	1.6e-07
GO:0051252	regulation of RNA metabolic process	1085	135	93.1	9	0.01307	2.5e-07
GO:0019438	aromatic compound biosynthetic process	1206	146	103.49	10	0.02613	3.5e-07
GO:0019219	regulation of nucleobase-containing compound metabolic process	1176	143	100.91	11	0.03029	3.8e-07
GO:1903506	regulation of nucleic acid-templated transcription	1024	125	87.87	18	0.00173	2.9e-06
GO:0031323	regulation of cellular metabolic process	1753	191	150.42	23	0.03459	4.8e-06
GO:0006355	regulation of transcription, DNA-templated	1016	121	87.18	30	1.7e-05	1.7e-05
GO:0006396	RNA processing	281	41	24.11	43	0.00038	0.00038
GO:0043401	steroid hormone mediated signaling pathway	58	13	4.98	44	0.00098	0.00098
GO:0051346	negative regulation of hydrolase activity	120	21	10.3	45	0.00111	0.00111
GO:0016573	histone acetylation	38	9	3.26	51	0.00395	0.00395
GO:0042572	retinol metabolic process	9	4	0.77	52	0.00474	0.00474
GO:0010719	negative regulation of epithelial to mesenchymal transition	9	4	0.77	53	0.00474	0.00474
GO:0031056	regulation of histone modification	39	9	3.35	54	0.00475	0.00475
GO:0042754	negative regulation of circadian rhythm	5	3	0.43	57	0.0055	0.0055
GO:0034144	negative regulation of toll-like receptor 4 signaling pathway	5	3	0.43	58	0.0055	0.0055
GO:0051450	myoblast proliferation	5	3	0.43	59	0.0055	0.0055
GO:0033628	regulation of cell adhesion mediated by integrin	15	5	1.29	64	0.0066	0.0066
GO:0035335	peptidyl-tyrosine dephosphorylation	34	8	2.92	67	0.00676	0.00676
GO:2001240	negative regulation of extrinsic apoptotic signaling pathway in absence of ligand	10	4	0.86	69	0.00738	0.00738
GO:1901796	regulation of signal transduction by p53 class mediator	50	10	4.29	71	0.00871	0.00871
GO:0001541	ovarian follicle development	16	5	1.37	72	0.00893	0.00893
GO:0050905	neuromuscular process	16	5	1.37	73	0.00893	0.00893
GO:0007200	phospholipase C-activating G-protein coupled receptor signaling pathway	16	5	1.37	74	0.00893	0.00893
GO:0065004	protein-DNA complex assembly	51	10	4.38	76	0.01003	0.01003
GO:0090083	regulation of inclusion body assembly	6	3	0.51	77	0.0103	0.0103
GO:0031061	negative regulation of histone methylation	6	3	0.51	78	0.0103	0.0103
GO:0043981	histone H4-K5 acetylation	6	3	0.51	79	0.0103	0.0103
GO:0043982	histone H4-K8 acetylation	6	3	0.51	80	0.0103	0.0103
GO:0043984	histone H4-K16 acetylation	6	3	0.51	81	0.0103	0.0103
GO:0070561	vitamin D receptor signaling pathway	6	3	0.51	82	0.0103	0.0103
GO:0008380	RNA splicing	135	20	11.58	83	0.01031	0.01031
GO:0051253	negative regulation of RNA metabolic process	394	47	33.81	84	0.01041	0.01041
GO:0043616	keratinocyte proliferation	11	4	0.94	85	0.01082	0.01082
GO:1901657	glycosyl compound metabolic process	37	8	3.17	88	0.01146	0.01146
GO:1900744	regulation of p38MAPK cascade	17	5	1.46	89	0.01178	0.01178
GO:1902679	negative regulation of RNA biosynthetic process	368	44	31.58	91	0.01257	0.01257
GO:1903507	negative regulation of nucleic acid-templated transcription	368	44	31.58	92	0.01257	0.01257
GO:0045934	negative regulation of nucleobase-containing compound metabolic process	429	50	36.81	94	0.01278	0.01278
GO:0061041	regulation of wound healing	53	10	4.55	95	0.01313	0.01313
GO:0006334	nucleosome assembly	24	6	2.06	97	0.01362	0.01362
GO:0009116	nucleoside metabolic process	31	7	2.66	98	0.01394	0.01394
GO:0035411	catenin import into nucleus	12	4	1.03	99	0.01514	0.01514
GO:0035412	regulation of catenin import into nucleus	12	4	1.03	100	0.01514	0.01514
GO:0031057	negative regulation of histone modification	12	4	1.03	101	0.01514	0.01514
GO:0060795	cell fate commitment involved in formation of primary germ layer	12	4	1.03	102	0.01514	0.01514
GO:0045943	positive regulation of transcription from RNA polymerase I promoter	12	4	1.03	103	0.01514	0.01514
GO:0043967	histone H4 acetylation	18	5	1.54	104	0.01519	0.01519
GO:0043484	regulation of RNA splicing	32	7	2.75	106	0.01657	0.01657
GO:0045724	positive regulation of cilium assembly	7	3	0.6	108	0.01689	0.01689
GO:0090344	negative regulation of cell aging	7	3	0.6	109	0.01689	0.01689
GO:0048024	regulation of mRNA splicing, via spliceosome	19	5	1.63	110	0.0192	0.0192
GO:0090398	cellular senescence	19	5	1.63	111	0.0192	0.0192
GO:0010921	regulation of phosphatase activity	33	7	2.83	112	0.01953	0.01953
GO:0031327	negative regulation of cellular biosynthetic process	481	54	41.27	113	0.01979	0.01979
GO:0000398	mRNA splicing, via spliceosome	99	15	8.5	114	0.02037	0.02037
GO:0000377	RNA splicing, via transesterification reactions with bulged adenosine as nucleophile	99	15	8.5	115	0.02037	0.02037
GO:1905268	negative regulation of chromatin organization	13	4	1.12	116	0.02042	0.02042
GO:0006356	regulation of transcription from RNA polymerase I promoter	13	4	1.12	117	0.02042	0.02042
GO:0090342	regulation of cell aging	13	4	1.12	118	0.02042	0.02042
GO:1901797	negative regulation of signal transduction by p53 class mediator	13	4	1.12	119	0.02042	0.02042
GO:0000375	RNA splicing, via transesterification reactions	100	15	8.58	121	0.02216	0.02216
GO:0043154	negative regulation of cysteine-type endopeptidase activity involved in apoptotic process	34	7	2.92	122	0.02284	0.02284
GO:0009890	negative regulation of biosynthetic process	485	54	41.62	123	0.02297	0.02297
GO:0031324	negative regulation of cellular metabolic process	794	83	68.13	124	0.02353	0.02353
GO:0038066	p38MAPK cascade	20	5	1.72	125	0.02385	0.02385
GO:0090303	positive regulation of wound healing	20	5	1.72	126	0.02385	0.02385
GO:1903034	regulation of response to wounding	58	10	4.98	127	0.02397	0.02397
GO:0031123	RNA 3'-end processing	42	8	3.6	128	0.02407	0.02407
GO:0006144	purine nucleobase metabolic process	8	3	0.69	129	0.02532	0.02532
GO:0002902	regulation of B cell apoptotic process	8	3	0.69	130	0.02532	0.02532
GO:1900274	regulation of phospholipase C activity	8	3	0.69	131	0.02532	0.02532
GO:0060192	negative regulation of lipase activity	8	3	0.69	132	0.02532	0.02532
GO:0045686	negative regulation of glial cell differentiation	8	3	0.69	133	0.02532	0.02532
GO:0009164	nucleoside catabolic process	8	3	0.69	134	0.02532	0.02532
GO:0070873	regulation of glycogen metabolic process	8	3	0.69	135	0.02532	0.02532
GO:0070841	inclusion body assembly	8	3	0.69	136	0.02532	0.02532
GO:0014067	negative regulation of phosphatidylinositol 3-kinase signaling	8	3	0.69	137	0.02532	0.02532
GO:0098815	modulation of excitatory postsynaptic potential	8	3	0.69	138	0.02532	0.02532
GO:0001782	B cell homeostasis	8	3	0.69	139	0.02532	0.02532
GO:0010558	negative regulation of macromolecule biosynthetic process	457	51	39.21	142	0.02585	0.02585
GO:0007569	cell aging	35	7	3	143	0.02653	0.02653
GO:0010676	positive regulation of cellular carbohydrate metabolic process	14	4	1.2	144	0.0267	0.0267
GO:0033280	response to vitamin D	14	4	1.2	145	0.0267	0.0267
GO:1902042	negative regulation of extrinsic apoptotic signaling pathway via death domain receptors	14	4	1.2	146	0.0267	0.0267
GO:0031060	regulation of histone methylation	14	4	1.2	147	0.0267	0.0267
GO:0071824	protein-DNA complex subunit organization	59	10	5.06	148	0.02674	0.02674
GO:0045892	negative regulation of transcription, DNA-templated	355	41	30.46	149	0.02683	0.02683
GO:0030518	intracellular steroid hormone receptor signaling pathway	43	8	3.69	150	0.02744	0.02744
GO:1903036	positive regulation of response to wounding	21	5	1.8	152	0.02917	0.02917
GO:0045913	positive regulation of carbohydrate metabolic process	21	5	1.8	153	0.02917	0.02917
GO:0048015	phosphatidylinositol-mediated signaling	60	10	5.15	154	0.02974	0.02974
GO:2001252	positive regulation of chromosome organization	36	7	3.09	155	0.03059	0.03059
GO:0045597	positive regulation of cell differentiation	289	34	24.8	158	0.03315	0.03315
GO:1904036	negative regulation of epithelial cell apoptotic process	15	4	1.29	159	0.03402	0.03402
GO:0009112	nucleobase metabolic process	15	4	1.29	160	0.03402	0.03402

## Sheet: Forwarded transient_MF
GO.ID	Term	Annotated	Significant	Expected	Rank in Fisher.classic	Fisher.elim	Fisher.classic
GO:0003676	nucleic acid binding	1033	128	89.11	1	0.01624	1.2e-06
GO:0003677	DNA binding	598	82	51.59	2	4.5e-06	4.5e-06
GO:0046872	metal ion binding	1082	124	93.34	3	0.00011	0.00011
GO:0097159	organic cyclic compound binding	1614	171	139.23	5	0.10166	0.00025
GO:1901363	heterocyclic compound binding	1597	169	137.76	6	0.11758	0.0003
GO:0005488	binding	3876	349	334.36	7	0.0364	0.00224
GO:0035257	nuclear hormone receptor binding	48	10	4.14	10	0.00672	0.00672
GO:0035064	methylated histone binding	15	5	1.29	11	0.00675	0.00675
GO:0004725	protein tyrosine phosphatase activity	34	8	2.93	13	0.00698	0.00698
GO:0140110	transcription regulator activity	443	52	38.21	15	0.0108	0.0108
GO:0004402	histone acetyltransferase activity	11	4	0.95	16	0.01102	0.01102
GO:0051059	NF-kappaB binding	11	4	0.95	17	0.01102	0.01102
GO:0051019	mitogen-activated protein kinase binding	11	4	0.95	18	0.01102	0.01102
GO:0061733	peptide-lysine-N-acetyltransferase activity	11	4	0.95	19	0.01102	0.01102
GO:0008134	transcription factor binding	200	27	17.25	20	0.01177	0.01177
GO:0003705	transcription factor activity, RNA polymerase II distal enhancer sequence-specific binding	30	7	2.59	21	0.01196	0.01196
GO:0000981	RNA polymerase II transcription factor activity, sequence-specific DNA binding	203	27	17.51	22	0.0142	0.0142
GO:0046914	transition metal ion binding	290	36	25.02	23	0.01456	0.01456
GO:0043565	sequence-specific DNA binding	271	34	23.38	24	0.01495	0.01495
GO:0008270	zinc ion binding	223	29	19.24	25	0.0151	0.0151
GO:0034212	peptide N-acetyltransferase activity	12	4	1.04	26	0.01542	0.01542
GO:0043548	phosphatidylinositol 3-kinase binding	12	4	1.04	27	0.01542	0.01542
GO:0003700	DNA binding transcription factor activity	316	38	27.26	28	0.01974	0.01974
GO:0020037	heme binding	26	6	2.24	29	0.02062	0.02062
GO:0008138	protein tyrosine/serine/threonine phosphatase activity	20	5	1.73	30	0.02435	0.02435
GO:0016407	acetyltransferase activity	20	5	1.73	31	0.02435	0.02435
GO:0046906	tetrapyrrole binding	27	6	2.33	32	0.02465	0.02465
GO:0003707	steroid hormone receptor activity	14	4	1.21	33	0.02718	0.02718
GO:0035591	signaling adaptor activity	29	6	2.5	34	0.0342	0.0342
GO:0008080	N-acetyltransferase activity	15	4	1.29	35	0.0346	0.0346
GO:0042974	retinoic acid receptor binding	9	3	0.78	36	0.03611	0.03611
GO:0031434	mitogen-activated protein kinase kinase binding	9	3	0.78	37	0.03611	0.03611
GO:0003690	double-stranded DNA binding	220	27	18.98	38	0.03648	0.03648
GO:0035258	steroid hormone receptor binding	31	6	2.67	39	0.04586	0.04586
GO:0140101	catalytic activity, acting on a tRNA	33	6	2.85	40	0.05973	0.05973
GO:0043184	vascular endothelial growth factor receptor 2 binding	5	2	0.43	41	0.06229	0.06229
GO:0010485	H4 histone acetyltransferase activity	5	2	0.43	42	0.06229	0.06229
GO:0036312	phosphatidylinositol 3-kinase regulatory subunit binding	5	2	0.43	43	0.06229	0.06229
GO:0005068	transmembrane receptor protein tyrosine kinase adaptor activity	5	2	0.43	44	0.06229	0.06229
GO:0019239	deaminase activity	5	2	0.43	45	0.06229	0.06229
GO:0036002	pre-mRNA binding	11	3	0.95	46	0.06236	0.06236
GO:0016410	N-acyltransferase activity	18	4	1.55	48	0.06326	0.06326
GO:0008173	RNA methyltransferase activity	19	4	1.64	49	0.0749	0.0749
GO:0044212	transcription regulatory region DNA binding	248	28	21.39	50	0.08094	0.08094
GO:0000975	regulatory region DNA binding	248	28	21.39	51	0.08094	0.08094
GO:0001067	regulatory region nucleic acid binding	249	28	21.48	52	0.08416	0.08416
GO:0003682	chromatin binding	129	16	11.13	53	0.08658	0.08658
GO:1990837	sequence-specific double-stranded DNA binding	199	23	17.17	54	0.08765	0.08765
GO:0016814	hydrolase activity, acting on carbon-nitrogen (but not peptide) bonds, in cyclic amidines	6	2	0.52	55	0.0882	0.0882
GO:0000983	transcription factor activity, RNA polymerase II core promoter sequence-specific	6	2	0.52	56	0.0882	0.0882
GO:0032452	histone demethylase activity	6	2	0.52	57	0.0882	0.0882
GO:0005504	fatty acid binding	6	2	0.52	58	0.0882	0.0882
GO:0035259	glucocorticoid receptor binding	6	2	0.52	59	0.0882	0.0882
GO:0008106	alcohol dehydrogenase (NADP+) activity	6	2	0.52	60	0.0882	0.0882
GO:0046965	retinoid X receptor binding	6	2	0.52	61	0.0882	0.0882
GO:0008022	protein C-terminus binding	63	9	5.43	62	0.08902	0.08902
GO:0003723	RNA binding	505	52	43.56	63	0.0922	0.0922
GO:0022834	ligand-gated channel activity	13	3	1.12	64	0.09517	0.09517
GO:0030544	Hsp70 protein binding	13	3	1.12	65	0.09517	0.09517
GO:0015276	ligand-gated ion channel activity	13	3	1.12	66	0.09517	0.09517
GO:0003712	transcription cofactor activity	184	21	15.87	67	0.10976	0.10976
GO:0016810	hydrolase activity, acting on carbon-nitrogen (but not peptide) bonds	30	5	2.59	68	0.11097	0.11097
GO:0046875	ephrin receptor binding	14	3	1.21	70	0.11371	0.11371
GO:0051721	protein phosphatase 2A binding	14	3	1.21	71	0.11371	0.11371
GO:0030331	estrogen receptor binding	14	3	1.21	72	0.11371	0.11371
GO:0004715	non-membrane spanning protein tyrosine kinase activity	22	4	1.9	73	0.11563	0.11563
GO:0008093	cytoskeletal adaptor activity	7	2	0.6	74	0.11663	0.11663
GO:0003785	actin monomer binding	7	2	0.6	75	0.11663	0.11663
GO:0070064	proline-rich region binding	7	2	0.6	76	0.11663	0.11663
GO:0008175	tRNA methyltransferase activity	7	2	0.6	77	0.11663	0.11663
GO:0001671	ATPase activator activity	7	2	0.6	78	0.11663	0.11663
GO:0005159	insulin-like growth factor receptor binding	7	2	0.6	79	0.11663	0.11663
GO:0099094	ligand-gated cation channel activity	7	2	0.6	80	0.11663	0.11663
GO:0005172	vascular endothelial growth factor receptor binding	7	2	0.6	81	0.11663	0.11663
GO:0032794	GTPase activating protein binding	7	2	0.6	82	0.11663	0.11663
GO:0017046	peptide hormone binding	7	2	0.6	83	0.11663	0.11663
GO:0000989	transcription factor activity, transcription factor binding	209	23	18.03	84	0.13065	0.13065
GO:0008013	beta-catenin binding	23	4	1.98	85	0.13097	0.13097
GO:0098531	transcription factor activity, direct ligand regulated sequence-specific DNA binding	15	3	1.29	86	0.13349	0.13349
GO:0005547	phosphatidylinositol-3,4,5-trisphosphate binding	15	3	1.29	87	0.13349	0.13349
GO:0004879	nuclear receptor activity	15	3	1.29	88	0.13349	0.13349
GO:0005179	hormone activity	15	3	1.29	89	0.13349	0.13349
GO:0003714	transcription corepressor activity	88	11	7.59	90	0.13366	0.13366
GO:0016747	transferase activity, transferring acyl groups other than amino-acyl groups	50	7	4.31	91	0.13522	0.13522
GO:0000988	transcription factor activity, protein binding	210	23	18.12	92	0.13555	0.13555
GO:0060090	molecular adaptor activity	69	9	5.95	93	0.13654	0.13654
GO:0017124	SH3 domain binding	41	6	3.54	94	0.13719	0.13719
GO:0000976	transcription regulatory region sequence-specific DNA binding	191	21	16.48	95	0.14481	0.14481
GO:0004033	aldo-keto reductase (NADP) activity	8	2	0.69	96	0.14695	0.14695
GO:0032451	demethylase activity	8	2	0.69	97	0.14695	0.14695
GO:0016597	amino acid binding	8	2	0.69	98	0.14695	0.14695
GO:0004722	protein serine/threonine phosphatase activity	24	4	2.07	99	0.14711	0.14711
GO:0001104	RNA polymerase II transcription cofactor activity	24	4	2.07	100	0.14711	0.14711
GO:0097110	scaffold protein binding	16	3	1.38	102	0.15435	0.15435
GO:0017069	snRNA binding	16	3	1.38	103	0.15435	0.15435
GO:0042054	histone methyltransferase activity	16	3	1.38	104	0.15435	0.15435
GO:0001221	transcription cofactor binding	16	3	1.38	105	0.15435	0.15435
GO:0016782	transferase activity, transferring sulfur-containing groups	16	3	1.38	106	0.15435	0.15435
GO:0008170	N-methyltransferase activity	25	4	2.16	107	0.16397	0.16397
GO:0008168	methyltransferase activity	53	7	4.57	108	0.16834	0.16834

## Sheet: Forwarded transient_CC
GO.ID	Term	Annotated	Significant	Expected	Rank in Fisher.classic	Fisher.elim	Fisher.classic
GO:0005634	nucleus	1995	216	171.25	1	0.0045	8.9e-07
GO:0031981	nuclear lumen	1222	143	104.89	2	0.113	5.3e-06
GO:0044451	nucleoplasm part	329	51	28.24	3	0.0399	1.3e-05
GO:0044428	nuclear part	1331	151	114.25	4	0.237	1.6e-05
GO:0044452	nucleolar part	65	17	5.58	5	0.1245	2.1e-05
GO:0005654	nucleoplasm	1044	122	89.61	6	0.0055	4.5e-05
GO:0001650	fibrillar center	50	14	4.29	7	4.9e-05	4.9e-05
GO:0000123	histone acetyltransferase complex	24	9	2.06	8	9.4e-05	9.4e-05
GO:0016604	nuclear body	227	34	19.49	11	0.0494	0.00077
GO:0000785	chromatin	118	20	10.13	12	0.0022	0.00219
GO:0005694	chromosome	247	34	21.2	16	0.1864	0.00336
GO:0016607	nuclear speck	123	20	10.56	17	0.0036	0.00362
GO:0005682	U5 snRNP	9	4	0.77	18	0.0048	0.00475
GO:0005622	intracellular	3920	351	336.48	19	0.1421	0.00538
GO:0044424	intracellular part	3866	347	331.85	20	0.1708	0.00566
GO:0005730	nucleolus	313	40	26.87	21	0.2068	0.00582
GO:0070461	SAGA-type complex	6	3	0.52	22	0.0103	0.01031
GO:1902562	H4 histone acetyltransferase complex	11	4	0.94	23	0.0108	0.01083
GO:0043228	non-membrane-bounded organelle	1150	118	98.71	24	0.2796	0.01158
GO:0043232	intracellular non-membrane-bounded organelle	1150	118	98.71	25	0.2796	0.01158
GO:0035097	histone methyltransferase complex	17	5	1.46	26	0.0118	0.0118
GO:0044665	MLL1/2 complex	7	3	0.6	28	0.0169	0.0169
GO:0071339	MLL1 complex	7	3	0.6	29	0.0169	0.0169
GO:0034399	nuclear periphery	40	8	3.43	30	0.0183	0.01827
GO:0030425	dendrite	127	18	10.9	32	0.0223	0.02232
GO:0000228	nuclear chromosome	132	18	11.33	33	0.0317	0.03167
GO:0016363	nuclear matrix	30	6	2.58	34	0.039	0.03895
GO:0034708	methyltransferase complex	23	5	1.97	35	0.042	0.04196
GO:0035861	site of double-strand break	10	3	0.86	38	0.0478	0.04776
GO:0071011	precatalytic spliceosome	10	3	0.86	39	0.0478	0.04776
GO:0036477	somatodendritic compartment	168	21	14.42	40	0.0493	0.0493
GO:0005652	nuclear lamina	5	2	0.43	42	0.0617	0.06173
GO:0032433	filopodium tip	5	2	0.43	43	0.0617	0.06173
GO:0005721	pericentric heterochromatin	5	2	0.43	44	0.0617	0.06173
GO:0005732	small nucleolar ribonucleoprotein complex	5	2	0.43	45	0.0617	0.06173
GO:0000790	nuclear chromatin	78	11	6.7	47	0.0674	0.06744
GO:0090734	site of DNA damage	12	3	1.03	48	0.0771	0.07709
GO:0010494	cytoplasmic stress granule	20	4	1.72	49	0.0863	0.0863
GO:0009898	cytoplasmic side of plasma membrane	54	8	4.64	50	0.0874	0.08739
GO:0044454	nuclear chromosome part	121	15	10.39	51	0.0924	0.09236
GO:0071013	catalytic step 2 spliceosome	29	5	2.49	52	0.0975	0.09752
GO:0055038	recycling endosome membrane	21	4	1.8	53	0.0997	0.09974
GO:0098687	chromosomal region	95	12	8.15	54	0.1112	0.11117
GO:0031143	pseudopodium	7	2	0.6	55	0.1157	0.11565
GO:0097038	perinuclear endoplasmic reticulum	7	2	0.6	56	0.1157	0.11565
GO:0016327	apicolateral plasma membrane	7	2	0.6	57	0.1157	0.11565
GO:0043198	dendritic shaft	15	3	1.29	60	0.132	0.13204
GO:0005681	spliceosomal complex	60	8	5.15	61	0.1387	0.13869
GO:0032839	dendrite cytoplasm	8	2	0.69	62	0.1458	0.14576
GO:0000781	chromosome, telomeric region	42	6	3.61	63	0.1467	0.14674
GO:0098562	cytoplasmic side of membrane	61	8	5.24	64	0.1485	0.14847
GO:0031965	nuclear membrane	91	11	7.81	65	0.1541	0.15412
GO:0015629	actin cytoskeleton	165	18	14.16	66	0.1709	0.17091
GO:0000792	heterochromatin	17	3	1.46	67	0.1743	0.17433
GO:0098794	postsynapse	114	13	9.79	68	0.1766	0.1766
GO:0031234	extrinsic component of cytoplasmic side of plasma membrane	35	5	3	69	0.1769	0.17692
GO:0005834	heterotrimeric G-protein complex	9	2	0.77	70	0.1772	0.17721
GO:1905360	GTPase complex	9	2	0.77	71	0.1772	0.17721
GO:0032153	cell division site	18	3	1.55	72	0.1967	0.19673
GO:0032155	cell division site part	18	3	1.55	73	0.1967	0.19673
GO:0043025	neuronal cell body	97	11	8.33	74	0.2074	0.20737
GO:0043197	dendritic spine	37	5	3.18	75	0.2076	0.2076
GO:0044815	DNA packaging complex	10	2	0.86	76	0.2096	0.20958
GO:0031312	extrinsic component of organelle membrane	10	2	0.86	77	0.2096	0.20958
GO:0030687	preribosome, large subunit precursor	10	2	0.86	78	0.2096	0.20958
GO:0034451	centriolar satellite	10	2	0.86	79	0.2096	0.20958
GO:0000786	nucleosome	10	2	0.86	80	0.2096	0.20958
GO:0005637	nuclear inner membrane	10	2	0.86	81	0.2096	0.20958
GO:0031968	organelle outer membrane	67	8	5.75	82	0.2135	0.21355
GO:0044309	neuron spine	38	5	3.26	83	0.2236	0.22356
GO:0000922	spindle pole	38	5	3.26	84	0.2236	0.22356
GO:0014069	postsynaptic density	68	8	5.84	85	0.2253	0.22534
GO:0019867	outer membrane	68	8	5.84	86	0.2253	0.22534
GO:0099572	postsynaptic specialization	68	8	5.84	87	0.2253	0.22534
GO:0032279	asymmetric synapse	69	8	5.92	88	0.2374	0.23737
GO:0016459	myosin complex	11	2	0.94	89	0.2425	0.24246
GO:0098984	neuron to neuron synapse	70	8	6.01	90	0.2496	0.24961
GO:0005741	mitochondrial outer membrane	60	7	5.15	91	0.2531	0.25313
GO:0043005	neuron projection	286	28	24.55	92	0.2548	0.25481
GO:0055037	recycling endosome	52	6	4.46	93	0.2859	0.28589
GO:0030880	RNA polymerase complex	42	5	3.61	94	0.2905	0.29048
GO:0019897	extrinsic component of plasma membrane	42	5	3.61	95	0.2905	0.29048
GO:0043296	apical junction complex	42	5	3.61	96	0.2905	0.29048
GO:0055029	nuclear DNA-directed RNA polymerase complex	42	5	3.61	97	0.2905	0.29048
GO:0000428	DNA-directed RNA polymerase complex	42	5	3.61	98	0.2905	0.29048
GO:0044297	cell body	116	12	9.96	99	0.2911	0.29108
GO:0008287	protein serine/threonine phosphatase complex	22	3	1.89	100	0.2914	0.29144
GO:1903293	phosphatase complex	22	3	1.89	101	0.2914	0.29144
GO:0098797	plasma membrane protein complex	64	7	5.49	102	0.3085	0.30849
GO:0000794	condensed nuclear chromosome	13	2	1.12	103	0.3085	0.30853
GO:0005684	U2-type spliceosomal complex	13	2	1.12	104	0.3085	0.30853
GO:0015934	large ribosomal subunit	13	2	1.12	105	0.3085	0.30853
GO:0005815	microtubule organizing center	206	20	17.68	106	0.3128	0.31282
GO:0030027	lamellipodium	86	9	7.38	107	0.317	0.31695
GO:0036064	ciliary basal body	34	4	2.92	108	0.3334	0.33337
GO:0044306	neuron projection terminus	34	4	2.92	109	0.3334	0.33337
GO:0005905	clathrin-coated pit	24	3	2.06	111	0.3401	0.34014
GO:0000313	organellar ribosome	14	2	1.2	112	0.3412	0.34121
GO:0005669	transcription factor TFIID complex	14	2	1.2	113	0.3412	0.34121
GO:0015030	Cajal body	14	2	1.2	114	0.3412	0.34121
