# Supplementary material for: Widespread Translational Control of Fibrosis in the Human Heart by RNA-Binding Proteins
Source: Circulation. 2019 Jul 9;140(11):937–51. doi: 10.1161/CIRCULATIONAHA.119.039596 (PMC6749977; doi:10.1161/CIRCULATIONAHA.119.039596)
Supplement: Supplementary file 6 [file cir-140-937-s006.xls]

## Sheet: RBP_Expression
Gene_id	TPM
ENSG00000071894	12.9349
ENSG00000138668	21.8116
ENSG00000083896	14.1476
ENSG00000137776	15.3376
ENSG00000197111	56.2275
ENSG00000116001	15.3856
ENSG00000004478	19.5605
ENSG00000112531	36.623
ENSG00000110321	146.718
ENSG00000055917	22.8086
ENSG00000163694	0.552498
ENSG00000100403	13.958
ENSG00000139793	27.959
ENSG00000125651	18.6642
ENSG00000048740	16.563
ENSG00000073792	6.13611
ENSG00000088247	22.534
ENSG00000111142	21.5728
ENSG00000060138	92.9905
ENSG00000165819	10.0585
ENSG00000155363	5.84475
ENSG00000089737	37.5043
ENSG00000160917	5.05037
ENSG00000086589	12.2963
ENSG00000132485	27.5882
ENSG00000155858	1.12223
ENSG00000114503	13.1369
ENSG00000011304	14.0377
ENSG00000153187	35.6404
ENSG00000182944	25.1777
ENSG00000136270	14.5537
ENSG00000048828	38.3458
ENSG00000100353	32.612
ENSG00000011243	15.5956
ENSG00000156502	10.9295
ENSG00000161813	11.7193
ENSG00000120948	32.7298
ENSG00000089280	28.3574
ENSG00000149658	15.5679
ENSG00000173545	35.6544
ENSG00000157110	28.4832
ENSG00000169813	31.3443
ENSG00000090861	30.4269
ENSG00000090905	10.9357
ENSG00000115875	19.7108
ENSG00000113387	17.2045
ENSG00000177613	14.6145

## Sheet: RBP_differential_expression
	baseMean	log2FoldChange	lfcSE	stat	pvalue	padj
ENSG00000071894	3764.33	-0.543232	0.0483726	-11.2302	2.89979e-29	2.21707e-28
ENSG00000138668	7382.87	-0.280362	0.0241115	-11.6277	2.97905e-31	2.44939e-30
ENSG00000083896	3984.75	0.241684	0.0280514	8.61578	6.9469e-18	3.2109e-17
ENSG00000137776	5314.51	0.00541596	0.0388996	0.13923	0.889269	0.911887
ENSG00000197111	11385.1	-0.14301	0.0267081	-5.35454	8.57731e-08	2.26512e-07
ENSG00000116001	3989.65	0.226087	0.0342662	6.59796	4.16841e-11	1.36728e-10
ENSG00000004478	4578.97	-0.251647	0.0720275	-3.49376	0.000476261	0.00091169
ENSG00000112531	24928.4	0.498568	0.0371245	13.4296	4.05557e-41	4.92613e-40
ENSG00000110321	50674.8	0.40655	0.0452453	8.98547	2.57636e-19	1.27191e-18
ENSG00000055917	5962.67	0.560911	0.0303335	18.4915	2.41773e-76	1.17708e-74
ENSG00000163694	154.377	-0.0729361	0.132333	-0.551151	0.58153	0.645788
ENSG00000100403	5751.56	0.0565082	0.0340849	1.65787	0.0973444	0.134169
ENSG00000139793	5318.04	0.537942	0.0572896	9.38987	6.00754e-21	3.17695e-20
ENSG00000125651	2644.51	-0.311691	0.0320664	-9.72015	2.47424e-22	1.39786e-21
ENSG00000048740	6435.24	0.593302	0.0469401	12.6396	1.27772e-36	1.30281e-35
ENSG00000073792	1296.31	-0.168543	0.0668482	-2.52128	0.0116927	0.0188577
ENSG00000088247	4578.15	-0.310477	0.0355456	-8.73462	2.44486e-18	1.15214e-17
ENSG00000111142	4350.6	-0.0100041	0.0319113	-0.313498	0.753902	0.798547
ENSG00000060138	33892.1	-0.353103	0.086831	-4.06656	4.77121e-05	0.000101006
ENSG00000165819	2240.77	-0.186943	0.0210881	-8.86487	7.6595e-19	3.70591e-18
ENSG00000155363	1942.36	-0.700491	0.0518462	-13.5109	1.34796e-41	1.65979e-40
ENSG00000089737	13300.8	0.0741682	0.0344525	2.15277	0.0313367	0.047303
ENSG00000160917	976.848	-0.541295	0.0316858	-17.0832	1.98053e-65	6.17943e-64
ENSG00000086589	1973.56	-0.0601398	0.0211307	-2.84608	0.00442609	0.00755244
ENSG00000132485	5526.67	0.226189	0.0262262	8.62452	6.43631e-18	2.97873e-17
ENSG00000155858	281.549	0.402522	0.0414164	9.7189	2.50484e-22	1.41448e-21
ENSG00000114503	3045.14	-0.154832	0.0317309	-4.87952	1.06342e-06	2.57623e-06
ENSG00000011304	4537.07	-0.501134	0.0465789	-10.7588	5.38567e-27	3.71408e-26
ENSG00000153187	13519.5	0.197253	0.0382645	5.15499	2.5364e-07	6.45451e-07
ENSG00000182944	11922.2	-0.268188	0.0284991	-9.4104	4.94244e-21	2.62609e-20
ENSG00000136270	4132.93	-0.476126	0.0336804	-14.1366	2.25906e-45	3.1663e-44
ENSG00000048828	10305.9	0.264373	0.0365353	7.23611	4.61749e-13	1.68837e-12
ENSG00000100353	5857.41	-0.251864	0.0427141	-5.89649	3.71315e-09	1.07819e-08
ENSG00000011243	3799.55	-0.64107	0.0395915	-16.1921	5.73331e-59	1.38904e-57
ENSG00000156502	2225.48	-0.163589	0.0309101	-5.2924	1.20724e-07	3.1524e-07
ENSG00000161813	3652.81	0.614728	0.0484752	12.6813	7.5081e-37	7.71694e-36
ENSG00000120948	9093.45	-0.0970518	0.0372764	-2.60357	0.00922582	0.0150736
ENSG00000089280	12107.1	-0.101273	0.0353374	-2.86587	0.0041586	0.00712192
ENSG00000149658	2304.32	-0.200704	0.0274008	-7.32475	2.39341e-13	8.89836e-13
ENSG00000173545	3107.16	-0.382395	0.0682293	-5.60456	2.08779e-08	5.75981e-08
ENSG00000157110	11839	-0.203692	0.033898	-6.00895	1.86732e-09	5.51995e-09
ENSG00000169813	4837.92	-0.404877	0.044002	-9.20133	3.53549e-20	1.81017e-19
ENSG00000090861	5986.37	-0.128064	0.0326968	-3.91671	8.97668e-05	0.0001851
ENSG00000090905	4758.07	0.683068	0.0455595	14.9929	8.17308e-51	1.41602e-49
ENSG00000115875	3720.58	-0.15922	0.0428559	-3.71524	0.000203014	0.000404552
ENSG00000113387	7510.8	-0.0504771	0.031355	-1.60986	0.107429	0.146816
ENSG00000177613	2342.7	0.272796	0.0401564	6.79333	1.09574e-11	3.72067e-11

## Sheet: RBP_target_pairs
RBP	Target gene ID	Spearman correlation	p-value
PCBP2	ENSG00000127948	0.5604	0.00152889
PCBP2	ENSG00000188191	0.396663	0.0308205
PCBP2	ENSG00000196562	0.384205	0.0368755
PCBP2	ENSG00000125912	0.521691	0.00352541
PCBP2	ENSG00000079805	0.511457	0.00433224
PCBP2	ENSG00000105426	0.38465	0.0366437
PCBP2	ENSG00000283229	0.399778	0.0294418
PCBP2	ENSG00000078808	0.367742	0.0463272
PCBP2	ENSG00000204560	0.369077	0.0454946
PCBP2	ENSG00000014216	0.369077	0.0454946
PCBP2	ENSG00000103197	0.428699	0.0188991
PCBP2	ENSG00000144560	0.486541	0.00698931
PCBP2	ENSG00000215305	0.416685	0.0228134
PCBP2	ENSG00000072958	0.60178	0.00055975
PCBP2	ENSG00000106246	0.431813	0.0179813
PCBP2	ENSG00000100926	0.393993	0.0320441
PCBP2	ENSG00000254692	0.434928	0.0171012
PCBP2	ENSG00000119669	0.648943	0.000149634
PCBP2	ENSG00000196576	0.391769	0.0330938
PCBP2	ENSG00000179950	0.604449	0.00052225
PCBP2	ENSG00000130726	0.394883	0.0316319
PCBP2	ENSG00000126461	0.372191	0.0435988
PCBP2	ENSG00000130202	0.369967	0.0449463
PCBP2	ENSG00000129351	0.548832	0.00198173
PCBP2	ENSG00000196235	0.486986	0.00693181
PCBP2	ENSG00000196961	0.687653	4.26525e-05
PCBP2	ENSG00000105568	0.446496	0.0141412
PCBP2	ENSG00000105655	0.459399	0.0113606
PCBP2	ENSG00000163050	0.417575	0.022502
PCBP2	ENSG00000142627	0.558176	0.00160819
PCBP2	ENSG00000116685	0.479422	0.00796633
PCBP2	ENSG00000168003	0.413126	0.0240946
PCBP2	ENSG00000181830	0.364182	0.0486074
PCBP2	ENSG00000117984	0.371746	0.0438657
PCBP2	ENSG00000250644	0.371301	0.0441338
PCBP2	ENSG00000172893	0.392214	0.0328817
PCBP2	ENSG00000044090	0.38109	0.0385316
PCBP2	ENSG00000068120	0.378865	0.0397511
PCBP2	ENSG00000108828	0.426919	0.0194408
PCBP2	ENSG00000141582	0.403337	0.0279287
PCBP2	ENSG00000132361	0.434038	0.0173489
PCBP2	ENSG00000197912	-0.425139	0.0199955
PCBP2	ENSG00000126603	0.364182	0.0486074
PCBP2	ENSG00000197111	0.771746	2.16098e-06
PCBP2	ENSG00000111667	0.426474	0.0195783
PCBP2	ENSG00000166886	0.559956	0.00154447
PCBP2	ENSG00000136026	-0.368632	0.0457708
PCBP2	ENSG00000130985	0.389099	0.0343905
PCBP2	ENSG00000183337	0.466518	0.0100354
PCBP2	ENSG00000163466	0.451835	0.0129281
PCBP2	ENSG00000130147	0.45762	0.0117141
PCBP2	ENSG00000124006	0.415795	0.0231282
PCBP2	ENSG00000116001	-0.400667	0.0290574
PCBP2	ENSG00000197043	0.677419	6.04386e-05
PCBP2	ENSG00000130429	0.428254	0.0190333
PCBP2	ENSG00000184164	0.397998	0.0302233
PCBP2	ENSG00000159423	0.396218	0.0310218
PCBP2	ENSG00000169727	0.601335	0.000566224
PCBP2	ENSG00000072778	0.446051	0.0142465
PCBP2	ENSG00000196781	0.378865	0.0397511
QKI	ENSG00000168438	-0.48921	0.00665033
QKI	ENSG00000187109	-0.432258	0.0178533
QKI	ENSG00000270800	0.404227	0.0275605
QKI	ENSG00000064726	0.575973	0.001063
QKI	ENSG00000084733	0.413571	0.0239313
QKI	ENSG00000159658	0.465184	0.0102733
QKI	ENSG00000145817	-0.472303	0.00905752
QKI	ENSG00000107798	-0.400222	0.0292491
QKI	ENSG00000162437	0.474972	0.00863429
QKI	ENSG00000162928	0.466518	0.0100354
QKI	ENSG00000176105	0.589766	0.000759317
QKI	ENSG00000154059	0.428254	0.0190333
QKI	ENSG00000069275	0.559956	0.00154447
QKI	ENSG00000141627	0.45228	0.0128311
QKI	ENSG00000117697	-0.420245	0.0215891
QKI	ENSG00000148481	-0.52525	0.00327702
QKI	ENSG00000120137	0.422024	0.0209978
QKI	ENSG00000151883	-0.380645	0.038773
QKI	ENSG00000198911	0.426919	0.0194408
QKI	ENSG00000126261	0.532814	0.00279894
QKI	ENSG00000001084	0.434928	0.0171012
QKI	ENSG00000134882	0.377531	0.0404977
QKI	ENSG00000106588	-0.437152	0.0164948
QKI	ENSG00000256646	-0.437152	0.0164948
QKI	ENSG00000167081	0.629366	0.000265387
QKI	ENSG00000009335	0.451835	0.0129281
QKI	ENSG00000139117	-0.380645	0.038773
QKI	ENSG00000132640	0.556841	0.00165748
QKI	ENSG00000132485	-0.485651	0.00710553
QKI	ENSG00000151414	0.644939	0.000168774
QKI	ENSG00000166233	0.479422	0.00796633
QKI	ENSG00000144320	0.411791	0.0245902
QKI	ENSG00000154945	0.547497	0.00204081
QKI	ENSG00000176018	0.412681	0.0242589
QKI	ENSG00000138032	0.490545	0.00648618
QKI	ENSG00000113712	0.442937	0.0150021
QKI	ENSG00000110315	0.63782	0.000208194
QKI	ENSG00000112531	0.718354	1.39995e-05
QKI	ENSG00000183722	0.6	0.000586043
QKI	ENSG00000068305	0.409121	0.0256067
QKI	ENSG00000121644	0.52703	0.0031586
QKI	ENSG00000187164	-0.391324	0.0333071
QKI	ENSG00000171385	0.406452	0.0266577
QKI	ENSG00000179295	0.569744	0.00123183
QKI	ENSG00000111110	0.517241	0.00385865
QKI	ENSG00000072134	0.661846	0.000100351
QKI	ENSG00000008952	-0.362403	0.0497809
QKI	ENSG00000124422	0.67208	7.21406e-05
QKI	ENSG00000117616	-0.396218	0.0310218
QKI	ENSG00000119318	0.629811	0.000262064
QKI	ENSG00000107758	0.628921	0.000268748
QKI	ENSG00000136451	0.583092	0.000895139
QKI	ENSG00000152558	0.397553	0.0304213
QKI	ENSG00000133687	0.380645	0.038773
QKI	ENSG00000104408	-0.362848	0.0494855
QKI	ENSG00000177879	0.395773	0.0312241
QKI	ENSG00000196776	0.463849	0.0105161
QKI	ENSG00000050405	-0.372191	0.0435988
QKI	ENSG00000090060	0.458509	0.0115362
QKI	ENSG00000197713	-0.407341	0.0263035
QKI	ENSG00000148943	-0.473192	0.00891452
QKI	ENSG00000213639	0.504783	0.00494016
QKI	ENSG00000101350	0.386874	0.0355025
QKI	ENSG00000219545	-0.418465	0.0221942
QKI	ENSG00000168246	0.406897	0.0264801
QKI	ENSG00000078304	0.367742	0.0463272
QKI	ENSG00000073756	-0.366852	0.046889
QKI	ENSG00000243927	-0.425139	0.0199955
QKI	ENSG00000198168	0.621357	0.000331907
QKI	ENSG00000196792	0.486986	0.00693181
QKI	ENSG00000186298	0.74238	5.66032e-06
QKI	ENSG00000050748	0.692547	3.59484e-05
QKI	ENSG00000176463	0.424694	0.0201362
QKI	ENSG00000163660	-0.385984	0.0359554
QKI	ENSG00000241962	-0.523915	0.00336833
QKI	ENSG00000186951	0.578198	0.00100782
QKI	ENSG00000074935	0.362403	0.0497809
QKI	ENSG00000164209	0.692102	3.65158e-05
QKI	ENSG00000255767	0.481477	0.00706364
QKI	ENSG00000134371	0.401112	0.0288667
QKI	ENSG00000164292	0.393548	0.0322518
QKI	ENSG00000163602	0.482091	0.00758711
QKI	ENSG00000187325	0.413571	0.0239313
QKI	ENSG00000094841	-0.429588	0.0186329
QKI	ENSG00000157985	0.387319	0.0352778
QKI	ENSG00000106049	0.376196	0.0412557
QKI	ENSG00000005812	0.365962	0.0474563
QKI	ENSG00000151327	0.552836	0.0018133
QKI	ENSG00000137414	0.368187	0.0460483
QKI	ENSG00000109971	-0.388209	0.0348318
QKI	ENSG00000071242	0.757508	3.31755e-06
QKI	ENSG00000163281	-0.440267	0.0156763
QKI	ENSG00000134255	-0.457175	0.011804
QKI	ENSG00000108384	0.514127	0.00410778
QKI	ENSG00000180628	0.422914	0.0207073
QKI	ENSG00000012660	-0.412681	0.0242589
QKI	ENSG00000118260	0.473192	0.00891452
QKI	ENSG00000139350	0.370412	0.0446741
QKI	ENSG00000165476	0.509232	0.00452729
QKI	ENSG00000152193	-0.499444	0.00547798
QKI	ENSG00000175048	0.709455	1.95147e-05
QKI	ENSG00000137942	0.397998	0.0302233
QKI	ENSG00000097033	0.509232	0.00452729
QKI	ENSG00000180370	0.393993	0.0320441
QKI	ENSG00000189227	0.42069	0.02144
QKI	ENSG00000004700	-0.41624	0.0229703
QKI	ENSG00000072803	0.70901	1.98382e-05
QKI	ENSG00000015171	0.615573	0.000388674
QKI	ENSG00000174099	0.550167	0.00192414
QKI	ENSG00000196730	-0.445161	0.014459
QKI	ENSG00000099942	0.523915	0.00336833
QKI	ENSG00000076685	-0.406897	0.0264801
QKI	ENSG00000183513	0.394883	0.0316319
QKI	ENSG00000141425	0.641824	0.000185125
QKI	ENSG00000119138	0.377086	0.0407491
QKI	ENSG00000213160	0.407786	0.0261279
QKI	ENSG00000106299	0.454505	0.0123552
QKI	ENSG00000118816	0.48921	0.00665033
QKI	ENSG00000145996	-0.373971	0.0425445
QKI	ENSG00000138386	0.449166	0.0135232
QKI	ENSG00000168118	0.752614	3.91753e-06
QKI	ENSG00000075711	0.587542	0.000802433
QKI	ENSG00000213782	-0.475417	0.00856542
QKI	ENSG00000168944	0.410011	0.0252641
QKI	ENSG00000122008	-0.461624	0.0109314
QKI	ENSG00000121486	0.396663	0.0308205
QKI	ENSG00000165475	0.559956	0.00154447
QKI	ENSG00000100030	0.404227	0.0275605
QKI	ENSG00000116667	0.41802	0.0223477
QKI	ENSG00000168300	0.457175	0.011804
QKI	ENSG00000140299	0.455395	0.0121691
QKI	ENSG00000141447	0.632036	0.00024599
QKI	ENSG00000153487	0.490545	0.00648618
QKI	ENSG00000171862	0.568854	0.00125776
QKI	ENSG00000197930	0.502113	0.0052031
QKI	ENSG00000135766	0.6703	7.64685e-05
QKI	ENSG00000143322	-0.37842	0.0399987
QKI	ENSG00000143164	0.544383	0.00218467
QKI	ENSG00000106799	0.379755	0.0392596
QKI	ENSG00000147853	0.602225	0.00055334
QKI	ENSG00000174738	0.421135	0.0212918
QKI	ENSG00000198909	0.442047	0.015224
QKI	ENSG00000152484	0.449166	0.0135232
QKI	ENSG00000114107	0.536819	0.00257125
QKI	ENSG00000088888	0.481201	0.00771176
QKI	ENSG00000102580	0.374861	0.0420251
QKI	ENSG00000188785	0.579088	0.000986452
QKI	ENSG00000158470	0.477197	0.00829458
QKI	ENSG00000099246	0.394883	0.0316319
QKI	ENSG00000135932	0.371746	0.0438657
QKI	ENSG00000133818	0.518576	0.00375594
QKI	ENSG00000155313	0.403782	0.0277441
QKI	ENSG00000132155	0.558621	0.00159205
QKI	ENSG00000006831	0.552392	0.00183138
QKI	ENSG00000181788	0.515907	0.00396378
QKI	ENSG00000074590	0.520356	0.00362267
QKI	ENSG00000147364	0.740601	6.04633e-06
QKI	ENSG00000151502	0.580868	0.000944909
QKI	ENSG00000162368	0.514127	0.00410778
QKI	ENSG00000112096	0.395773	0.0312241
QKI	ENSG00000185420	0.519466	0.00368878
QKI	ENSG00000197381	0.450056	0.0133223
QKI	ENSG00000169432	-0.400222	0.0292491
QKI	ENSG00000111911	0.403337	0.0279287
QKI	ENSG00000158711	0.363293	0.0491914
QKI	ENSG00000142864	-0.377531	0.0404977
QKI	ENSG00000059728	-0.499889	0.00543132
QKI	ENSG00000147592	0.422469	0.0208521
QKI	ENSG00000145388	-0.45762	0.0117141
QKI	ENSG00000111907	0.509677	0.00448768
QKI	ENSG00000150630	0.473192	0.00891452
QKI	ENSG00000079482	0.385539	0.0361837
QKI	ENSG00000117143	-0.508343	0.0046074
QKI	ENSG00000130956	0.691657	3.70913e-05
QKI	ENSG00000244509	-0.471858	0.00912974
QKI	ENSG00000120910	0.512347	0.00425628
QKI	ENSG00000116489	-0.414905	0.0234467
QKI	ENSG00000171204	-0.568854	0.00125776
QKI	ENSG00000168374	-0.436707	0.0166146
QKI	ENSG00000101844	-0.460734	0.0111014
QKI	ENSG00000052802	-0.38287	0.037578
QKI	ENSG00000164117	0.48921	0.00665033
QKI	ENSG00000115756	0.526585	0.00318786
QKI	ENSG00000115446	0.63426	0.000230792
QKI	ENSG00000173559	-0.458509	0.0115362
QKI	ENSG00000135046	-0.489655	0.00659522
QKI	ENSG00000119326	0.592881	0.000702369
QKI	ENSG00000253710	-0.406897	0.0264801
QKI	ENSG00000068383	0.425584	0.0198556
QKI	ENSG00000075407	0.369967	0.0449463
QKI	ENSG00000154124	0.449166	0.0135232
QKI	ENSG00000088970	0.458509	0.0115362
QKI	ENSG00000125970	0.543938	0.00220592
QKI	ENSG00000129480	0.477197	0.00829458
QKI	ENSG00000162885	0.402892	0.0281142
QKI	ENSG00000143457	-0.446051	0.0142465
QKI	ENSG00000112078	0.412236	0.0244241
QKI	ENSG00000167693	0.396663	0.0308205
QKI	ENSG00000151090	0.482091	0.00758711
QKI	ENSG00000163812	0.509232	0.00452729
QKI	ENSG00000137878	0.686763	4.39864e-05
QKI	ENSG00000168214	-0.393103	0.0324607
QKI	ENSG00000157869	0.374861	0.0420251
QKI	ENSG00000064012	-0.485206	0.00716426
QKI	ENSG00000152284	0.461179	0.0110162
QKI	ENSG00000150510	0.431813	0.0179813
QKI	ENSG00000152749	0.452725	0.0127347
QKI	ENSG00000042286	0.485206	0.00716426
QKI	ENSG00000154122	0.449166	0.0135232
QKI	ENSG00000152620	0.500779	0.00533902
QKI	ENSG00000101400	0.560845	0.00151344
QKI	ENSG00000100403	0.541268	0.00233725
QKI	ENSG00000160094	0.500334	0.005385
QKI	ENSG00000156976	-0.37842	0.0399987
QKI	ENSG00000131747	-0.515907	0.00396378
QKI	ENSG00000174306	0.494994	0.00596384
QKI	ENSG00000128335	-0.449611	0.0134224
QKI	ENSG00000182400	0.425584	0.0198556
QKI	ENSG00000104388	0.425584	0.0198556
QKI	ENSG00000215114	0.506118	0.00481303
QKI	ENSG00000137955	-0.473192	0.00891452
QKI	ENSG00000117500	0.480311	0.00783816
QKI	ENSG00000123505	0.615573	0.000388674
QKI	ENSG00000065308	0.429588	0.0186329
QKI	ENSG00000112335	0.651168	0.000139854
QKI	ENSG00000131013	-0.441602	0.0153361
QKI	ENSG00000182919	-0.383315	0.0373426
QKI	ENSG00000255073	0.442047	0.015224
QKI	ENSG00000168092	0.372636	0.0433333
QKI	ENSG00000154114	0.618242	0.000361493
QKI	ENSG00000072210	0.449611	0.0134224
QKI	ENSG00000167193	0.685873	4.53578e-05
QKI	ENSG00000110880	-0.391769	0.0330938
QKI	ENSG00000103888	-0.397553	0.0304213
QKI	ENSG00000168958	0.582202	0.000914764
QKI	ENSG00000273155	-0.388654	0.0346106
QKI	ENSG00000138413	-0.48921	0.00665033
QKI	ENSG00000128699	0.603115	0.000540715
QKI	ENSG00000115561	0.414016	0.0237689
QKI	ENSG00000172159	0.409121	0.0256067
QKI	ENSG00000139517	0.484761	0.00722341
QKI	ENSG00000185009	-0.373971	0.0425445
QKI	ENSG00000107669	0.45584	0.0120769
QKI	ENSG00000113719	0.63871	0.000202859
QKI	ENSG00000093167	0.730812	8.73768e-06
QKI	ENSG00000166734	0.387319	0.0352778
QKI	ENSG00000183955	0.486986	0.00693181
QKI	ENSG00000148341	0.547052	0.00206085
QKI	ENSG00000168283	0.453615	0.0125437
QKI	ENSG00000270617	0.477197	0.00829458
QKI	ENSG00000205476	0.538598	0.00247532
QKI	ENSG00000168952	0.63871	0.000202859
QKI	ENSG00000184640	0.568409	0.0012709
QKI	ENSG00000153179	0.405117	0.0271965
QKI	ENSG00000169018	0.38287	0.037578
EIF4G2	ENSG00000002822	-0.467853	0.00980211
EIF4G2	ENSG00000126461	-0.397998	0.0302233
EIF4G2	ENSG00000137834	-0.412236	0.0244241
EIF4G2	ENSG00000159692	-0.433593	0.0174738
EIF4G2	ENSG00000184916	-0.455395	0.0121691
EIF4G2	ENSG00000130669	-0.465184	0.0102733
EIF4G2	ENSG00000130511	-0.440267	0.0156763
EIF4G2	ENSG00000133265	-0.368187	0.0460483
EIF4G2	ENSG00000126456	-0.433593	0.0174738
EIF4G2	ENSG00000117408	-0.420245	0.0215891
EIF4G2	ENSG00000142949	-0.462514	0.0107636
EIF4G2	ENSG00000188976	-0.382425	0.0378145
EIF4G2	ENSG00000244242	-0.367015	0.0460378
EIF4G2	ENSG00000204463	-0.398888	0.0298305
EIF4G2	ENSG00000181045	-0.366407	0.047172
EIF4G2	ENSG00000133030	-0.659177	0.000109161
EIF4G2	ENSG00000078061	-0.394438	0.0318374
EIF4G2	ENSG00000196642	-0.415795	0.0231282
PUM2	ENSG00000169967	0.3802	0.0390157
PUM2	ENSG00000126261	0.3802	0.0390157
PUM2	ENSG00000106052	0.442492	0.0151127
PUM2	ENSG00000188554	0.611123	0.000437982
PUM2	ENSG00000139697	0.459844	0.0112737
PUM2	ENSG00000152601	0.522581	0.00346184
PUM2	ENSG00000108061	0.408231	0.0259532
PUM2	ENSG00000196792	0.479422	0.00796633
PUM2	ENSG00000119138	0.370412	0.0446741
PUM2	ENSG00000006831	0.520356	0.00362267
PUM2	ENSG00000198668	0.48743	0.00687471
PUM2	ENSG00000100852	0.460734	0.0111014
PUM2	ENSG00000133639	0.420245	0.0215891
PUM2	ENSG00000145777	-0.437152	0.0164948
PUM2	ENSG00000121931	0.405117	0.0271965
PUM2	ENSG00000001084	0.446496	0.0141412
PUM2	ENSG00000180628	0.462514	0.0107636
PUM2	ENSG00000156875	0.388654	0.0346106
PUM2	ENSG00000111540	0.60089	0.000572764
PUM2	ENSG00000154945	0.533704	0.00274689
PUM2	ENSG00000135932	0.518131	0.00378991
PUM2	ENSG00000171150	0.499889	0.00543132
PUM2	ENSG00000186298	0.463849	0.0105161
PUM2	ENSG00000159658	0.478087	0.00816192
PUM2	ENSG00000106771	0.4198	0.0217391
PUM2	ENSG00000055917	0.697442	3.02157e-05
PUM2	ENSG00000106299	0.512347	0.00425628
PUM2	ENSG00000119950	0.405117	0.0271965
PUM2	ENSG00000151414	0.508788	0.00456719
PUM2	ENSG00000137942	0.405117	0.0271965
PUM2	ENSG00000152332	0.372191	0.0435988
PUM2	ENSG00000121057	0.497664	0.00566808
PUM2	ENSG00000139350	0.432258	0.0178533
PUM2	ENSG00000100403	0.367297	0.0466074
PUM2	ENSG00000153487	0.440712	0.0155622
PUM2	ENSG00000101966	0.401557	0.028677
PUM2	ENSG00000090060	0.38465	0.0366437
PUM2	ENSG00000137414	0.421135	0.0212918
PUM2	ENSG00000121274	0.579533	0.000975919
PUM2	ENSG00000162437	0.561735	0.00148296
PUM2	ENSG00000117155	0.433593	0.0174738
PUM2	ENSG00000135766	0.56663	0.00132469
PUM2	ENSG00000121644	0.427364	0.0193042
PUM2	ENSG00000113712	0.395773	0.0312241
PUM2	ENSG00000176018	0.477197	0.00829458
PUM2	ENSG00000213341	0.603115	0.000540715
PUM2	ENSG00000091009	0.412236	0.0244241
PUM2	ENSG00000134352	0.373971	0.0425445
PUM2	ENSG00000128534	-0.450945	0.0131239
PUM2	ENSG00000068305	0.369522	0.0452198
PUM2	ENSG00000166068	0.373526	0.0428061
PUM2	ENSG00000138032	0.59822	0.000613414
PUM2	ENSG00000162928	0.389099	0.0343905
PUM2	ENSG00000052723	0.441157	0.0154488
PUM2	ENSG00000088766	0.498109	0.00562003
PUM2	ENSG00000196730	-0.388654	0.0346106
PUM2	ENSG00000156804	0.444271	0.0146742
PUM2	ENSG00000141425	0.48743	0.00687471
PUM2	ENSG00000142188	0.368187	0.0460483
PUM2	ENSG00000082898	0.417575	0.022502
PUM2	ENSG00000119414	0.38465	0.0366437
PUM2	ENSG00000166716	0.409121	0.0256067
PUM2	ENSG00000148175	0.369522	0.0452198
PUM2	ENSG00000144320	0.38465	0.0366437
PUM2	ENSG00000155850	0.423804	0.02042
PUM2	ENSG00000136451	0.547497	0.00204081
PUM2	ENSG00000213639	0.414461	0.0236073
PUM2	ENSG00000138386	0.434038	0.0173489
PUM2	ENSG00000168118	0.466518	0.0100354
PUM2	ENSG00000164023	0.501224	0.00529338
PUM2	ENSG00000134108	0.537264	0.00254697
PUM2	ENSG00000265818	0.531924	0.00285185
PUM2	ENSG00000131747	-0.394883	0.0316319
PUM2	ENSG00000009335	0.435818	0.0168564
PUM2	ENSG00000174437	0.402447	0.0283008
PUM2	ENSG00000059728	-0.386429	0.0357284
PUM2	ENSG00000093167	0.567964	0.00128417
PUM2	ENSG00000180008	0.371746	0.0438657
PUM2	ENSG00000169018	0.426029	0.0197165
PUM2	ENSG00000165156	0.408231	0.0259532
PUM2	ENSG00000144827	0.382425	0.0378145
PUM2	ENSG00000119318	0.574638	0.00109737
PUM2	ENSG00000111110	0.438932	0.0160228
PUM2	ENSG00000119048	0.547497	0.00204081
PUM2	ENSG00000107669	0.502558	0.00515846
PUM2	ENSG00000106588	-0.431368	0.0181101
PUM2	ENSG00000256646	-0.431368	0.0181101
PUM2	ENSG00000118260	0.448721	0.0136246
PUM2	ENSG00000170340	0.363737	0.0488987
PUM2	ENSG00000019995	0.529255	0.0030158
PUM2	ENSG00000117500	0.439822	0.0157911
PUM2	ENSG00000147853	0.450945	0.0131239
PUM2	ENSG00000088970	0.540823	0.00235979
PUM2	ENSG00000072134	0.406452	0.0266577
PUM2	ENSG00000072803	0.516796	0.00389342
PUM2	ENSG00000162923	0.438932	0.0160228
PUM2	ENSG00000118276	0.387319	0.0352778
PUM2	ENSG00000084733	0.45228	0.0128311
PUM2	ENSG00000198911	0.481201	0.00771176
PUM2	ENSG00000152484	0.558176	0.00160819
PUM2	ENSG00000155313	0.492325	0.00627273
PUM2	ENSG00000255302	-0.385095	0.0364131
PUM2	ENSG00000149289	0.38198	0.0380523
PUM2	ENSG00000174306	0.569299	0.00124473
PUM2	ENSG00000023287	0.531479	0.00287863
PUM2	ENSG00000185420	0.479422	0.00796633
PUM2	ENSG00000124380	-0.41891	0.0220417
PUM2	ENSG00000174738	0.41624	0.0229703
PUM2	ENSG00000106460	0.421135	0.0212918
PUM2	ENSG00000119326	0.511012	0.00437066
PUM2	ENSG00000006007	0.408231	0.0259532
PUM2	ENSG00000114302	0.45673	0.0118944
PUM2	ENSG00000084112	0.397108	0.0306204
PUM2	ENSG00000136758	0.447386	0.0139326
PUM2	ENSG00000112096	0.523915	0.00336833
PUM2	ENSG00000114978	0.440712	0.0155622
PUM2	ENSG00000198162	0.393103	0.0324607
PUM2	ENSG00000136021	0.422914	0.0207073
PUM2	ENSG00000102471	0.363293	0.0491914
PUM2	ENSG00000147364	0.45673	0.0118944
PUM2	ENSG00000124198	0.367742	0.0463272
PUM2	ENSG00000176463	0.454505	0.0123552
PUM2	ENSG00000036549	0.466518	0.0100354
PUM2	ENSG00000069275	0.608009	0.00047569
PUM2	ENSG00000166266	0.377086	0.0407491
PUM2	ENSG00000182831	0.507898	0.00464791
PUM2	ENSG00000183735	0.4198	0.0217391
PUM2	ENSG00000151090	0.380645	0.038773
PUM2	ENSG00000152102	0.497664	0.00566808
PUM2	ENSG00000167193	0.471413	0.00920246
PUM2	ENSG00000188785	0.478087	0.00816192
PUM2	ENSG00000070367	0.59822	0.000613414
PUM2	ENSG00000112339	0.368632	0.0457708
PUM2	ENSG00000180964	-0.411791	0.0245902
PUM2	ENSG00000100030	0.370412	0.0446741
PUM2	ENSG00000114107	0.459844	0.0112737
PUM2	ENSG00000158122	0.558176	0.00160819
PUM2	ENSG00000175455	0.505228	0.00489746
PUM2	ENSG00000113594	0.442492	0.0151127
PUM2	ENSG00000048052	0.384205	0.0368755
PUM2	ENSG00000168958	0.503003	0.00511415
PUM2	ENSG00000183955	0.431813	0.0179813
PUM2	ENSG00000164292	0.398888	0.0298305
PUM2	ENSG00000163661	-0.418465	0.0221942
PUM2	ENSG00000165819	-0.38376	0.0371084
PUM2	ENSG00000140299	0.608899	0.000464636
PUM2	ENSG00000169499	0.402002	0.0284884
PUM2	ENSG00000075711	0.463404	0.0105981
PUM2	ENSG00000270800	0.373971	0.0425445
PUM2	ENSG00000099942	0.426029	0.0197165
PUM2	ENSG00000120910	0.381535	0.0382913
PUM2	ENSG00000167470	-0.415795	0.0231282
PUM2	ENSG00000198952	0.386874	0.0355025
PUM2	ENSG00000175048	0.437597	0.0163757
PUM2	ENSG00000071242	0.517686	0.00382415
PUM2	ENSG00000137177	0.369967	0.0449463
PUM2	ENSG00000197442	0.474082	0.00877346
PUM2	ENSG00000170242	0.499889	0.00543132
PUM2	ENSG00000188211	0.365335	0.0471196
PUM2	ENSG00000110315	0.627586	0.000279056
PUM2	ENSG00000083290	0.403337	0.0279287
PUM2	ENSG00000197381	0.45762	0.0117141
PUM2	ENSG00000179295	0.496329	0.00581435
PUM2	ENSG00000111670	0.594661	0.000671538
PUM2	ENSG00000064726	0.513682	0.00414448
PUM2	ENSG00000014824	0.555951	0.00169106
PUM2	ENSG00000152256	0.377531	0.0404977
PUM2	ENSG00000167081	0.502113	0.0052031
PUM2	ENSG00000106993	0.370412	0.0446741
PUM2	ENSG00000173611	0.434483	0.0172246
PUM2	ENSG00000152620	0.397108	0.0306204
PUM2	ENSG00000088888	0.427364	0.0193042
PUM2	ENSG00000105649	0.387319	0.0352778
PUM2	ENSG00000176490	0.481201	0.00771176
PUM2	ENSG00000078674	0.45495	0.0122619
PUM2	ENSG00000162378	0.403782	0.0277441
PUM2	ENSG00000173218	0.471858	0.00912974
PUM2	ENSG00000120265	0.457175	0.011804
PUM2	ENSG00000051620	0.536374	0.00259572
PUM2	ENSG00000112419	0.382425	0.0378145
PUM2	ENSG00000112531	0.561735	0.00148296
PUM2	ENSG00000185127	0.419355	0.0218899
PUM2	ENSG00000112335	0.371301	0.0441338
PUM2	ENSG00000065308	0.397553	0.0304213
PUM2	ENSG00000166900	0.388654	0.0346106
PUM2	ENSG00000180901	0.426029	0.0197165
PUM2	ENSG00000124422	0.532369	0.00282529
PUM2	ENSG00000132589	0.52614	0.00321734
PUM2	ENSG00000132603	-0.484761	0.00722341
PUM2	ENSG00000205423	0.366852	0.046889
PUM2	ENSG00000180370	0.406452	0.0266577
PUM2	ENSG00000163872	0.371301	0.0441338
PUM2	ENSG00000183624	0.426919	0.0194408
PUM2	ENSG00000181788	0.445606	0.0143524
PUM2	ENSG00000114520	0.434038	0.0173489
PUM2	ENSG00000197563	0.426029	0.0197165
PUM2	ENSG00000141627	0.38287	0.037578
PUM2	ENSG00000213626	0.431368	0.0181101
PUM2	ENSG00000135999	0.447831	0.0138293
PUM2	ENSG00000153561	0.530145	0.00296027
PUM2	ENSG00000011523	0.447386	0.0139326
PUM2	ENSG00000119844	0.564405	0.0013947
PUM2	ENSG00000106799	0.37931	0.0395047
PUM2	ENSG00000136874	0.377976	0.0402476
PUM2	ENSG00000165475	0.378865	0.0397511
PUM2	ENSG00000075407	0.508343	0.0046074
PUM2	ENSG00000275740	0.452725	0.0127347
PUM2	ENSG00000164209	0.464294	0.0104346
PUM2	ENSG00000106034	0.370857	0.0444033
PUM2	ENSG00000006576	0.397553	0.0304213
PUM2	ENSG00000205476	0.397553	0.0304213
PUM2	ENSG00000215114	0.410901	0.0249253
PUM2	ENSG00000168300	0.52703	0.0031586
PUM2	ENSG00000143155	0.490545	0.00648618
PUM2	ENSG00000123091	0.497664	0.00566808
PUM2	ENSG00000037637	0.413126	0.0240946
PUM2	ENSG00000110422	0.440712	0.0155622
PUM2	ENSG00000198909	0.371301	0.0441338
PUM2	ENSG00000121879	0.37931	0.0395047
PUM2	ENSG00000157500	0.541713	0.0023149
PUM2	ENSG00000163297	0.367297	0.0466074
PUM2	ENSG00000275052	0.407786	0.0261279
PUM2	ENSG00000138382	0.430923	0.0182396
PUM2	ENSG00000130956	0.534594	0.00269567
PUM2	ENSG00000119446	0.598665	0.000606468
PUM2	ENSG00000102580	0.395773	0.0312241
PUM2	ENSG00000136100	0.4198	0.0217391
PUM2	ENSG00000015171	0.435373	0.0169784
PUM2	ENSG00000181192	0.431813	0.0179813
PUM2	ENSG00000176171	0.442937	0.0150021
PUM2	ENSG00000151893	0.399778	0.0294418
PUM2	ENSG00000107758	0.538154	0.002499
PUM2	ENSG00000168944	0.432703	0.0177261
GTF2F1	ENSG00000002822	0.377976	0.0402476
GTF2F1	ENSG00000125844	0.365517	0.047742
GTF2F1	ENSG00000130669	0.393993	0.0320441
GTF2F1	ENSG00000079805	0.456285	0.0119854
GTF2F1	ENSG00000099622	0.364627	0.0483176
GTF2F1	ENSG00000014216	0.518131	0.00378991
GTF2F1	ENSG00000198171	0.413571	0.0239313
GTF2F1	ENSG00000099917	0.385095	0.0364131
GTF2F1	ENSG00000128159	0.41624	0.0229703
GTF2F1	ENSG00000071894	0.489655	0.00659522
GTF2F1	ENSG00000105722	0.362848	0.0494855
GTF2F1	ENSG00000142627	0.38465	0.0366437
GTF2F1	ENSG00000153187	0.409566	0.025435
GTF2F1	ENSG00000159423	0.38287	0.037578
GTF2F1	ENSG00000096384	0.429143	0.0187656
GTF2F1	ENSG00000141526	0.371746	0.0438657
GTF2F1	ENSG00000186834	0.415795	0.0231282
GTF2F1	ENSG00000141582	0.396218	0.0310218
GTF2F1	ENSG00000162066	0.366407	0.047172
GTF2F1	ENSG00000103197	0.386429	0.0357284
GTF2F1	ENSG00000197111	0.441602	0.0153361
GTF2F1	ENSG00000182378	0.397998	0.0302233
GTF2F1	ENSG00000130985	0.398443	0.0300264
GTF2F1	ENSG00000124006	0.406897	0.0264801
GTF2F1	ENSG00000197043	0.59911	0.000599591
GTF2F1	ENSG00000197157	0.437152	0.0164948
GTF2F1	ENSG00000075618	0.367297	0.0466074
GTF2F1	ENSG00000119669	0.406452	0.0266577
GTF2F1	ENSG00000196235	0.693882	3.42941e-05
GTF2F1	ENSG00000126461	0.500779	0.00533902
GTF2F1	ENSG00000196961	0.462959	0.0106806
GTF2F1	ENSG00000167674	0.713014	1.7099e-05
GTF2F1	ENSG00000105397	0.394438	0.0318374
GTF2F1	ENSG00000160214	0.37931	0.0395047
GTF2F1	ENSG00000262246	0.379755	0.0392596
GTF2F1	ENSG00000166886	0.480311	0.00783816
GTF2F1	ENSG00000109736	0.475417	0.00856542
GTF2F1	ENSG00000102034	0.394438	0.0318374
GTF2F1	ENSG00000183337	0.433593	0.0174738
GTF2F1	ENSG00000108828	0.376641	0.0410018
GTF2F1	ENSG00000163931	0.56574	0.00135232
GTF2F1	ENSG00000072958	0.422914	0.0207073
GTF2F1	ENSG00000204394	0.640489	0.00019255
GTF2F1	ENSG00000160695	0.374861	0.0420251
GTF2F1	ENSG00000150990	0.442492	0.0151127
GTF2F1	ENSG00000126883	0.369522	0.0452198
YBX3	ENSG00000099917	0.447386	0.0139326
YBX3	ENSG00000100029	0.386874	0.0355025
YBX3	ENSG00000196576	0.422469	0.0208521
YBX3	ENSG00000133422	0.427809	0.0191683
YBX3	ENSG00000104549	0.398888	0.0298305
YBX3	ENSG00000071894	0.431813	0.0179813
YBX3	ENSG00000261236	0.439822	0.0157911
YBX3	ENSG00000160948	0.462514	0.0107636
YBX3	ENSG00000134186	0.442937	0.0150021
YBX3	ENSG00000197530	0.470968	0.00927566
YBX3	ENSG00000158710	0.558621	0.00159205
YBX3	ENSG00000188976	0.570189	0.00121903
YBX3	ENSG00000153187	0.389099	0.0343905
YBX3	ENSG00000132128	0.381535	0.0382913
YBX3	ENSG00000068120	0.525695	0.00324706
YBX3	ENSG00000141556	0.366852	0.046889
YBX3	ENSG00000169710	0.429588	0.0186329
YBX3	ENSG00000108828	0.406897	0.0264801
YBX3	ENSG00000004975	0.493215	0.00616828
YBX3	ENSG00000008838	0.393103	0.0324607
YBX3	ENSG00000132382	0.390879	0.0335215
YBX3	ENSG00000126603	0.400222	0.0292491
YBX3	ENSG00000163931	0.566185	0.00133844
YBX3	ENSG00000172046	0.399333	0.0296356
YBX3	ENSG00000139641	0.365962	0.0474563
YBX3	ENSG00000111642	0.406897	0.0264801
YBX3	ENSG00000137834	0.388209	0.0348318
YBX3	ENSG00000138623	0.409566	0.025435
YBX3	ENSG00000169564	0.471858	0.00912974
YBX3	ENSG00000144028	0.362403	0.0497809
YBX3	ENSG00000168758	0.38198	0.0380523
YBX3	ENSG00000026025	0.487875	0.00681802
YBX3	ENSG00000130429	0.378865	0.0397511
YBX3	ENSG00000269955	0.377531	0.0404977
YBX3	ENSG00000188191	0.417575	0.022502
YBX3	ENSG00000002822	0.52525	0.00327702
YBX3	ENSG00000124181	0.401557	0.028677
YBX3	ENSG00000101161	0.49366	0.00611661
YBX3	ENSG00000011304	0.375306	0.0417674
YBX3	ENSG00000196235	0.535039	0.00267038
YBX3	ENSG00000079805	0.432703	0.0177261
YBX3	ENSG00000127616	0.396218	0.0310218
YBX3	ENSG00000196961	0.389544	0.0341716
YBX3	ENSG00000126461	0.540823	0.00235979
YBX3	ENSG00000105397	0.373971	0.0425445
YBX3	ENSG00000283229	0.377086	0.0407491
YBX3	ENSG00000105655	0.450056	0.0133223
YBX3	ENSG00000105722	0.504783	0.00494016
YBX3	ENSG00000204394	0.479867	0.00790202
YBX3	ENSG00000204560	0.505228	0.00489746
YBX3	ENSG00000182704	0.38287	0.037578
YBX3	ENSG00000149782	0.564405	0.0013947
YBX3	ENSG00000186174	0.532369	0.00282529
YBX3	ENSG00000172725	0.498554	0.00557234
YBX3	ENSG00000130985	0.376641	0.0410018
YBX3	ENSG00000171456	0.504783	0.00494016
YBX3	ENSG00000161618	0.500779	0.00533902
YBX3	ENSG00000130669	0.475417	0.00856542
YBX3	ENSG00000157933	0.430033	0.0185011
YBX3	ENSG00000149115	0.549722	0.00194317
YBX3	ENSG00000141582	0.48832	0.00676172
YBX3	ENSG00000013364	0.486096	0.00704722
YBX3	ENSG00000166888	0.588877	0.000776314
YBX3	ENSG00000150990	0.430033	0.0185011
YBX3	ENSG00000144589	0.382425	0.0378145
YBX3	ENSG00000170525	0.370857	0.0444033
YBX3	ENSG00000197043	0.533704	0.00274689
YBX3	ENSG00000262246	0.460289	0.0111873
YBX3	ENSG00000203485	0.523915	0.00336833
YBX3	ENSG00000108963	0.363293	0.0491914
YBX3	ENSG00000187688	0.392214	0.0328817
YBX3	ENSG00000072310	0.391769	0.0330938
YBX3	ENSG00000051523	0.389099	0.0343905
YBX3	ENSG00000140553	0.484761	0.00722341
YBX3	ENSG00000130726	0.363293	0.0491914
YBX3	ENSG00000105726	0.499444	0.00547798
YBX3	ENSG00000168003	0.52881	0.00304391
RBM22	ENSG00000011304	0.498999	0.00552498
RBM22	ENSG00000130669	0.413571	0.0239313
RBM22	ENSG00000075151	0.387764	0.0350542
RBM22	ENSG00000070047	0.481201	0.00771176
RBM22	ENSG00000135372	0.371301	0.0441338
RBM22	ENSG00000244255	0.382425	0.0378145
RBM22	ENSG00000227057	0.464739	0.0103537
RBM22	ENSG00000168488	0.556841	0.00165748
RBM22	ENSG00000004534	0.400222	0.0292491
RBM22	ENSG00000138316	0.39375	0.0313313
RBM22	ENSG00000126883	0.435818	0.0168564
RBM22	ENSG00000171456	0.574194	0.00110904
RBM22	ENSG00000075413	0.408676	0.0257795
RBM22	ENSG00000099917	0.497219	0.00571648
RBM22	ENSG00000130726	0.439822	0.0157911
RBM22	ENSG00000153187	0.600445	0.00057937
RBM22	ENSG00000168003	0.582202	0.000914764
RBM22	ENSG00000110619	0.462069	0.0108473
RBM22	ENSG00000112118	0.438932	0.0160228
RBM22	ENSG00000141556	0.414461	0.0236073
RBM22	ENSG00000109046	0.369967	0.0449463
RBM22	ENSG00000072310	0.45584	0.0120769
RBM22	ENSG00000123416	0.513237	0.00418146
RBM22	ENSG00000170581	0.422914	0.0207073
RBM22	ENSG00000144136	0.391769	0.0330938
RBM22	ENSG00000013441	0.38198	0.0380523
RBM22	ENSG00000127948	0.495439	0.00591365
RBM22	ENSG00000197157	0.397998	0.0302233
RBM22	ENSG00000164889	0.390879	0.0335215
RBM22	ENSG00000075624	0.585317	0.000847677
RBM22	ENSG00000002822	0.412236	0.0244241
RBM22	ENSG00000101294	0.401112	0.0288667
RBM22	ENSG00000124181	0.48832	0.00676172
RBM22	ENSG00000101161	0.429143	0.0187656
RBM22	ENSG00000125844	0.526585	0.00318786
RBM22	ENSG00000196576	0.436263	0.0167351
RBM22	ENSG00000128159	0.402447	0.0283008
RBM22	ENSG00000203485	0.570189	0.00121903
RBM22	ENSG00000213983	0.372191	0.0435988
RBM22	ENSG00000130175	0.409121	0.0256067
RBM22	ENSG00000105426	0.377086	0.0407491
RBM22	ENSG00000283229	0.374861	0.0420251
RBM22	ENSG00000105287	0.628031	0.000275582
RBM22	ENSG00000105726	0.388654	0.0346106
RBM22	ENSG00000112655	0.438487	0.0161397
RBM22	ENSG00000118503	0.365962	0.0474563
RBM22	ENSG00000213676	0.408231	0.0259532
RBM22	ENSG00000204394	0.554616	0.00174254
RBM22	ENSG00000110719	0.381535	0.0382913
RBM22	ENSG00000087365	0.3802	0.0390157
RBM22	ENSG00000149115	0.479422	0.00796633
RBM22	ENSG00000141526	0.549277	0.00196237
RBM22	ENSG00000186834	0.41624	0.0229703
RBM22	ENSG00000068120	0.363737	0.0488987
RBM22	ENSG00000132382	0.477642	0.00822802
RBM22	ENSG00000141456	0.496329	0.00581435
RBM22	ENSG00000051523	0.377086	0.0407491
RBM22	ENSG00000114867	0.591101	0.000734434
RBM22	ENSG00000065485	0.494994	0.00596384
RBM22	ENSG00000101986	0.389989	0.0339537
RBM22	ENSG00000179222	0.458509	0.0115362
RBM22	ENSG00000115419	0.450056	0.0133223
RBM22	ENSG00000136861	0.372636	0.0433333
RBM22	ENSG00000196562	0.422914	0.0207073
RBM22	ENSG00000162129	0.433148	0.0175996
RBM22	ENSG00000008838	0.437597	0.0163757
RBM22	ENSG00000135617	-0.510122	0.00444838
RBM22	ENSG00000133422	0.514572	0.00407136
RBM22	ENSG00000196235	0.592881	0.000702369
RBM22	ENSG00000143093	0.394883	0.0316319
RBM22	ENSG00000155363	0.381535	0.0382913
RBM22	ENSG00000019144	0.507453	0.00468872
RBM22	ENSG00000137275	0.434038	0.0173489
RBM22	ENSG00000108592	0.459844	0.0112737
RBM22	ENSG00000140553	0.521246	0.00355758
RBM22	ENSG00000109320	0.482091	0.00758711
RBM22	ENSG00000059573	0.545717	0.00212197
RBM22	ENSG00000139641	0.387319	0.0352778
RBM22	ENSG00000111642	0.582202	0.000914764
RBM22	ENSG00000046651	0.431813	0.0179813
RBM22	ENSG00000144028	0.468298	0.00972538
RBM22	ENSG00000127616	0.532369	0.00282529
RBM22	ENSG00000052749	0.462959	0.0106806
EIF3D	ENSG00000130726	0.466073	0.0101142
EIF3D	ENSG00000144136	0.401557	0.028677
EIF3D	ENSG00000104142	0.437152	0.0164948
EIF3D	ENSG00000197157	0.583092	0.000895139
EIF3D	ENSG00000008838	0.473637	0.00884375
EIF3D	ENSG00000108592	0.700111	2.74533e-05
EIF3D	ENSG00000119669	0.377976	0.0402476
EIF3D	ENSG00000096384	0.365072	0.0480291
EIF3D	ENSG00000129351	0.547052	0.00206085
EIF3D	ENSG00000186416	0.376196	0.0412557
EIF3D	ENSG00000141456	0.474972	0.00863429
EIF3D	ENSG00000130985	0.595106	0.000664018
EIF3D	ENSG00000101126	0.433148	0.0175996
EIF3D	ENSG00000187091	0.372636	0.0433333
EIF3D	ENSG00000178252	0.430923	0.0182396
EIF3D	ENSG00000133422	0.429143	0.0187656
EIF3D	ENSG00000196116	0.41802	0.0223477
EIF3D	ENSG00000126461	0.369077	0.0454946
EIF3D	ENSG00000196455	0.450945	0.0131239
EIF3D	ENSG00000111642	0.520356	0.00362267
EIF3D	ENSG00000100296	0.609789	0.000453808
EIF3D	ENSG00000153187	0.558176	0.00160819
EIF3D	ENSG00000171456	0.431368	0.0181101
EIF3D	ENSG00000112118	0.585317	0.000847677
EIF3D	ENSG00000026025	0.404227	0.0275605
EIF3D	ENSG00000105568	0.408231	0.0259532
EIF3D	ENSG00000149925	0.428699	0.0188991
EIF3D	ENSG00000197111	0.531924	0.00285185
EIF3D	ENSG00000117877	0.483871	0.00734295
EIF3D	ENSG00000204394	0.60089	0.000572764
EIF3D	ENSG00000111275	0.493215	0.00616828
EIF3D	ENSG00000130669	0.374861	0.0420251
EIF3D	ENSG00000168488	0.429588	0.0186329
EIF3D	ENSG00000204560	0.541713	0.0023149
EIF3D	ENSG00000168003	0.688543	4.13553e-05
EIF3D	ENSG00000152556	0.4198	0.0217391
EIF3D	ENSG00000068120	0.362403	0.0497809
EIF3D	ENSG00000132600	0.481646	0.00764922
EIF3D	ENSG00000186834	0.409566	0.025435
EIF3D	ENSG00000100109	0.542158	0.00229274
EIF3D	ENSG00000109320	0.45228	0.0128311
EIF3D	ENSG00000124571	0.52525	0.00327702
EIF3D	ENSG00000196961	0.38465	0.0366437
EIF3D	ENSG00000143224	0.387319	0.0352778
EIF3D	ENSG00000160714	-0.362848	0.0494855
EIF3D	ENSG00000103066	-0.373971	0.0425445
EIF3D	ENSG00000203485	0.368632	0.0457708
EIF3D	ENSG00000179950	0.392214	0.0328817
EIF3D	ENSG00000132382	0.578643	0.000997084
EIF3D	ENSG00000177303	0.402002	0.0284884
EIF3D	ENSG00000177731	0.431368	0.0181101
EIF3D	ENSG00000181284	0.369522	0.0452198
EIF3D	ENSG00000196235	0.605339	0.00051025
EIF3D	ENSG00000204463	0.449611	0.0134224
EIF3D	ENSG00000072778	0.391769	0.0330938
EIF3D	ENSG00000076924	0.505673	0.00485509
EIF3D	ENSG00000124006	0.480311	0.00783816
EIF3D	ENSG00000140691	0.378865	0.0397511
EIF3D	ENSG00000100714	0.574194	0.00110904
EIF3D	ENSG00000071894	0.427809	0.0191683
EIF3D	ENSG00000012822	0.439822	0.0157911
EIF3D	ENSG00000144028	0.63782	0.000208194
AKAP8L	ENSG00000164889	0.413126	0.0240946
AKAP8L	ENSG00000122515	0.400222	0.0292491
AKAP8L	ENSG00000002822	0.515907	0.00396378
AKAP8L	ENSG00000128159	0.390434	0.0337371
AKAP8L	ENSG00000071894	0.437597	0.0163757
AKAP8L	ENSG00000161618	0.379755	0.0392596
AKAP8L	ENSG00000126461	0.482536	0.00752543
AKAP8L	ENSG00000130529	0.382425	0.0378145
AKAP8L	ENSG00000099622	0.402447	0.0283008
AKAP8L	ENSG00000167674	0.550612	0.00190526
AKAP8L	ENSG00000079805	0.368632	0.0457708
AKAP8L	ENSG00000105397	0.478977	0.00803108
AKAP8L	ENSG00000237441	0.433148	0.0175996
AKAP8L	ENSG00000110651	-0.365962	0.0474563
AKAP8L	ENSG00000070047	0.565295	0.00136632
AKAP8L	ENSG00000258890	0.383315	0.0373426
AKAP8L	ENSG00000160214	0.491435	0.00637869
AKAP8L	ENSG00000162066	0.371746	0.0438657
AKAP8L	ENSG00000178188	0.408231	0.0259532
AKAP8L	ENSG00000262246	0.407786	0.0261279
AKAP8L	ENSG00000061273	0.429143	0.0187656
AKAP8L	ENSG00000145214	0.370857	0.0444033
AKAP8L	ENSG00000143515	0.406897	0.0264801
AKAP8L	ENSG00000127054	0.441157	0.0154488
AKAP8L	ENSG00000188976	0.406897	0.0264801
AKAP8L	ENSG00000162032	0.38465	0.0366437
AKAP8L	ENSG00000146830	0.474082	0.00877346
AKAP8L	ENSG00000196235	0.470968	0.00927566
AKAP8L	ENSG00000105486	0.444271	0.0146742
AKAP8L	ENSG00000136861	0.365072	0.0480291
AKAP8L	ENSG00000127616	0.49277	0.00622032
AKAP8L	ENSG00000105287	0.411346	0.0247573
TARDBP	ENSG00000059758	0.411346	0.0247573
TARDBP	ENSG00000069275	0.385095	0.0364131
TARDBP	ENSG00000070367	0.518576	0.00375594
TARDBP	ENSG00000072803	0.624472	0.000304473
TARDBP	ENSG00000084733	0.623582	0.0003121
TARDBP	ENSG00000086666	0.448721	0.0136246
TARDBP	ENSG00000100030	0.498109	0.00562003
TARDBP	ENSG00000107669	0.509677	0.00448768
TARDBP	ENSG00000107758	0.376196	0.0412557
TARDBP	ENSG00000109381	0.392659	0.0326706
TARDBP	ENSG00000112531	0.497219	0.00571648
TARDBP	ENSG00000113712	0.745495	5.04899e-06
TARDBP	ENSG00000114978	0.705451	2.26124e-05
TARDBP	ENSG00000117500	0.56129	0.00149814
TARDBP	ENSG00000118579	-0.542158	0.00229274
TARDBP	ENSG00000122068	0.742825	5.56811e-06
TARDBP	ENSG00000123091	0.442492	0.0151127
TARDBP	ENSG00000123094	0.501224	0.00529338
TARDBP	ENSG00000128585	0.446941	0.0140366
TARDBP	ENSG00000134265	0.420245	0.0215891
TARDBP	ENSG00000134371	0.487875	0.00681802
TARDBP	ENSG00000134882	0.401112	0.0288667
TARDBP	ENSG00000136451	0.577753	0.00101865
TARDBP	ENSG00000137710	0.474082	0.00877346
TARDBP	ENSG00000137942	0.510122	0.00444838
TARDBP	ENSG00000139726	0.545273	0.0021427
TARDBP	ENSG00000141429	0.366407	0.047172
TARDBP	ENSG00000144036	0.396218	0.0310218
TARDBP	ENSG00000147853	0.530145	0.00296027
TARDBP	ENSG00000149313	0.624472	0.000304473
TARDBP	ENSG00000150787	0.52703	0.0031586
TARDBP	ENSG00000151413	0.432258	0.0178533
TARDBP	ENSG00000152102	0.479867	0.00790202
TARDBP	ENSG00000154059	0.435818	0.0168564
TARDBP	ENSG00000156671	0.373971	0.0425445
TARDBP	ENSG00000163602	0.575528	0.00107435
TARDBP	ENSG00000168300	0.416685	0.0228134
TARDBP	ENSG00000171617	0.442937	0.0150021
TARDBP	ENSG00000173611	0.403782	0.0277441
TARDBP	ENSG00000176124	-0.463404	0.0105981
TARDBP	ENSG00000213639	0.486986	0.00693181
TARDBP	ENSG00000255073	0.398443	0.0300264
TARDBP	ENSG00000265818	0.509232	0.00452729
TARDBP	ENSG00000273398	0.691212	3.7675e-05
TARDBP	ENSG00000005812	0.447386	0.0139326
TARDBP	ENSG00000015171	0.436707	0.0166146
TARDBP	ENSG00000064726	0.368632	0.0457708
TARDBP	ENSG00000091317	0.584872	0.000856989
TARDBP	ENSG00000092978	0.384205	0.0368755
TARDBP	ENSG00000101350	0.510122	0.00444838
TARDBP	ENSG00000106299	0.438932	0.0160228
TARDBP	ENSG00000106799	0.474527	0.00870364
TARDBP	ENSG00000112062	0.381535	0.0382913
TARDBP	ENSG00000115561	0.660067	0.000106151
TARDBP	ENSG00000120137	0.520356	0.00362267
TARDBP	ENSG00000121644	0.494105	0.00606532
TARDBP	ENSG00000122545	0.571079	0.0011938
TARDBP	ENSG00000139505	0.409566	0.025435
TARDBP	ENSG00000141425	0.478532	0.00809627
TARDBP	ENSG00000146007	0.445161	0.014459
TARDBP	ENSG00000147364	0.442047	0.015224
TARDBP	ENSG00000153561	0.376196	0.0412557
TARDBP	ENSG00000158711	0.451835	0.0129281
TARDBP	ENSG00000165476	0.587542	0.000802433
TARDBP	ENSG00000168461	0.642714	0.000180316
TARDBP	ENSG00000171055	0.606674	0.000492704
TARDBP	ENSG00000179295	0.486096	0.00704722
TARDBP	ENSG00000180957	0.485206	0.00716426
TARDBP	ENSG00000182831	0.485206	0.00716426
TARDBP	ENSG00000196396	0.468298	0.00972538
TARDBP	ENSG00000211455	0.45584	0.0120769
TARDBP	ENSG00000215301	0.434483	0.0172246
TARDBP	ENSG00000015676	0.424249	0.0202777
TARDBP	ENSG00000085491	0.531924	0.00285185
TARDBP	ENSG00000100664	0.369522	0.0452198
TARDBP	ENSG00000102580	0.510122	0.00444838
TARDBP	ENSG00000114686	0.580868	0.000944909
TARDBP	ENSG00000119950	0.406452	0.0266577
TARDBP	ENSG00000151414	0.42158	0.0211444
TARDBP	ENSG00000165417	0.56574	0.00135232
TARDBP	ENSG00000167193	0.597775	0.000620429
TARDBP	ENSG00000168385	0.485206	0.00716426
TARDBP	ENSG00000176105	0.609789	0.000453808
TARDBP	ENSG00000198668	0.486541	0.00698931
TARDBP	ENSG00000151491	0.547942	0.00202095
TARDBP	ENSG00000158092	0.459399	0.0113606
TARDBP	ENSG00000174099	0.440267	0.0156763
TARDBP	ENSG00000272647	0.455395	0.0121691
TARDBP	ENSG00000006831	0.595996	0.000649199
TARDBP	ENSG00000138757	0.437152	0.0164948
TARDBP	ENSG00000166734	0.485206	0.00716426
TARDBP	ENSG00000099246	0.498999	0.00552498
TARDBP	ENSG00000164603	0.446941	0.0140366
TARDBP	ENSG00000182827	0.6	0.000586043
TARDBP	ENSG00000138071	0.544383	0.00218467
TARDBP	ENSG00000101966	0.365962	0.0474563
TARDBP	ENSG00000112335	0.674305	6.7039e-05
TARDBP	ENSG00000168118	0.519466	0.00368878
TARDBP	ENSG00000169926	0.429588	0.0186329
TARDBP	ENSG00000111142	0.504783	0.00494016
TARDBP	ENSG00000115762	0.38465	0.0366437
TARDBP	ENSG00000134108	0.629811	0.000262064
TARDBP	ENSG00000183735	0.458065	0.0116249
TARDBP	ENSG00000270106	0.607564	0.000481303
TARDBP	ENSG00000050748	0.365517	0.047742
TARDBP	ENSG00000055332	0.467408	0.00987935
TARDBP	ENSG00000091436	0.378865	0.0397511
TARDBP	ENSG00000103591	0.606674	0.000492704
TARDBP	ENSG00000104388	0.570189	0.00121903
TARDBP	ENSG00000108587	0.436263	0.0167351
TARDBP	ENSG00000109787	0.498999	0.00552498
TARDBP	ENSG00000109790	0.386874	0.0355025
TARDBP	ENSG00000111540	0.406452	0.0266577
TARDBP	ENSG00000120675	-0.574638	0.00109737
TARDBP	ENSG00000120805	0.541268	0.00233725
TARDBP	ENSG00000124380	-0.480756	0.00777475
TARDBP	ENSG00000126261	0.655617	0.000121974
TARDBP	ENSG00000127314	0.406007	0.0268363
TARDBP	ENSG00000131375	0.373081	0.043069
TARDBP	ENSG00000148481	-0.519021	0.00372223
TARDBP	ENSG00000157500	0.460734	0.0111014
TARDBP	ENSG00000166181	0.41624	0.0229703
TARDBP	ENSG00000166913	0.555951	0.00169106
TARDBP	ENSG00000168092	0.519911	0.0036556
TARDBP	ENSG00000170946	0.504783	0.00494016
TARDBP	ENSG00000172845	0.413571	0.0239313
TARDBP	ENSG00000173218	0.503448	0.00507016
TARDBP	ENSG00000179152	-0.363737	0.0488987
TARDBP	ENSG00000180881	-0.391769	0.0330938
TARDBP	ENSG00000198833	0.609344	0.000459194
TARDBP	ENSG00000205423	0.48832	0.00676172
TARDBP	ENSG00000211460	0.574194	0.00110904
TARDBP	ENSG00000244115	-0.390434	0.0337371
TARDBP	ENSG00000258555	0.444271	0.0146742
TARDBP	ENSG00000086598	0.594661	0.000671538
TARDBP	ENSG00000120063	0.476752	0.0083616
TARDBP	ENSG00000138594	0.427809	0.0191683
TARDBP	ENSG00000157538	0.464294	0.0104346
TARDBP	ENSG00000176018	0.481201	0.00771176
TARDBP	ENSG00000197860	0.567519	0.00129755
TARDBP	ENSG00000241962	-0.433593	0.0174738
TARDBP	ENSG00000104064	0.490545	0.00648618
TARDBP	ENSG00000107560	0.487875	0.00681802
TARDBP	ENSG00000114520	0.390879	0.0335215
TARDBP	ENSG00000118260	0.49099	0.00643225
TARDBP	ENSG00000136003	0.632925	0.000239808
TARDBP	ENSG00000145391	0.587097	0.000811309
TARDBP	ENSG00000097033	0.475862	0.00849701
TARDBP	ENSG00000114302	0.571524	0.00118136
TARDBP	ENSG00000162368	0.7099	1.91961e-05
TARDBP	ENSG00000177879	0.465184	0.0102733
TARDBP	ENSG00000078237	0.612903	0.000417636
TARDBP	ENSG00000213341	0.45406	0.0124492
TARDBP	ENSG00000124333	0.559956	0.00154447
TARDBP	ENSG00000148841	0.533259	0.00277281
TARDBP	ENSG00000164323	0.448276	0.0137266
TARDBP	ENSG00000076513	0.458509	0.0115362
TARDBP	ENSG00000122873	-0.363293	0.0491914
TARDBP	ENSG00000143751	0.42158	0.0211444
TARDBP	ENSG00000164209	0.534149	0.00272118
TARDBP	ENSG00000100744	0.450056	0.0133223
TARDBP	ENSG00000114744	0.42069	0.02144
TARDBP	ENSG00000186130	0.439822	0.0157911
TARDBP	ENSG00000175895	0.653393	0.000130643
TARDBP	ENSG00000111231	0.440712	0.0155622
TARDBP	ENSG00000182400	0.375751	0.0415109
TARDBP	ENSG00000052723	0.56485	0.00138045
TARDBP	ENSG00000131263	0.392659	0.0326706
TARDBP	ENSG00000106460	0.396218	0.0310218
TARDBP	ENSG00000215114	0.555061	0.00172523
TARDBP	ENSG00000112078	0.634705	0.000227854
TARDBP	ENSG00000151327	0.456285	0.0119854
TARDBP	ENSG00000114446	0.654283	0.000127112
TARDBP	ENSG00000165410	0.427809	0.0191683
TARDBP	ENSG00000119446	0.446051	0.0142465
TARDBP	ENSG00000158234	0.473192	0.00891452
TARDBP	ENSG00000119899	0.535929	0.00262041
TARDBP	ENSG00000134086	0.45317	0.0126389
TARDBP	ENSG00000138166	0.374861	0.0420251
TARDBP	ENSG00000154813	0.498554	0.00557234
TARDBP	ENSG00000138036	0.434038	0.0173489
TARDBP	ENSG00000110696	0.454505	0.0123552
TARDBP	ENSG00000196072	0.390879	0.0335215
TARDBP	ENSG00000087338	0.436263	0.0167351
TARDBP	ENSG00000129515	0.447831	0.0138293
TARDBP	ENSG00000166170	0.465184	0.0102733
TARDBP	ENSG00000106993	0.38376	0.0371084
TARDBP	ENSG00000155330	0.531479	0.00287863
TARDBP	ENSG00000111696	0.441157	0.0154488
TARDBP	ENSG00000114450	0.523471	0.00339926
TARDBP	ENSG00000164823	0.380645	0.038773
TARDBP	ENSG00000100522	0.559956	0.00154447
TARDBP	ENSG00000066855	-0.465184	0.0102733
TARDBP	ENSG00000249884	0.608009	0.00047569
TARDBP	ENSG00000124120	0.468743	0.00964917
TARDBP	ENSG00000180964	-0.474082	0.00877346
TARDBP	ENSG00000198168	0.459399	0.0113606
TARDBP	ENSG00000172986	0.380645	0.038773
TARDBP	ENSG00000217555	0.573749	0.00112082
TARDBP	ENSG00000254788	0.696107	3.16901e-05
TARDBP	ENSG00000163577	0.448276	0.0137266
TARDBP	ENSG00000178163	0.391324	0.0333071
TARDBP	ENSG00000066455	0.553281	0.00179538
TARDBP	ENSG00000179021	0.547942	0.00202095
TARDBP	ENSG00000137878	0.411791	0.0245902
TARDBP	ENSG00000102218	0.397108	0.0306204
TARDBP	ENSG00000119705	-0.6396	0.000197645
TARDBP	ENSG00000121350	0.559956	0.00154447
YTHDF1	ENSG00000002822	0.412681	0.0242589
YTHDF1	ENSG00000116918	-0.408676	0.0257795
YTHDF1	ENSG00000124767	-0.461624	0.0109314
YTHDF1	ENSG00000129317	-0.38287	0.037578
YTHDF1	ENSG00000156599	0.434483	0.0172246
YTHDF1	ENSG00000157933	0.475417	0.00856542
YTHDF1	ENSG00000198517	0.431368	0.0181101
YTHDF1	ENSG00000050820	0.454505	0.0123552
YTHDF1	ENSG00000067182	0.482981	0.00746418
YTHDF1	ENSG00000105722	0.603115	0.000540715
YTHDF1	ENSG00000125912	0.596885	0.000634671
YTHDF1	ENSG00000148841	0.431368	0.0181101
YTHDF1	ENSG00000167123	0.462959	0.0106806
YTHDF1	ENSG00000130429	0.618687	0.00035713
YTHDF1	ENSG00000131759	0.431368	0.0181101
YTHDF1	ENSG00000140479	0.392214	0.0328817
YTHDF1	ENSG00000164163	-0.397553	0.0304213
YTHDF1	ENSG00000093010	0.648943	0.000149634
YTHDF1	ENSG00000100263	0.588497	0.000624636
YTHDF1	ENSG00000106246	0.461624	0.0109314
YTHDF1	ENSG00000118816	0.405562	0.0270159
YTHDF1	ENSG00000145817	-0.383315	0.0373426
YTHDF1	ENSG00000182544	0.439822	0.0157911
YTHDF1	ENSG00000106009	0.595551	0.000656572
YTHDF1	ENSG00000128159	0.364627	0.0483176
YTHDF1	ENSG00000141456	0.632925	0.000239808
YTHDF1	ENSG00000185624	0.447386	0.0139326
YTHDF1	ENSG00000196562	0.426919	0.0194408
YTHDF1	ENSG00000033100	0.63782	0.000208194
YTHDF1	ENSG00000104960	0.398443	0.0300264
YTHDF1	ENSG00000108262	0.517686	0.00382415
YTHDF1	ENSG00000177628	0.442047	0.015224
YTHDF1	ENSG00000185728	-0.409566	0.025435
YTHDF1	ENSG00000255302	-0.391769	0.0330938
YTHDF1	ENSG00000141696	0.396663	0.0308205
YTHDF1	ENSG00000115241	0.444271	0.0146742
YTHDF1	ENSG00000115275	0.500779	0.00533902
YTHDF1	ENSG00000116685	0.674305	6.7039e-05
YTHDF1	ENSG00000122958	-0.456285	0.0119854
YTHDF1	ENSG00000126456	0.59644	0.000641899
YTHDF1	ENSG00000171298	0.443826	0.0147828
YTHDF1	ENSG00000178188	0.395328	0.0314274
YTHDF1	ENSG00000253710	-0.386874	0.0355025
YTHDF1	ENSG00000108784	0.422469	0.0208521
YTHDF1	ENSG00000130202	0.493215	0.00616828
YTHDF1	ENSG00000137834	0.67119	7.42764e-05
YTHDF1	ENSG00000006118	0.588432	0.000784936
YTHDF1	ENSG00000049656	0.497664	0.00566808
YTHDF1	ENSG00000065485	0.406452	0.0266577
YTHDF1	ENSG00000068120	0.382425	0.0378145
YTHDF1	ENSG00000068137	0.519021	0.00372223
YTHDF1	ENSG00000070047	0.367742	0.0463272
YTHDF1	ENSG00000078808	0.650278	0.000143696
YTHDF1	ENSG00000079805	0.397998	0.0302233
YTHDF1	ENSG00000083099	-0.554171	0.00176
YTHDF1	ENSG00000100359	0.66941	7.87181e-05
YTHDF1	ENSG00000101654	-0.497219	0.00571648
YTHDF1	ENSG00000101844	-0.535484	0.00264529
YTHDF1	ENSG00000102034	0.551502	0.001868
YTHDF1	ENSG00000103249	0.543493	0.00222735
YTHDF1	ENSG00000105223	0.690323	3.88674e-05
YTHDF1	ENSG00000105287	0.45228	0.0128311
YTHDF1	ENSG00000105397	0.537264	0.00254697
YTHDF1	ENSG00000109736	0.591991	0.000718245
YTHDF1	ENSG00000110108	0.48832	0.00676172
YTHDF1	ENSG00000110651	0.378865	0.0397511
YTHDF1	ENSG00000111358	-0.479422	0.00796633
YTHDF1	ENSG00000111615	-0.513682	0.00414448
YTHDF1	ENSG00000112874	-0.465184	0.0102733
YTHDF1	ENSG00000117697	-0.366407	0.047172
YTHDF1	ENSG00000124067	0.521246	0.00355758
YTHDF1	ENSG00000124380	-0.431368	0.0181101
YTHDF1	ENSG00000127580	0.586652	0.00082027
YTHDF1	ENSG00000127993	-0.442492	0.0151127
YTHDF1	ENSG00000129480	0.523026	0.00343042
YTHDF1	ENSG00000130726	0.431368	0.0181101
YTHDF1	ENSG00000132485	-0.540378	0.00238251
YTHDF1	ENSG00000134086	0.372191	0.0435988
YTHDF1	ENSG00000135372	-0.376641	0.0410018
YTHDF1	ENSG00000135723	0.429143	0.0187656
YTHDF1	ENSG00000136826	0.450056	0.0133223
YTHDF1	ENSG00000137207	0.421135	0.0212918
YTHDF1	ENSG00000137944	-0.402892	0.0281142
YTHDF1	ENSG00000138434	0.400222	0.0292491
YTHDF1	ENSG00000139323	-0.38198	0.0380523
YTHDF1	ENSG00000140691	0.374416	0.0422842
YTHDF1	ENSG00000141582	0.425584	0.0198556
YTHDF1	ENSG00000141873	0.468298	0.00972538
YTHDF1	ENSG00000147669	-0.395773	0.0312241
YTHDF1	ENSG00000147679	-0.390879	0.0335215
YTHDF1	ENSG00000149476	0.393993	0.0320441
YTHDF1	ENSG00000149782	0.435818	0.0168564
YTHDF1	ENSG00000150787	0.362403	0.0497809
YTHDF1	ENSG00000152193	-0.501669	0.00524807
YTHDF1	ENSG00000155008	-0.396663	0.0308205
YTHDF1	ENSG00000157637	0.649833	0.000145652
YTHDF1	ENSG00000161618	0.414461	0.0236073
YTHDF1	ENSG00000162032	0.586207	0.000829318
YTHDF1	ENSG00000164253	-0.445606	0.0143524
YTHDF1	ENSG00000166200	-0.523471	0.00339926
YTHDF1	ENSG00000167716	0.385539	0.0361837
YTHDF1	ENSG00000167775	0.495884	0.00586382
YTHDF1	ENSG00000168758	0.595106	0.000664018
YTHDF1	ENSG00000169379	-0.402002	0.0284884
YTHDF1	ENSG00000169682	0.5297	0.00298793
YTHDF1	ENSG00000169926	0.430033	0.0185011
YTHDF1	ENSG00000173218	0.434038	0.0173489
YTHDF1	ENSG00000173540	0.386874	0.0355025
YTHDF1	ENSG00000174996	0.616018	0.000384023
YTHDF1	ENSG00000176903	0.479422	0.00796633
YTHDF1	ENSG00000177576	-0.508788	0.00456719
YTHDF1	ENSG00000179152	-0.366407	0.047172
YTHDF1	ENSG00000179454	-0.511902	0.00429411
YTHDF1	ENSG00000182831	0.38287	0.037578
YTHDF1	ENSG00000185009	-0.485651	0.00710553
YTHDF1	ENSG00000198538	-0.395773	0.0312241
YTHDF1	ENSG00000204394	0.476307	0.00842907
YTHDF1	ENSG00000244486	0.549277	0.00196237
YTHDF1	ENSG00000260729	0.538154	0.002499
YTHDF1	ENSG00000267699	-0.508343	0.0046074
YTHDF1	ENSG00000125868	-0.424694	0.0201362
YTHDF1	ENSG00000197858	0.569299	0.00124473
YTHDF1	ENSG00000075415	-0.523026	0.00343042
YTHDF1	ENSG00000171823	0.429143	0.0187656
YTHDF1	ENSG00000196576	0.571079	0.0011938
YTHDF1	ENSG00000105726	0.375751	0.0415109
YTHDF1	ENSG00000167173	0.365072	0.0480291
YTHDF1	ENSG00000169727	0.499889	0.00543132
YTHDF1	ENSG00000104408	-0.434928	0.0171012
YTHDF1	ENSG00000141756	0.474527	0.00870364
YTHDF1	ENSG00000165915	0.393548	0.0322518
YTHDF1	ENSG00000041357	-0.520356	0.00362267
YTHDF1	ENSG00000110811	0.42158	0.0211444
YTHDF1	ENSG00000184164	0.650723	0.000141763
YTHDF1	ENSG00000167193	0.494549	0.0060144
YTHDF1	ENSG00000044090	0.386429	0.0357284
YTHDF1	ENSG00000181830	0.810901	1.0922e-06
YTHDF1	ENSG00000185803	0.544828	0.00216359
YTHDF1	ENSG00000152465	-0.397108	0.0306204
YTHDF1	ENSG00000082781	0.430478	0.01837
YTHDF1	ENSG00000099917	0.477197	0.00829458
YTHDF1	ENSG00000100258	0.402892	0.0281142
YTHDF1	ENSG00000105849	-0.4198	0.0217391
YTHDF1	ENSG00000115317	0.468743	0.00964917
YTHDF1	ENSG00000117984	0.446051	0.0142465
YTHDF1	ENSG00000122008	-0.443382	0.0148921
YTHDF1	ENSG00000122863	0.487875	0.00681802
YTHDF1	ENSG00000123989	0.576418	0.00105176
YTHDF1	ENSG00000130669	0.471413	0.00920246
YTHDF1	ENSG00000131013	-0.477197	0.00829458
YTHDF1	ENSG00000132388	-0.45317	0.0126389
YTHDF1	ENSG00000138166	0.402447	0.0283008
YTHDF1	ENSG00000148481	-0.368632	0.0457708
YTHDF1	ENSG00000149499	0.383315	0.0373426
YTHDF1	ENSG00000158669	0.393993	0.0320441
YTHDF1	ENSG00000163870	0.614683	0.000398126
YTHDF1	ENSG00000164332	-0.421135	0.0212918
YTHDF1	ENSG00000167925	0.598665	0.000606468
YTHDF1	ENSG00000167996	0.466518	0.0100354
YTHDF1	ENSG00000169251	-0.536374	0.00259572
YTHDF1	ENSG00000173653	0.658287	0.000112247
YTHDF1	ENSG00000177106	0.409167	0.0247562
YTHDF1	ENSG00000177830	0.462959	0.0106806
YTHDF1	ENSG00000177888	-0.482091	0.00758711
YTHDF1	ENSG00000183814	-0.648498	0.000151662
YTHDF1	ENSG00000184916	0.385539	0.0361837
YTHDF1	ENSG00000185359	0.507008	0.00472985
YTHDF1	ENSG00000186687	-0.496774	0.00576524
YTHDF1	ENSG00000188706	0.390434	0.0337371
YTHDF1	ENSG00000197780	-0.418465	0.0221942
YTHDF1	ENSG00000038358	0.496774	0.00576524
YTHDF1	ENSG00000079999	0.524805	0.00330722
YTHDF1	ENSG00000259529	0.45139	0.0130257
YTHDF1	ENSG00000250644	0.444716	0.0145663
YTHDF1	ENSG00000140854	0.481646	0.00764922
YTHDF1	ENSG00000110697	0.403782	0.0277441
YTHDF1	ENSG00000177045	0.495884	0.00586382
YTHDF1	ENSG00000009844	-0.474527	0.00870364
YTHDF1	ENSG00000105612	0.684093	4.82168e-05
YTHDF1	ENSG00000166886	0.674305	6.7039e-05
YTHDF1	ENSG00000051523	0.493215	0.00616828
YTHDF1	ENSG00000099864	0.450501	0.0132228
YTHDF1	ENSG00000100982	0.612013	0.000427703
YTHDF1	ENSG00000110328	0.461624	0.0109314
YTHDF1	ENSG00000112655	0.391769	0.0330938
YTHDF1	ENSG00000123143	0.445606	0.0143524
YTHDF1	ENSG00000124574	0.479867	0.00790202
YTHDF1	ENSG00000141295	0.45495	0.0122619
YTHDF1	ENSG00000141349	0.465628	0.0101935
YTHDF1	ENSG00000146476	-0.556841	0.00165748
YTHDF1	ENSG00000156531	-0.493215	0.00616828
YTHDF1	ENSG00000172037	0.520801	0.00359
YTHDF1	ENSG00000177697	0.419355	0.0218899
YTHDF1	ENSG00000185414	-0.398888	0.0298305
YTHDF1	ENSG00000241962	-0.45762	0.0117141
YTHDF1	ENSG00000064545	0.56574	0.00135232
YTHDF1	ENSG00000079332	-0.434483	0.0172246
YTHDF1	ENSG00000090581	0.612903	0.000417636
YTHDF1	ENSG00000116514	0.422024	0.0209978
YTHDF1	ENSG00000129667	0.446941	0.0140366
YTHDF1	ENSG00000142627	0.548832	0.00198173
YTHDF1	ENSG00000197530	0.56129	0.00149814
YTHDF1	ENSG00000243317	-0.395773	0.0312241
YTHDF1	ENSG00000146826	0.408944	0.0248423
YTHDF1	ENSG00000082153	-0.472747	0.00898578
YTHDF1	ENSG00000100325	0.499889	0.00543132
YTHDF1	ENSG00000113595	-0.52614	0.00321734
YTHDF1	ENSG00000115520	-0.482091	0.00758711
YTHDF1	ENSG00000127419	0.440712	0.0155622
YTHDF1	ENSG00000198171	0.49366	0.00611661
YTHDF1	ENSG00000049883	-0.536819	0.00257125
YTHDF1	ENSG00000148343	0.392659	0.0326706
YTHDF1	ENSG00000144840	-0.458509	0.0115362
YTHDF1	ENSG00000105829	-0.531479	0.00287863
YTHDF1	ENSG00000126603	0.410901	0.0249253
YTHDF1	ENSG00000133265	0.484316	0.00728297
YTHDF1	ENSG00000166971	0.395773	0.0312241
YTHDF1	ENSG00000177303	0.60178	0.00055975
YTHDF1	ENSG00000180964	-0.369522	0.0452198
YTHDF1	ENSG00000145337	0.37842	0.0399987
YTHDF1	ENSG00000128534	-0.45406	0.0124492
YTHDF1	ENSG00000136143	-0.456285	0.0119854
YTHDF1	ENSG00000162302	0.481646	0.00764922
YTHDF1	ENSG00000185112	0.535484	0.00264529
YTHDF1	ENSG00000032444	0.376641	0.0410018
YTHDF1	ENSG00000072310	0.397998	0.0302233
YTHDF1	ENSG00000133731	-0.441157	0.0154488
YTHDF1	ENSG00000138623	0.376641	0.0410018
YTHDF1	ENSG00000165801	0.410456	0.0250942
YTHDF1	ENSG00000167543	0.584427	0.00086639
YTHDF1	ENSG00000169564	0.615573	0.000388674
YTHDF1	ENSG00000114446	0.438932	0.0160228
YTHDF1	ENSG00000173918	0.41802	0.0223477
YTHDF1	ENSG00000104412	-0.440267	0.0156763
YTHDF1	ENSG00000100299	0.471858	0.00912974
YTHDF1	ENSG00000101986	0.448276	0.0137266
YTHDF1	ENSG00000137814	-0.411791	0.0245902
YTHDF1	ENSG00000149577	0.451835	0.0129281
YTHDF1	ENSG00000173992	0.397998	0.0302233
YTHDF1	ENSG00000106397	0.467853	0.00980211
YTHDF1	ENSG00000137992	-0.436263	0.0167351
YTHDF1	ENSG00000173542	-0.394883	0.0316319
YTHDF1	ENSG00000092096	0.505228	0.00489746
YTHDF1	ENSG00000163281	-0.495439	0.00591365
YTHDF1	ENSG00000109790	0.408676	0.0257795
YTHDF1	ENSG00000120725	0.4901	0.00654051
YTHDF1	ENSG00000004700	-0.501669	0.00524807
YTHDF1	ENSG00000168438	-0.45317	0.0126389
YTHDF1	ENSG00000069399	0.363737	0.0488987
YTHDF1	ENSG00000118596	-0.383315	0.0373426
YTHDF1	ENSG00000140859	0.543493	0.00222735
AARS	ENSG00000023191	0.383315	0.0373426
AARS	ENSG00000013364	0.369077	0.0454946
AARS	ENSG00000127948	0.74238	5.66032e-06
AARS	ENSG00000100296	0.577308	0.00102958
AARS	ENSG00000179950	0.63782	0.000208194
AARS	ENSG00000105220	0.569744	0.00123183
AARS	ENSG00000196235	0.595106	0.000664018
AARS	ENSG00000153187	0.4901	0.00654051
AARS	ENSG00000204394	0.611568	0.000432816
AARS	ENSG00000112118	0.514127	0.00410778
AARS	ENSG00000141582	0.374861	0.0420251
AARS	ENSG00000132361	0.379755	0.0392596
AARS	ENSG00000114867	0.45406	0.0124492
AARS	ENSG00000111642	0.466073	0.0101142
AARS	ENSG00000126883	0.424249	0.0202777
AARS	ENSG00000149925	0.579978	0.000965485
AARS	ENSG00000172046	0.543938	0.00220592
AARS	ENSG00000197111	0.396663	0.0308205
SRSF7	ENSG00000196821	-0.42069	0.02144
SRSF7	ENSG00000124181	0.516352	0.00392846
SRSF7	ENSG00000213983	0.42069	0.02144
SRSF7	ENSG00000116001	0.511012	0.00437066
SRSF7	ENSG00000153914	0.407786	0.0261279
SRSF7	ENSG00000153187	0.362848	0.0494855
SRSF7	ENSG00000132680	0.364182	0.0486074
SRSF7	ENSG00000126883	0.428699	0.0188991
SRSF7	ENSG00000125730	0.484761	0.00722341
SRSF7	ENSG00000127948	0.41713	0.0226572
SRSF7	ENSG00000171456	0.429588	0.0186329
SRSF7	ENSG00000184863	0.370412	0.0446741
CSTF2T	ENSG00000132600	0.410011	0.0252641
CSTF2T	ENSG00000178252	0.467408	0.00987935
CSTF2T	ENSG00000125703	-0.403337	0.0279287
CSTF2T	ENSG00000105568	0.367742	0.0463272
CSTF2T	ENSG00000182287	-0.37931	0.0395047
CSTF2T	ENSG00000126461	0.387764	0.0350542
CSTF2T	ENSG00000123427	-0.514127	0.00410778
CSTF2T	ENSG00000126883	0.393103	0.0324607
CSTF2T	ENSG00000129351	0.423804	0.02042
CSTF2T	ENSG00000172380	-0.364182	0.0486074
CSTF2T	ENSG00000057663	-0.402447	0.0283008
CSTF2T	ENSG00000197157	0.428699	0.0188991
CSTF2T	ENSG00000124006	0.453615	0.0125437
CSTF2T	ENSG00000175895	-0.37931	0.0395047
CSTF2T	ENSG00000104164	-0.444716	0.0145663
CSTF2T	ENSG00000127616	0.380645	0.038773
CSTF2T	ENSG00000133422	0.398888	0.0298305
CSTF2T	ENSG00000152556	0.366407	0.047172
CSTF2T	ENSG00000002822	0.379755	0.0392596
CSTF2T	ENSG00000102226	0.482981	0.00746418
CSTF2T	ENSG00000008838	0.499444	0.00547798
CSTF2T	ENSG00000213281	-0.399778	0.0294418
CSTF2T	ENSG00000079332	-0.390879	0.0335215
CSTF2T	ENSG00000119950	-0.503448	0.00507016
CSTF2T	ENSG00000120063	-0.377531	0.0404977
CSTF2T	ENSG00000127948	0.494549	0.0060144
CSTF2T	ENSG00000132388	-0.392659	0.0326706
CSTF2T	ENSG00000141456	0.464739	0.0103537
CSTF2T	ENSG00000211460	-0.390879	0.0335215
CSTF2T	ENSG00000196455	0.38287	0.037578
CSTF2T	ENSG00000266953	0.407341	0.0263035
CSTF2T	ENSG00000151292	-0.415795	0.0231282
CSTF2T	ENSG00000172046	0.396663	0.0308205
CSTF2T	ENSG00000159873	-0.389544	0.0341716
CSTF2T	ENSG00000168003	0.482981	0.00746418
CSTF2T	ENSG00000071894	0.459399	0.0113606
CSTF2T	ENSG00000111231	-0.462069	0.0108473
CSTF2T	ENSG00000012822	0.487875	0.00681802
CSTF2T	ENSG00000196235	0.440267	0.0156763
CSTF2T	ENSG00000101161	0.362403	0.0497809
CSTF2T	ENSG00000134265	-0.375306	0.0417674
CSTF2T	ENSG00000144028	0.459844	0.0112737
CSTF2T	ENSG00000060982	-0.386874	0.0355025
CSTF2T	ENSG00000167674	0.369967	0.0449463
CSTF2T	ENSG00000167996	0.446051	0.0142465
CSTF2T	ENSG00000110321	-0.397998	0.0302233
CSTF2T	ENSG00000160714	-0.429588	0.0186329
CSTF2T	ENSG00000111275	0.498999	0.00552498
CSTF2T	ENSG00000117984	0.394438	0.0318374
CSTF2T	ENSG00000250644	0.392214	0.0328817
CSTF2T	ENSG00000142544	0.391769	0.0330938
CSTF2T	ENSG00000130985	0.567075	0.00131106
CSTF2T	ENSG00000100029	0.363737	0.0488987
CSTF2T	ENSG00000076924	0.469633	0.00949826
CSTF2T	ENSG00000032444	0.362403	0.0497809
CSTF2T	ENSG00000125868	-0.397998	0.0302233
CSTF2T	ENSG00000117877	0.476752	0.0083616
CSTF2T	ENSG00000149925	0.488765	0.00670583
CSTF2T	ENSG00000120925	-0.56307	0.00143824
CSTF2T	ENSG00000204560	0.400667	0.0290574
CSTF2T	ENSG00000204394	0.611568	0.000432816
CSTF2T	ENSG00000197043	0.398443	0.0300264
CSTF2T	ENSG00000183751	0.398888	0.0298305
CSTF2T	ENSG00000179950	0.394883	0.0316319
CSTF2T	ENSG00000100109	0.446941	0.0140366
CSTF2T	ENSG00000174791	0.402002	0.0284884
CSTF2T	ENSG00000183207	0.472747	0.00898578
CSTF2T	ENSG00000140691	0.410456	0.0250942
CSTF2T	ENSG00000165271	0.414016	0.0237689
CSTF2T	ENSG00000144589	0.403337	0.0279287
