# Supplementary material for: Widespread Translational Control of Fibrosis in the Human Heart by RNA-Binding Proteins
Source: Circulation. 2019 Jul 9;140(11):937–51. doi: 10.1161/CIRCULATIONAHA.119.039596 (PMC6749977; doi:10.1161/CIRCULATIONAHA.119.039596)
Supplement: Supplementary file 7 [file cir-140-937-s007.xls]

## Sheet: QKI
	p.value	Overlap	Targets	Annotated	background	Proportion_exp	Proportion_obs
hsa04010	2.75959e-05	16	255	238	13806	1.72389	6.27451	MAPK signaling pathway - Homo sapiens (human)
hsa04720	9.3746e-05	7	255	51	13806	0.369405	2.7451	Long-term potentiation - Homo sapiens (human)
hsa04625	9.52042e-05	9	255	90	13806	0.65189	3.52941	C-type lectin receptor signaling pathway - Homo sapiens (human)
hsa05211	0.000336057	7	255	64	13806	0.463567	2.7451	Renal cell carcinoma - Homo sapiens (human)
hsa04218	0.000434559	10	255	137	13806	0.992322	3.92157	Cellular senescence - Homo sapiens (human)
hsa04144	0.000444326	13	255	219	13806	1.58627	5.09804	Endocytosis - Homo sapiens (human)
hsa04114	0.00057963	8	255	93	13806	0.67362	3.13725	Oocyte meiosis - Homo sapiens (human)
hsa05170	0.000628206	11	255	171	13806	1.23859	4.31373	Human immunodeficiency virus 1 infection - Homo sapiens (human)
hsa05220	0.000694483	7	255	73	13806	0.528756	2.7451	Chronic myeloid leukemia - Homo sapiens (human)
hsa04931	0.000703412	8	255	96	13806	0.69535	3.13725	Insulin resistance - Homo sapiens (human)
hsa04012	0.000864987	7	255	76	13806	0.550485	2.7451	ErbB signaling pathway - Homo sapiens (human)
hsa04660	0.00122069	7	255	81	13806	0.586701	2.7451	T cell receptor signaling pathway - Homo sapiens (human)
hsa05131	0.00145933	6	255	61	13806	0.441837	2.35294	Shigellosis - Homo sapiens (human)
hsa04722	0.00150676	8	255	109	13806	0.789512	3.13725	Neurotrophin signaling pathway - Homo sapiens (human)
hsa05031	0.00166798	5	255	42	13806	0.304216	1.96078	Amphetamine addiction - Homo sapiens (human)
hsa04140	0.00277207	8	255	121	13806	0.876431	3.13725	Autophagy - animal - Homo sapiens (human)
hsa05161	0.00304577	8	255	123	13806	0.890917	3.13725	Hepatitis B - Homo sapiens (human)
hsa04510	0.00307891	10	255	181	13806	1.31102	3.92157	Focal adhesion - Homo sapiens (human)
hsa04728	0.00316394	7	255	97	13806	0.702593	2.7451	Dopaminergic synapse - Homo sapiens (human)
hsa04370	0.00453728	5	255	54	13806	0.391134	1.96078	VEGF signaling pathway - Homo sapiens (human)
hsa05213	0.00453728	5	255	54	13806	0.391134	1.96078	Endometrial cancer - Homo sapiens (human)
hsa04022	0.00454592	8	255	132	13806	0.956106	3.13725	cGMP-PKG signaling pathway - Homo sapiens (human)
hsa05210	0.00511154	6	255	80	13806	0.579458	2.35294	Colorectal cancer - Homo sapiens (human)
hsa04024	0.00582305	8	255	138	13806	0.999565	3.13725	cAMP signaling pathway - Homo sapiens (human)
hsa04810	0.00715027	9	255	174	13806	1.26032	3.52941	Regulation of actin cytoskeleton - Homo sapiens (human)
hsa04921	0.00718199	7	255	114	13806	0.825728	2.7451	Oxytocin signaling pathway - Homo sapiens (human)
hsa04068	0.00816618	7	255	117	13806	0.847458	2.7451	FoxO signaling pathway - Homo sapiens (human)
hsa04910	0.00962792	7	255	121	13806	0.876431	2.7451	Insulin signaling pathway - Homo sapiens (human)
hsa04520	0.010425	5	255	67	13806	0.485296	1.96078	Adherens junction - Homo sapiens (human)
hsa05163	0.0105532	9	255	186	13806	1.34724	3.52941	Human cytomegalovirus infection - Homo sapiens (human)
hsa05167	0.0109248	8	255	155	13806	1.1227	3.13725	Kaposi sarcoma-associated herpesvirus infection - Homo sapiens (human)
hsa04657	0.0116479	5	255	69	13806	0.499783	1.96078	IL-17 signaling pathway - Homo sapiens (human)
hsa05160	0.0119521	6	255	97	13806	0.702593	2.35294	Hepatitis C - Homo sapiens (human)
hsa05212	0.0122943	5	255	70	13806	0.507026	1.96078	Pancreatic cancer - Homo sapiens (human)
hsa05206	0.013599	7	255	130	13806	0.94162	2.7451	MicroRNAs in cancer - Homo sapiens (human)
hsa04668	0.0154361	6	255	103	13806	0.746052	2.35294	TNF signaling pathway - Homo sapiens (human)
hsa04658	0.0158906	5	255	75	13806	0.543242	1.96078	Th1 and Th2 cell differentiation - Homo sapiens (human)
hsa05225	0.0162508	7	255	135	13806	0.977836	2.7451	Hepatocellular carcinoma - Homo sapiens (human)
hsa04152	0.0174167	6	255	106	13806	0.767782	2.35294	AMPK signaling pathway - Homo sapiens (human)
hsa05226	0.0174167	6	255	106	13806	0.767782	2.35294	Gastric cancer - Homo sapiens (human)
hsa05152	0.0186199	7	255	139	13806	1.00681	2.7451	Tuberculosis - Homo sapiens (human)
hsa04380	0.0188296	6	255	108	13806	0.782269	2.35294	Osteoclast differentiation - Homo sapiens (human)
hsa04926	0.0188296	6	255	108	13806	0.782269	2.35294	Relaxin signaling pathway - Homo sapiens (human)
hsa05224	0.0195644	6	255	109	13806	0.789512	2.35294	Breast cancer - Homo sapiens (human)
hsa04710	0.0203418	3	255	29	13806	0.210054	1.17647	Circadian rhythm - Homo sapiens (human)
hsa04014	0.0210406	8	255	176	13806	1.27481	3.13725	Ras signaling pathway - Homo sapiens (human)
hsa04650	0.0220056	5	255	82	13806	0.593945	1.96078	Natural killer cell mediated cytotoxicity - Homo sapiens (human)
hsa04666	0.0229872	5	255	83	13806	0.601188	1.96078	Fc gamma R-mediated phagocytosis - Homo sapiens (human)
hsa05165	0.0241379	11	255	280	13806	2.0281	4.31373	Human papillomavirus infection - Homo sapiens (human)
hsa05218	0.0241931	4	255	56	13806	0.405621	1.56863	Melanoma - Homo sapiens (human)
hsa05230	0.0241931	4	255	56	13806	0.405621	1.56863	Central carbon metabolism in cancer - Homo sapiens (human)
hsa05215	0.0250338	5	255	85	13806	0.615674	1.96078	Prostate cancer - Homo sapiens (human)
hsa04310	0.025257	6	255	116	13806	0.840214	2.35294	Wnt signaling pathway - Homo sapiens (human)
hsa00040	0.0261537	2	255	12	13806	0.0869187	0.784314	Pentose and glucuronate interconversions - Homo sapiens (human)
hsa04390	0.0280005	6	255	119	13806	0.861944	2.35294	Hippo signaling pathway - Homo sapiens (human)
hsa04659	0.028316	5	255	88	13806	0.637404	1.96078	Th17 cell differentiation - Homo sapiens (human)
hsa04920	0.0297749	4	255	60	13806	0.434594	1.56863	Adipocytokine signaling pathway - Homo sapiens (human)
hsa05216	0.029792	3	255	34	13806	0.24627	1.17647	Thyroid cancer - Homo sapiens (human)
hsa04141	0.0305006	7	255	155	13806	1.1227	2.7451	Protein processing in endoplasmic reticulum - Homo sapiens (human)
hsa05168	0.0305006	7	255	155	13806	1.1227	2.7451	Herpes simplex infection - Homo sapiens (human)
hsa05219	0.0341139	3	255	36	13806	0.260756	1.17647	Bladder cancer - Homo sapiens (human)
hsa04662	0.0344186	4	255	63	13806	0.456323	1.56863	B cell receptor signaling pathway - Homo sapiens (human)
hsa05214	0.0344186	4	255	63	13806	0.456323	1.56863	Glioma - Homo sapiens (human)
hsa00100	0.0376997	2	255	15	13806	0.108648	0.784314	Steroid biosynthesis - Homo sapiens (human)
hsa05200	0.0405978	14	255	409	13806	2.96248	5.4902	Pathways in cancer - Homo sapiens (human)
hsa05034	0.0411534	5	255	98	13806	0.709836	1.96078	Alcoholism - Homo sapiens (human)
hsa05100	0.0448929	4	255	69	13806	0.499783	1.56863	Bacterial invasion of epithelial cells - Homo sapiens (human)
hsa05164	0.0498993	6	255	138	13806	0.999565	2.35294	Influenza A - Homo sapiens (human)

## Sheet: PUM2
	p.value	Overlap	Targets	Annotated	background	Proportion_exp	Proportion_obs
hsa04720	5.45297e-05	7	233	51	13806	0.369405	3.00429	Long-term potentiation - Homo sapiens (human)
hsa05170	7.90303e-05	12	233	171	13806	1.23859	5.15021	Human immunodeficiency virus 1 infection - Homo sapiens (human)
hsa04910	8.58695e-05	10	233	121	13806	0.876431	4.29185	Insulin signaling pathway - Homo sapiens (human)
hsa05031	0.000151409	6	233	42	13806	0.304216	2.57511	Amphetamine addiction - Homo sapiens (human)
hsa04722	0.00019044	9	233	109	13806	0.789512	3.86266	Neurotrophin signaling pathway - Homo sapiens (human)
hsa05211	0.000198851	7	233	64	13806	0.463567	3.00429	Renal cell carcinoma - Homo sapiens (human)
hsa04218	0.000220714	10	233	137	13806	0.992322	4.29185	Cellular senescence - Homo sapiens (human)
hsa04114	0.000327709	8	233	93	13806	0.67362	3.43348	Oocyte meiosis - Homo sapiens (human)
hsa05220	0.000415798	7	233	73	13806	0.528756	3.00429	Chronic myeloid leukemia - Homo sapiens (human)
hsa04010	0.000417095	13	233	238	13806	1.72389	5.5794	MAPK signaling pathway - Homo sapiens (human)
hsa04022	0.000701984	9	233	132	13806	0.956106	3.86266	cGMP-PKG signaling pathway - Homo sapiens (human)
hsa04660	0.000738473	7	233	81	13806	0.586701	3.00429	T cell receptor signaling pathway - Homo sapiens (human)
hsa05131	0.000935554	6	233	61	13806	0.441837	2.57511	Shigellosis - Homo sapiens (human)
hsa04625	0.00130917	7	233	90	13806	0.65189	3.00429	C-type lectin receptor signaling pathway - Homo sapiens (human)
hsa04068	0.00133146	8	233	117	13806	0.847458	3.43348	FoxO signaling pathway - Homo sapiens (human)
hsa05163	0.00200103	10	233	186	13806	1.34724	4.29185	Human cytomegalovirus infection - Homo sapiens (human)
hsa05167	0.00200454	9	233	155	13806	1.1227	3.86266	Kaposi sarcoma-associated herpesvirus infection - Homo sapiens (human)
hsa04630	0.00268099	7	233	103	13806	0.746052	3.00429	JAK-STAT signaling pathway - Homo sapiens (human)
hsa04211	0.00335643	6	233	80	13806	0.579458	2.57511	Longevity regulating pathway - Homo sapiens (human)
hsa04380	0.00343163	7	233	108	13806	0.782269	3.00429	Osteoclast differentiation - Homo sapiens (human)
hsa04810	0.00413683	9	233	174	13806	1.26032	3.86266	Regulation of actin cytoskeleton - Homo sapiens (human)
hsa04014	0.00443701	9	233	176	13806	1.27481	3.86266	Ras signaling pathway - Homo sapiens (human)
hsa04360	0.00461855	8	233	145	13806	1.05027	3.43348	Axon guidance - Homo sapiens (human)
hsa05166	0.00512085	10	233	214	13806	1.55005	4.29185	Human T-cell leukemia virus 1 infection - Homo sapiens (human)
hsa04659	0.0051863	6	233	88	13806	0.637404	2.57511	Th17 cell differentiation - Homo sapiens (human)
hsa04510	0.00526158	9	233	181	13806	1.31102	3.86266	Focal adhesion - Homo sapiens (human)
hsa04662	0.00576329	5	233	63	13806	0.456323	2.14592	B cell receptor signaling pathway - Homo sapiens (human)
hsa04144	0.00594769	10	233	219	13806	1.58627	4.29185	Endocytosis - Homo sapiens (human)
hsa04140	0.00612861	7	233	121	13806	0.876431	3.00429	Autophagy - animal - Homo sapiens (human)
hsa05161	0.00665335	7	233	123	13806	0.890917	3.00429	Hepatitis B - Homo sapiens (human)
hsa04931	0.00765605	6	233	96	13806	0.69535	2.57511	Insulin resistance - Homo sapiens (human)
hsa04728	0.00801524	6	233	97	13806	0.702593	2.57511	Dopaminergic synapse - Homo sapiens (human)
hsa05034	0.00838634	6	233	98	13806	0.709836	2.57511	Alcoholism - Homo sapiens (human)
hsa04924	0.00981584	4	233	46	13806	0.333188	1.71674	Renin secretion - Homo sapiens (human)
hsa04621	0.0109091	7	233	136	13806	0.985079	3.00429	NOD-like receptor signaling pathway - Homo sapiens (human)
hsa04024	0.011706	7	233	138	13806	0.999565	3.00429	cAMP signaling pathway - Homo sapiens (human)
hsa04012	0.0118428	5	233	76	13806	0.550485	2.14592	ErbB signaling pathway - Homo sapiens (human)
hsa04922	0.0136945	5	233	79	13806	0.572215	2.14592	Glucagon signaling pathway - Homo sapiens (human)
hsa04622	0.0144622	4	233	52	13806	0.376648	1.71674	RIG-I-like receptor signaling pathway - Homo sapiens (human)
hsa03015	0.0150312	5	233	81	13806	0.586701	2.14592	mRNA surveillance pathway - Homo sapiens (human)
hsa04917	0.0153502	4	233	53	13806	0.383891	1.71674	Prolactin signaling pathway - Homo sapiens (human)
hsa04650	0.015731	5	233	82	13806	0.593945	2.14592	Natural killer cell mediated cytotoxicity - Homo sapiens (human)
hsa04921	0.0161095	6	233	114	13806	0.825728	2.57511	Oxytocin signaling pathway - Homo sapiens (human)
hsa04370	0.0162716	4	233	54	13806	0.391134	1.71674	VEGF signaling pathway - Homo sapiens (human)
hsa04666	0.0164521	5	233	83	13806	0.601188	2.14592	Fc gamma R-mediated phagocytosis - Homo sapiens (human)
hsa04261	0.0179679	6	233	117	13806	0.847458	2.57511	Adrenergic signaling in cardiomyocytes - Homo sapiens (human)
hsa04390	0.019285	6	233	119	13806	0.861944	2.57511	Hippo signaling pathway - Homo sapiens (human)
hsa04930	0.0221249	3	233	33	13806	0.239027	1.28755	Type II diabetes mellitus - Homo sapiens (human)
hsa04120	0.0236253	6	233	125	13806	0.905403	2.57511	Ubiquitin mediated proteolysis - Homo sapiens (human)
hsa04137	0.0236871	4	233	61	13806	0.441837	1.71674	Mitophagy - animal - Homo sapiens (human)
hsa04150	0.0260214	6	233	128	13806	0.927133	2.57511	mTOR signaling pathway - Homo sapiens (human)
hsa05160	0.0289097	5	233	97	13806	0.702593	2.14592	Hepatitis C - Homo sapiens (human)
hsa05014	0.0291434	3	233	37	13806	0.267999	1.28755	Amyotrophic lateral sclerosis (ALS) - Homo sapiens (human)
hsa04550	0.0310661	5	233	99	13806	0.71708	2.14592	Signaling pathways regulating pluripotency of stem cells - Homo sapiens (human)
hsa04520	0.0314324	4	233	67	13806	0.485296	1.71674	Adherens junction - Homo sapiens (human)
hsa04657	0.0343059	4	233	69	13806	0.499783	1.71674	IL-17 signaling pathway - Homo sapiens (human)
hsa05100	0.0343059	4	233	69	13806	0.499783	1.71674	Bacterial invasion of epithelial cells - Homo sapiens (human)
hsa05164	0.0351484	6	233	138	13806	0.999565	2.57511	Influenza A - Homo sapiens (human)
hsa04668	0.0356732	5	233	103	13806	0.746052	2.14592	TNF signaling pathway - Homo sapiens (human)
hsa05212	0.0357977	4	233	70	13806	0.507026	1.71674	Pancreatic cancer - Homo sapiens (human)
hsa05152	0.0361603	6	233	139	13806	1.00681	2.57511	Tuberculosis - Homo sapiens (human)
hsa04152	0.0393893	5	233	106	13806	0.767782	2.14592	AMPK signaling pathway - Homo sapiens (human)
hsa04623	0.0416024	3	233	43	13806	0.311459	1.28755	Cytosolic DNA-sensing pathway - Homo sapiens (human)
hsa04750	0.0421335	4	233	74	13806	0.535999	1.71674	Inflammatory mediator regulation of TRP channels - Homo sapiens (human)
hsa04062	0.042621	6	233	145	13806	1.05027	2.57511	Chemokine signaling pathway - Homo sapiens (human)
hsa04658	0.0438096	4	233	75	13806	0.543242	1.71674	Th1 and Th2 cell differentiation - Homo sapiens (human)
hsa04912	0.0455225	4	233	76	13806	0.550485	1.71674	GnRH signaling pathway - Homo sapiens (human)

## Sheet: TARDBP
	p.value	Overlap	Targets	Annotated	background	Proportion_exp	Proportion_obs
hsa04144	6.86001e-05	13	208	219	13806	1.58627	6.25	Endocytosis - Homo sapiens (human)
hsa05131	7.71903e-05	7	208	61	13806	0.441837	3.36538	Shigellosis - Homo sapiens (human)
hsa05170	0.000121995	11	208	171	13806	1.23859	5.28846	Human immunodeficiency virus 1 infection - Homo sapiens (human)
hsa05167	0.000235902	10	208	155	13806	1.1227	4.80769	Kaposi sarcoma-associated herpesvirus infection - Homo sapiens (human)
hsa04622	0.000241454	6	208	52	13806	0.376648	2.88462	RIG-I-like receptor signaling pathway - Homo sapiens (human)
hsa04625	0.000696199	7	208	90	13806	0.65189	3.36538	C-type lectin receptor signaling pathway - Homo sapiens (human)
hsa05163	0.000899681	10	208	186	13806	1.34724	4.80769	Human cytomegalovirus infection - Homo sapiens (human)
hsa05161	0.000900811	8	208	123	13806	0.890917	3.84615	Hepatitis B - Homo sapiens (human)
hsa04728	0.00104975	7	208	97	13806	0.702593	3.36538	Dopaminergic synapse - Homo sapiens (human)
hsa04720	0.00154792	5	208	51	13806	0.369405	2.40385	Long-term potentiation - Homo sapiens (human)
hsa04380	0.00187355	7	208	108	13806	0.782269	3.36538	Osteoclast differentiation - Homo sapiens (human)
hsa04722	0.00196788	7	208	109	13806	0.789512	3.36538	Neurotrophin signaling pathway - Homo sapiens (human)
hsa04660	0.00207141	6	208	81	13806	0.586701	2.88462	T cell receptor signaling pathway - Homo sapiens (human)
hsa04014	0.00217728	9	208	176	13806	1.27481	4.32692	Ras signaling pathway - Homo sapiens (human)
hsa04068	0.00286083	7	208	117	13806	0.847458	3.36538	FoxO signaling pathway - Homo sapiens (human)
hsa04659	0.00305318	6	208	88	13806	0.637404	2.88462	Th17 cell differentiation - Homo sapiens (human)
hsa04910	0.00340941	7	208	121	13806	0.876431	3.36538	Insulin signaling pathway - Homo sapiens (human)
hsa05133	0.00387272	5	208	64	13806	0.463567	2.40385	Pertussis - Homo sapiens (human)
hsa05211	0.00387272	5	208	64	13806	0.463567	2.40385	Renal cell carcinoma - Homo sapiens (human)
hsa04114	0.00394149	6	208	93	13806	0.67362	2.88462	Oocyte meiosis - Homo sapiens (human)
hsa04520	0.00464507	5	208	67	13806	0.485296	2.40385	Adherens junction - Homo sapiens (human)
hsa05160	0.00477911	6	208	97	13806	0.702593	2.88462	Hepatitis C - Homo sapiens (human)
hsa04010	0.00488692	10	208	238	13806	1.72389	4.80769	MAPK signaling pathway - Homo sapiens (human)
hsa05031	0.00499737	4	208	42	13806	0.304216	1.92308	Amphetamine addiction - Homo sapiens (human)
hsa04657	0.00521693	5	208	69	13806	0.499783	2.40385	IL-17 signaling pathway - Homo sapiens (human)
hsa04621	0.00620024	7	208	136	13806	0.985079	3.36538	NOD-like receptor signaling pathway - Homo sapiens (human)
hsa04218	0.00643293	7	208	137	13806	0.992322	3.36538	Cellular senescence - Homo sapiens (human)
hsa05220	0.00650652	5	208	73	13806	0.528756	2.40385	Chronic myeloid leukemia - Homo sapiens (human)
hsa05152	0.00691763	7	208	139	13806	1.00681	3.36538	Tuberculosis - Homo sapiens (human)
hsa04658	0.00722823	5	208	75	13806	0.543242	2.40385	Th1 and Th2 cell differentiation - Homo sapiens (human)
hsa04926	0.00774949	6	208	108	13806	0.782269	2.88462	Relaxin signaling pathway - Homo sapiens (human)
hsa04620	0.00927229	5	208	80	13806	0.579458	2.40385	Toll-like receptor signaling pathway - Homo sapiens (human)
hsa04710	0.0120304	3	208	29	13806	0.210054	1.44231	Circadian rhythm - Homo sapiens (human)
hsa05142	0.0138907	5	208	89	13806	0.644647	2.40385	Chagas disease (American trypanosomiasis) - Homo sapiens (human)
hsa04920	0.0157186	4	208	60	13806	0.434594	1.92308	Adipocytokine signaling pathway - Homo sapiens (human)
hsa05120	0.0157186	4	208	60	13806	0.434594	1.92308	Epithelial cell signaling in Helicobacter pylori infection - Homo sapiens (human)
hsa04931	0.0183978	5	208	96	13806	0.69535	2.40385	Insulin resistance - Homo sapiens (human)
hsa04022	0.0184378	6	208	132	13806	0.956106	2.88462	cGMP-PKG signaling pathway - Homo sapiens (human)
hsa04713	0.0192207	4	208	64	13806	0.463567	1.92308	Circadian entrainment - Homo sapiens (human)
hsa05034	0.0198423	5	208	98	13806	0.709836	2.40385	Alcoholism - Homo sapiens (human)
hsa04810	0.0204007	7	208	174	13806	1.26032	3.36538	Regulation of actin cytoskeleton - Homo sapiens (human)
hsa05145	0.021359	5	208	100	13806	0.724323	2.40385	Toxoplasmosis - Homo sapiens (human)
hsa04024	0.0221788	6	208	138	13806	0.999565	2.88462	cAMP signaling pathway - Homo sapiens (human)
hsa05164	0.0221788	6	208	138	13806	0.999565	2.88462	Influenza A - Homo sapiens (human)
hsa00770	0.0233097	2	208	14	13806	0.101405	0.961538	Pantothenate and CoA biosynthesis - Homo sapiens (human)
hsa04611	0.0237715	5	208	103	13806	0.746052	2.40385	Platelet activation - Homo sapiens (human)
hsa04668	0.0237715	5	208	103	13806	0.746052	2.40385	TNF signaling pathway - Homo sapiens (human)
hsa05212	0.025311	4	208	70	13806	0.507026	1.92308	Pancreatic cancer - Homo sapiens (human)
hsa04962	0.0264994	3	208	40	13806	0.289729	1.44231	Vasopressin-regulated water reabsorption - Homo sapiens (human)
hsa04062	0.0271486	6	208	145	13806	1.05027	2.88462	Chemokine signaling pathway - Homo sapiens (human)
hsa04750	0.0299446	4	208	74	13806	0.535999	1.92308	Inflammatory mediator regulation of TRP channels - Homo sapiens (human)
hsa04012	0.0324362	4	208	76	13806	0.550485	1.92308	ErbB signaling pathway - Homo sapiens (human)
hsa04912	0.0324362	4	208	76	13806	0.550485	1.92308	GnRH signaling pathway - Homo sapiens (human)
hsa04371	0.0330455	5	208	113	13806	0.818485	2.40385	Apelin signaling pathway - Homo sapiens (human)
hsa05132	0.0337259	4	208	77	13806	0.557729	1.92308	Salmonella infection - Homo sapiens (human)
hsa05168	0.0354384	6	208	155	13806	1.1227	2.88462	Herpes simplex infection - Homo sapiens (human)
hsa04310	0.0362077	5	208	116	13806	0.840214	2.40385	Wnt signaling pathway - Homo sapiens (human)
hsa05203	0.0363469	6	208	156	13806	1.12994	2.88462	Viral carcinogenesis - Homo sapiens (human)
hsa04924	0.0370368	3	208	46	13806	0.333188	1.44231	Renin secretion - Homo sapiens (human)
hsa04261	0.0373015	5	208	117	13806	0.847458	2.40385	Adrenergic signaling in cardiomyocytes - Homo sapiens (human)
hsa05210	0.0377714	4	208	80	13806	0.579458	1.92308	Colorectal cancer - Homo sapiens (human)
hsa04390	0.039549	5	208	119	13806	0.861944	2.40385	Hippo signaling pathway - Homo sapiens (human)
hsa04666	0.0420818	4	208	83	13806	0.601188	1.92308	Fc gamma R-mediated phagocytosis - Homo sapiens (human)
hsa04217	0.0442851	5	208	123	13806	0.890917	2.40385	Necroptosis - Homo sapiens (human)
hsa04120	0.0467742	5	208	125	13806	0.905403	2.40385	Ubiquitin mediated proteolysis - Homo sapiens (human)

## Sheet: CSTF2T
	p.value	Overlap	Targets	Annotated	background	Proportion_exp	Proportion_obs
hsa04140	0.000568502	5	70	121	13806	0.876431	7.14286	Autophagy - animal - Homo sapiens (human)
hsa04136	0.000675856	3	70	30	13806	0.217297	4.28571	Autophagy - other - Homo sapiens (human)
hsa03040	0.00072516	5	70	128	13806	0.927133	7.14286	Spliceosome - Homo sapiens (human)
hsa04216	0.00110548	3	70	36	13806	0.260756	4.28571	Ferroptosis - Homo sapiens (human)
hsa04730	0.00190033	3	70	44	13806	0.318702	4.28571	Long-term depression - Homo sapiens (human)
hsa00010	0.00226999	3	70	47	13806	0.340432	4.28571	Glycolysis / Gluconeogenesis - Homo sapiens (human)
hsa04071	0.00291346	4	70	108	13806	0.782269	5.71429	Sphingolipid signaling pathway - Homo sapiens (human)
hsa04371	0.00340522	4	70	113	13806	0.818485	5.71429	Apelin signaling pathway - Homo sapiens (human)
hsa00030	0.00853816	2	70	25	13806	0.181081	2.85714	Pentose phosphate pathway - Homo sapiens (human)
hsa00051	0.00980778	2	70	27	13806	0.195567	2.85714	Fructose and mannose metabolism - Homo sapiens (human)
hsa00280	0.0245412	2	70	45	13806	0.325945	2.85714	Valine, leucine and isoleucine degradation - Homo sapiens (human)
hsa00290	0.0253178	1	70	4	13806	0.0289729	1.42857	Valine, leucine and isoleucine biosynthesis - Homo sapiens (human)
hsa04120	0.0291837	3	70	125	13806	0.905403	4.28571	Ubiquitin mediated proteolysis - Homo sapiens (human)
hsa04213	0.0350127	2	70	55	13806	0.398378	2.85714	Longevity regulating pathway - multiple species - Homo sapiens (human)
hsa05230	0.0361394	2	70	56	13806	0.405621	2.85714	Central carbon metabolism in cancer - Homo sapiens (human)
hsa04137	0.0419763	2	70	61	13806	0.441837	2.85714	Mitophagy - animal - Homo sapiens (human)
hsa00053	0.0451035	1	70	8	13806	0.0579458	1.42857	Ascorbate and aldarate metabolism - Homo sapiens (human)
hsa04122	0.0451035	1	70	8	13806	0.0579458	1.42857	Sulfur relay system - Homo sapiens (human)
hsa04726	0.0481358	2	70	66	13806	0.478053	2.85714	Serotonergic synapse - Homo sapiens (human)
hsa05203	0.0499239	3	70	156	13806	1.12994	4.28571	Viral carcinogenesis - Homo sapiens (human)

## Sheet: AARS
	p.value	Overlap	Targets	Annotated	background	Proportion_exp	Proportion_obs
hsa00030	0.000680384	2	18	25	13806	0.181081	11.1111	Pentose phosphate pathway - Homo sapiens (human)
hsa03013	0.0013727	3	18	146	13806	1.05751	16.6667	RNA transport - Homo sapiens (human)
hsa00010	0.00222965	2	18	47	13806	0.340432	11.1111	Glycolysis / Gluconeogenesis - Homo sapiens (human)
hsa03040	0.0146641	2	18	128	13806	0.927133	11.1111	Spliceosome - Homo sapiens (human)
hsa00500	0.0284473	1	18	20	13806	0.144865	5.55556	Starch and sucrose metabolism - Homo sapiens (human)
hsa00051	0.0377393	1	18	27	13806	0.195567	5.55556	Fructose and mannose metabolism - Homo sapiens (human)
hsa03030	0.0469379	1	18	34	13806	0.24627	5.55556	DNA replication - Homo sapiens (human)
hsa04216	0.049549	1	18	36	13806	0.260756	5.55556	Ferroptosis - Homo sapiens (human)

## Sheet: SRSF7
	p.value	Overlap	Targets	Annotated	background	Proportion_exp	Proportion_obs
hsa05167	0.0104448	2	12	155	13806	1.1227	16.6667	Kaposi sarcoma-associated herpesvirus infection - Homo sapiens (human)
hsa05170	0.0125469	2	12	171	13806	1.23859	16.6667	Human immunodeficiency virus 1 infection - Homo sapiens (human)
hsa05169	0.0142323	2	12	183	13806	1.32551	16.6667	Epstein-Barr virus infection - Homo sapiens (human)
hsa05110	0.0405043	1	12	43	13806	0.311459	8.33333	Vibrio cholerae infection - Homo sapiens (human)
hsa05150	0.0432009	1	12	46	13806	0.333188	8.33333	Staphylococcus aureus infection - Homo sapiens (human)
hsa05134	0.0485696	1	12	52	13806	0.376648	8.33333	Legionellosis - Homo sapiens (human)

## Sheet: YTHDF1
	p.value	p.value	Overlap	Targets	Annotated	background	Proportion_exp	Proportion_obs
hsa04142	0.00169515	8	251	113	13806	0.818485	3.18725	Lysosome - Homo sapiens (human)
hsa00532	0.00693461	3	251	19	13806	0.137621	1.19522	Glycosaminoglycan biosynthesis - chondroitin sulfate / dermatan sulfate - Homo sapiens (human)
hsa05160	0.0376095	5	251	97	13806	0.702593	1.99203	Hepatitis C - Homo sapiens (human)
hsa05100	0.0428483	4	251	69	13806	0.499783	1.59363	Bacterial invasion of epithelial cells - Homo sapiens (human)

## Sheet: AKAP8L
	p.value	p.value	Overlap	Targets	Annotated	background	Proportion_exp	Proportion_obs
hsa05160	0.0241776	2	32	97	13806	0.702593	6.25	Hepatitis C - Homo sapiens (human)
hsa04072	0.0354264	2	32	120	13806	0.869187	6.25	Phospholipase D signaling pathway - Homo sapiens (human)

## Sheet: EIF3D
	p.value	Overlap	Targets	Annotated	background	Proportion_exp	Proportion_obs
hsa03040	0.000432184	5	62	128	13806	0.927133	8.06452	Spliceosome - Homo sapiens (human)
hsa00010	0.00162928	3	62	47	13806	0.340432	4.83871	Glycolysis / Gluconeogenesis - Homo sapiens (human)
hsa00030	0.00680639	2	62	25	13806	0.181081	3.22581	Pentose phosphate pathway - Homo sapiens (human)
hsa00051	0.00782436	2	62	27	13806	0.195567	3.22581	Fructose and mannose metabolism - Homo sapiens (human)
hsa00071	0.0131771	2	62	36	13806	0.260756	3.22581	Fatty acid degradation - Homo sapiens (human)
hsa04216	0.0131771	2	62	36	13806	0.260756	3.22581	Ferroptosis - Homo sapiens (human)
hsa05206	0.0238701	3	62	130	13806	0.94162	4.83871	MicroRNAs in cancer - Homo sapiens (human)
hsa05203	0.0374541	3	62	156	13806	1.12994	4.83871	Viral carcinogenesis - Homo sapiens (human)
hsa00053	0.0401362	1	62	8	13806	0.0579458	1.6129	Ascorbate and aldarate metabolism - Homo sapiens (human)
hsa04657	0.042111	2	62	69	13806	0.499783	3.22581	IL-17 signaling pathway - Homo sapiens (human)

## Sheet: YBX3
	p.value	Overlap	Targets	Annotated	background	Proportion_exp	Proportion_obs
hsa03040	0.000140907	6	77	128	13806	0.927133	7.79221	Spliceosome - Homo sapiens (human)
hsa04961	0.00154857	3	77	37	13806	0.267999	3.8961	Endocrine and other factor-regulated calcium reabsorption - Homo sapiens (human)
hsa04360	0.00183912	5	77	145	13806	1.05027	6.49351	Axon guidance - Homo sapiens (human)
hsa00562	0.00696298	3	77	65	13806	0.47081	3.8961	Inositol phosphate metabolism - Homo sapiens (human)
hsa04621	0.00874822	4	77	136	13806	0.985079	5.19481	NOD-like receptor signaling pathway - Homo sapiens (human)
hsa04750	0.00977958	3	77	74	13806	0.535999	3.8961	Inflammatory mediator regulation of TRP channels - Homo sapiens (human)
hsa04658	0.0101274	3	77	75	13806	0.543242	3.8961	Th1 and Th2 cell differentiation - Homo sapiens (human)
hsa04666	0.0131672	3	77	83	13806	0.601188	3.8961	Fc gamma R-mediated phagocytosis - Homo sapiens (human)
hsa04659	0.0153018	3	77	88	13806	0.637404	3.8961	Th17 cell differentiation - Homo sapiens (human)
hsa04216	0.0195893	2	77	36	13806	0.260756	2.5974	Ferroptosis - Homo sapiens (human)
hsa04152	0.0245031	3	77	106	13806	0.767782	3.8961	AMPK signaling pathway - Homo sapiens (human)
hsa04919	0.0250841	3	77	107	13806	0.775025	3.8961	Thyroid hormone signaling pathway - Homo sapiens (human)
hsa04721	0.0268688	2	77	43	13806	0.311459	2.5974	Synaptic vesicle cycle - Homo sapiens (human)
hsa04072	0.0333017	3	77	120	13806	0.869187	3.8961	Phospholipase D signaling pathway - Homo sapiens (human)
hsa04910	0.0339845	3	77	121	13806	0.876431	3.8961	Insulin signaling pathway - Homo sapiens (human)
hsa04144	0.0393683	4	77	219	13806	1.58627	5.19481	Endocytosis - Homo sapiens (human)
hsa05206	0.0404513	3	77	130	13806	0.94162	3.8961	MicroRNAs in cancer - Homo sapiens (human)
hsa05225	0.0442906	3	77	135	13806	0.977836	3.8961	Hepatocellular carcinoma - Homo sapiens (human)

[truncated: 4 more sheets: EIF4G2, GTF2F1, PCBP2, RBM22]
